# Supplementary material for: The Plasmodium berghei RC strain is highly diverged and harbors putatively novel drug resistance variants
Source: PeerJ. 2017 Oct 5;5:e3766. doi: 10.7717/peerj.3766 (PMC5632537; doi:10.7717/peerj.3766)
Supplement: Supplemental Information 3 — Nucleotide variant positions mapped to genes in the PbANKA v3 reference are shown for each phenotype category in separate worksheets (related to Table 3). [file peerj-05-3766-s003.xlsx]

## Sheet: All genes
Chromosome	Position	Ref	Alt	Ref allele count	Alt allele count	Depth	Function	Rank	Gene mutation	Protein mutation	Gene symbol	Gene ID
berg01	51474	T	C	0	92	92	synonymous_variant	LOW	c.234A>G	p.Ala78Ala	PBANKA_0100800	PBANKA_0100800
berg01	56333	T	C	0	106	106	synonymous_variant	LOW	c.81T>C	p.Gly27Gly	PBANKA_0100900	PBANKA_0100900
berg01	56336	T	C	0	107	107	synonymous_variant	LOW	c.84T>C	p.Pro28Pro	PBANKA_0100900	PBANKA_0100900
berg01	56355	G	A	0	104	104	missense_variant	MODERATE	c.103G>A	p.Val35Ile	PBANKA_0100900	PBANKA_0100900
berg01	56369	T	C	0	105	105	synonymous_variant	LOW	c.117T>C	p.Asn39Asn	PBANKA_0100900	PBANKA_0100900
berg01	56439	A	G	0	101	101	missense_variant	MODERATE	c.187A>G	p.Thr63Ala	PBANKA_0100900	PBANKA_0100900
berg01	59006	A	G	0	92	92	synonymous_variant	LOW	c.2754A>G	p.Leu918Leu	PBANKA_0100900	PBANKA_0100900
berg01	59172	A	T	1	86	87	missense_variant	MODERATE	c.2920A>T	p.Ile974Leu	PBANKA_0100900	PBANKA_0100900
berg01	60150	G	A	0	83	83	synonymous_variant	LOW	c.3780G>A	p.Glu1260Glu	PBANKA_0100900	PBANKA_0100900
berg01	67640	A	G	0	91	91	synonymous_variant	LOW	c.741T>C	p.Asn247Asn	EF-G	PBANKA_0101200
berg01	71759	C	T	0	107	107	splice_region_variant&intron_variant	LOW	c.2940+6G>A		PBANKA_0101400	PBANKA_0101400
berg01	71867	C	T	0	84	84	synonymous_variant	LOW	c.2838G>A	p.Thr946Thr	PBANKA_0101400	PBANKA_0101400
berg01	74281	T	C	0	88	88	synonymous_variant	LOW	c.801A>G	p.Glu267Glu	PBANKA_0101400	PBANKA_0101400
berg01	81460	T	C	0	98	98	missense_variant	MODERATE	c.1706T>C	p.Ile569Thr	PBANKA_0101600	PBANKA_0101600
berg01	86284	A	T	0	94	94	missense_variant	MODERATE	c.750A>T	p.Leu250Phe	PBANKA_0101800	PBANKA_0101800
berg01	86540	C	T	0	74	74	synonymous_variant	LOW	c.1006C>T	p.Leu336Leu	PBANKA_0101800	PBANKA_0101800
berg01	86824	A	T	0	70	70	missense_variant	MODERATE	c.1290A>T	p.Glu430Asp	PBANKA_0101800	PBANKA_0101800
berg01	89071	A	G	0	85	85	synonymous_variant	LOW	c.696T>C	p.Tyr232Tyr	PBANKA_0101900	PBANKA_0101900
berg01	94508	A	G	0	99	99	missense_variant	MODERATE	c.1088T>C	p.Ile363Thr	DHODH	PBANKA_0102100
berg01	97486	T	C	0	92	92	missense_variant	MODERATE	c.2038A>G	p.Ile680Val	TEX1	PBANKA_0102200
berg01	98265	C	T	0	93	93	missense_variant	MODERATE	c.1259G>A	p.Gly420Asp	TEX1	PBANKA_0102200
berg01	98271	G	A	0	95	95	missense_variant	MODERATE	c.1253C>T	p.Thr418Met	TEX1	PBANKA_0102200
berg01	98520	A	C	0	101	101	missense_variant	MODERATE	c.1004T>G	p.Val335Gly	TEX1	PBANKA_0102200
berg01	105729	A	G	0	92	92	missense_variant	MODERATE	c.4660T>C	p.Ser1554Pro	PBANKA_0102400	PBANKA_0102400
berg01	112536	G	A	0	85	85	synonymous_variant	LOW	c.75G>A	p.Arg25Arg	PBANKA_0102500	PBANKA_0102500
berg01	112794	T	C	0	85	85	synonymous_variant	LOW	c.333T>C	p.Asp111Asp	PBANKA_0102500	PBANKA_0102500
berg01	119671	G	A	0	94	94	synonymous_variant	LOW	c.1401C>T	p.Asn467Asn	CEP76	PBANKA_0102600
berg01	121194	C	T	0	88	88	synonymous_variant	LOW	c.462G>A	p.Lys154Lys	CEP76	PBANKA_0102600
berg01	123192	T	A	0	93	93	missense_variant	MODERATE	c.590A>T	p.Lys197Met	PBANKA_0102700	PBANKA_0102700
berg01	125283	A	T	0	97	97	missense_variant	MODERATE	c.4297T>A	p.Leu1433Met	PBANKA_0102800	PBANKA_0102800
berg01	126236	C	T	0	100	100	missense_variant	MODERATE	c.3344G>A	p.Arg1115Lys	PBANKA_0102800	PBANKA_0102800
berg01	127127	T	A	0	88	88	missense_variant	MODERATE	c.2453A>T	p.Tyr818Phe	PBANKA_0102800	PBANKA_0102800
berg01	128934	A	C	0	76	76	missense_variant	MODERATE	c.646T>G	p.Tyr216Asp	PBANKA_0102800	PBANKA_0102800
berg01	129071	G	A	0	90	90	missense_variant	MODERATE	c.509C>T	p.Thr170Ile	PBANKA_0102800	PBANKA_0102800
berg01	131393	T	C	0	110	110	missense_variant	MODERATE	c.5171A>G	p.Gln1724Arg	SIP2	PBANKA_0102900
berg01	142131	A	C	1	64	65	missense_variant	MODERATE	c.463A>C	p.Asn155His	PBANKA_0103100	PBANKA_0103100
berg01	149500	A	T	0	99	99	synonymous_variant	LOW	c.1038A>T	p.Thr346Thr	PBANKA_0103300	PBANKA_0103300
berg01	149918	C	T	0	88	88	missense_variant	MODERATE	c.1456C>T	p.Leu486Phe	PBANKA_0103300	PBANKA_0103300
berg01	152271	C	T	0	80	80	missense_variant	MODERATE	c.3809C>T	p.Thr1270Ile	PBANKA_0103300	PBANKA_0103300
berg01	152778	C	A	0	90	90	missense_variant	MODERATE	c.4316C>A	p.Pro1439Gln	PBANKA_0103300	PBANKA_0103300
berg01	153227	A	G	0	79	79	missense_variant	MODERATE	c.4765A>G	p.Ile1589Val	PBANKA_0103300	PBANKA_0103300
berg01	153332	G	A	0	85	85	missense_variant	MODERATE	c.4870G>A	p.Ala1624Thr	PBANKA_0103300	PBANKA_0103300
berg01	156826	G	C	0	70	72	splice_region_variant&intron_variant	LOW	c.336+8C>G		GILP	PBANKA_0103400
berg01	158324	C	A	0	73	73	missense_variant	MODERATE	c.3924G>T	p.Arg1308Ser	PBANKA_0103500	PBANKA_0103500
berg01	159218	G	T	0	94	94	missense_variant	MODERATE	c.3030C>A	p.Asn1010Lys	PBANKA_0103500	PBANKA_0103500
berg01	159759	T	G	0	90	90	missense_variant	MODERATE	c.2489A>C	p.Tyr830Ser	PBANKA_0103500	PBANKA_0103500
berg01	163470	T	C	0	88	88	missense_variant&splice_region_variant	MODERATE	c.49A>G	p.Asn17Asp	PBANKA_0103700	PBANKA_0103700
berg01	174975	T	A	0	97	97	synonymous_variant	LOW	c.681T>A	p.Gly227Gly	ARK1	PBANKA_0104100
berg01	176702	A	G	0	91	91	synonymous_variant	LOW	c.1746T>C	p.Gly582Gly	PBANKA_0104300	PBANKA_0104300
berg01	179932	G	T	0	88	88	missense_variant	MODERATE	c.4221C>A	p.Asn1407Lys	PBANKA_0104400	PBANKA_0104400
berg01	181920	C	T	0	111	111	missense_variant	MODERATE	c.2233G>A	p.Val745Ile	PBANKA_0104400	PBANKA_0104400
berg01	182090	C	A	0	100	100	missense_variant	MODERATE	c.2063G>T	p.Gly688Val	PBANKA_0104400	PBANKA_0104400
berg01	182708	A	G	0	81	81	missense_variant	MODERATE	c.1445T>C	p.Met482Thr	PBANKA_0104400	PBANKA_0104400
berg01	191999	G	A	0	91	91	synonymous_variant	LOW	c.1929C>T	p.Asp643Asp	RAD50	PBANKA_0104600
berg01	217829	C	T	0	74	74	synonymous_variant	LOW	c.4134G>A	p.Glu1378Glu	PBANKA_0105300	PBANKA_0105300
berg01	227124	A	G	0	80	80	synonymous_variant	LOW	c.2592A>G	p.Glu864Glu	PBANKA_0105400	PBANKA_0105400
berg01	246425	G	A	0	95	95	synonymous_variant	LOW	c.1320C>T	p.Cys440Cys	PBANKA_0106000	PBANKA_0106000
berg01	259053	G	A	0	78	78	missense_variant	MODERATE	c.854G>A	p.Gly285Asp	PBANKA_0106300	PBANKA_0106300
berg01	260899	C	T	0	80	80	synonymous_variant	LOW	c.2700C>T	p.Asn900Asn	PBANKA_0106300	PBANKA_0106300
berg01	261073	A	G	0	77	77	synonymous_variant	LOW	c.2874A>G	p.Glu958Glu	PBANKA_0106300	PBANKA_0106300
berg01	263525	A	G	0	127	127	missense_variant	MODERATE	c.5326A>G	p.Lys1776Glu	PBANKA_0106300	PBANKA_0106300
berg01	281547	C	T	0	71	71	missense_variant	MODERATE	c.2882C>T	p.Ser961Phe	PBANKA_0106900	PBANKA_0106900
berg01	309564	C	A	0	97	97	missense_variant	MODERATE	c.7567C>A	p.Leu2523Ile	PBANKA_0107600	PBANKA_0107600
berg01	323004	T	C	0	69	69	synonymous_variant	LOW	c.612T>C	p.Asn204Asn	PBANKA_0107800	PBANKA_0107800
berg01	327266	T	C	0	93	93	missense_variant	MODERATE	c.2231T>C	p.Val744Ala	PBANKA_0107900	PBANKA_0107900
berg01	339070	T	C	0	108	108	missense_variant	MODERATE	c.1835T>C	p.Ile612Thr	PBANKA_0108200	PBANKA_0108200
berg01	343514	A	G	0	81	81	synonymous_variant	LOW	c.558T>C	p.Ala186Ala	DHHC2	PBANKA_0108300
berg01	350757	T	C	0	55	55	missense_variant	MODERATE	c.3551T>C	p.Val1184Ala	PBANKA_0108400	PBANKA_0108400
berg01	355580	A	T	6	48	54	missense_variant	MODERATE	c.345T>A	p.Asn115Lys	SLU7	PBANKA_0108600
berg01	358481	C	A	0	92	92	missense_variant	MODERATE	c.1156G>T	p.Asp386Tyr	RBM25	PBANKA_0108700
berg01	358976	T	A	0	101	101	missense_variant	MODERATE	c.661A>T	p.Ile221Leu	RBM25	PBANKA_0108700
berg01	376256	C	T	0	88	88	synonymous_variant	LOW	c.300G>A	p.Leu100Leu	PBANKA_0109300	PBANKA_0109300
berg01	379569	C	T	0	89	89	missense_variant	MODERATE	c.71C>T	p.Thr24Ile	ApiAP2	PBANKA_0109500
berg01	382640	G	A	0	98	98	missense_variant	MODERATE	c.529G>A	p.Asp177Asn	PBANKA_0109600	PBANKA_0109600
berg01	384517	C	T	0	99	99	missense_variant	MODERATE	c.1195G>A	p.Asp399Asn	SWIB	PBANKA_0109700
berg01	401429	G	T	0	92	92	synonymous_variant	LOW	c.7125C>A	p.Ile2375Ile	PBANKA_0110100	PBANKA_0110100
berg01	404205	G	A	0	101	101	missense_variant	MODERATE	c.4349C>T	p.Pro1450Leu	PBANKA_0110100	PBANKA_0110100
berg01	404449	G	T	0	82	82	missense_variant	MODERATE	c.4105C>A	p.Pro1369Thr	PBANKA_0110100	PBANKA_0110100
berg01	404692	C	T	0	105	105	missense_variant	MODERATE	c.3862G>A	p.Asp1288Asn	PBANKA_0110100	PBANKA_0110100
berg01	407836	T	C	0	104	104	missense_variant	MODERATE	c.718A>G	p.Asn240Asp	PBANKA_0110100	PBANKA_0110100
berg01	412080	G	A	0	105	105	splice_region_variant&intron_variant	LOW	c.362+8G>A		PBANKA_0110200	PBANKA_0110200
berg01	419299	C	T	0	90	90	missense_variant	MODERATE	c.5290G>A	p.Glu1764Lys	LRR6	PBANKA_0110500
berg01	419754	G	T	0	92	92	missense_variant	MODERATE	c.4920C>A	p.Ser1640Arg	LRR6	PBANKA_0110500
berg01	419982	C	T	0	28	28	synonymous_variant	LOW	c.4692G>A	p.Lys1564Lys	LRR6	PBANKA_0110500
berg01	420676	G	A	0	78	78	missense_variant	MODERATE	c.3998C>T	p.Ala1333Val	LRR6	PBANKA_0110500
berg01	423630	G	T	0	80	80	synonymous_variant	LOW	c.1044C>A	p.Arg348Arg	LRR6	PBANKA_0110500
berg01	433157	C	G	0	83	83	missense_variant	MODERATE	c.22G>C	p.Val8Leu	P12p	PBANKA_0111100
berg01	447759	A	G	0	102	102	synonymous_variant	LOW	c.507T>C	p.Tyr169Tyr	ROP14	PBANKA_0111600
berg01	457258	G	A	0	82	82	missense_variant	MODERATE	c.167G>A	p.Arg56Lys	PBANKA_0111900	PBANKA_0111900
berg01	457579	A	G	0	64	64	missense_variant	MODERATE	c.488A>G	p.Asn163Ser	PBANKA_0111900	PBANKA_0111900
berg01	465967	G	A	0	115	115	missense_variant	MODERATE	c.439G>A	p.Asp147Asn	ApiAP2	PBANKA_0112100
berg01	469442	T	C	0	88	88	missense_variant	MODERATE	c.3914T>C	p.Leu1305Ser	ApiAP2	PBANKA_0112100
berg01	470946	G	C	0	84	84	missense_variant	MODERATE	c.5342G>C	p.Gly1781Ala	ApiAP2	PBANKA_0112100
berg01	471584	G	A	0	100	100	missense_variant	MODERATE	c.5980G>A	p.Val1994Ile	ApiAP2	PBANKA_0112100
berg01	471766	C	T	0	79	79	synonymous_variant	LOW	c.6162C>T	p.Cys2054Cys	ApiAP2	PBANKA_0112100
berg01	471802	A	G	0	89	89	synonymous_variant	LOW	c.6198A>G	p.Leu2066Leu	ApiAP2	PBANKA_0112100
berg01	472292	G	A	0	104	104	missense_variant	MODERATE	c.6688G>A	p.Gly2230Ser	ApiAP2	PBANKA_0112100
berg01	477368	G	A	0	91	91	missense_variant	MODERATE	c.2261C>T	p.Ala754Val	PBANKA_0112200	PBANKA_0112200
berg01	482847	C	T	0	79	79	missense_variant	MODERATE	c.2194G>A	p.Val732Ile	PBANKA_0112300	PBANKA_0112300
berg01	483484	T	C	0	97	97	missense_variant	MODERATE	c.1557A>G	p.Ile519Met	PBANKA_0112300	PBANKA_0112300
berg01	483560	C	T	0	90	90	missense_variant	MODERATE	c.1481G>A	p.Gly494Asp	PBANKA_0112300	PBANKA_0112300
berg01	483675	C	A	0	72	72	missense_variant	MODERATE	c.1366G>T	p.Asp456Tyr	PBANKA_0112300	PBANKA_0112300
berg01	483729	G	A	0	76	76	missense_variant	MODERATE	c.1312C>T	p.His438Tyr	PBANKA_0112300	PBANKA_0112300
berg01	483801	A	T	0	89	89	missense_variant	MODERATE	c.1240T>A	p.Leu414Ile	PBANKA_0112300	PBANKA_0112300
berg01	484911	A	T	0	93	93	missense_variant	MODERATE	c.130T>A	p.Tyr44Asn	PBANKA_0112300	PBANKA_0112300
berg01	486347	C	T	0	83	83	missense_variant	MODERATE	c.2173G>A	p.Ala725Thr	NAR1	PBANKA_0112400
berg01	486627	G	A	0	86	86	synonymous_variant	LOW	c.1893C>T	p.Ile631Ile	NAR1	PBANKA_0112400
berg02	87996	G	A	0	90	90	synonymous_variant	LOW	c.1170C>T	p.His390His	PBANKA_0202000	PBANKA_0202000
berg02	88233	T	A	0	110	110	missense_variant	MODERATE	c.1032A>T	p.Lys344Asn	PBANKA_0202000	PBANKA_0202000
berg02	95856	C	T	0	96	96	missense_variant	MODERATE	c.1342G>A	p.Val448Ile	PBANKA_0202400	PBANKA_0202400
berg02	96464	A	G	0	85	85	missense_variant	MODERATE	c.734T>C	p.Ile245Thr	PBANKA_0202400	PBANKA_0202400
berg02	119005	A	G	0	73	73	missense_variant	MODERATE	c.3500T>C	p.Val1167Ala	PIP5K	PBANKA_0203100
berg02	119022	C	T	0	75	75	synonymous_variant	LOW	c.3483G>A	p.Glu1161Glu	PIP5K	PBANKA_0203100
berg02	122052	G	C	0	36	36	synonymous_variant	LOW	c.624C>G	p.Gly208Gly	PIP5K	PBANKA_0203100
berg02	132245	A	G	0	72	72	synonymous_variant	LOW	c.648A>G	p.Arg216Arg	PBANKA_0203500	PBANKA_0203500
berg02	166282	T	C	0	108	108	synonymous_variant	LOW	c.51T>C	p.Cys17Cys	PBANKA_0204900	PBANKA_0204900
berg02	185068	A	G	0	82	82	synonymous_variant	LOW	c.165A>G	p.Leu55Leu	PBANKA_0205400	PBANKA_0205400
berg02	193270	A	G	0	88	88	synonymous_variant	LOW	c.8169T>C	p.Cys2723Cys	IK2	PBANKA_0205800
berg02	195722	C	T	0	109	109	missense_variant	MODERATE	c.5717G>A	p.Arg1906Lys	IK2	PBANKA_0205800
berg02	195937	T	A	0	93	93	synonymous_variant	LOW	c.5502A>T	p.Thr1834Thr	IK2	PBANKA_0205800
berg02	214451	G	T	0	91	91	missense_variant	MODERATE	c.673C>A	p.Pro225Thr	PBANKA_0206100	PBANKA_0206100
berg02	217045	G	A	0	87	87	missense_variant	MODERATE	c.881G>A	p.Gly294Glu	PBANKA_0206200	PBANKA_0206200
berg02	217273	A	G	0	97	97	missense_variant	MODERATE	c.1109A>G	p.His370Arg	PBANKA_0206200	PBANKA_0206200
berg02	228129	G	A	0	99	99	missense_variant	MODERATE	c.2195C>T	p.Ser732Leu	PBANKA_0206600	PBANKA_0206600
berg02	228380	C	A	0	95	95	missense_variant	MODERATE	c.1944G>T	p.Met648Ile	PBANKA_0206600	PBANKA_0206600
berg02	228535	T	G	0	121	121	missense_variant	MODERATE	c.1789A>C	p.Ile597Leu	PBANKA_0206600	PBANKA_0206600
berg02	235556	T	C	0	74	74	missense_variant	MODERATE	c.1256A>G	p.Glu419Gly	PBANKA_0206800	PBANKA_0206800
berg02	236476	C	T	0	113	113	synonymous_variant	LOW	c.336G>A	p.Glu112Glu	PBANKA_0206800	PBANKA_0206800
berg02	236512	A	G	0	110	110	synonymous_variant	LOW	c.300T>C	p.Gly100Gly	PBANKA_0206800	PBANKA_0206800
berg02	254163	G	A	0	86	86	missense_variant	MODERATE	c.479C>T	p.Ser160Phe	PBANKA_0207400	PBANKA_0207400
berg02	258168	G	T	0	77	77	splice_region_variant&intron_variant	LOW	c.1396+3G>T		PBANKA_0207500	PBANKA_0207500
berg02	258802	C	T	0	85	85	missense_variant	MODERATE	c.1942C>T	p.His648Tyr	PBANKA_0207500	PBANKA_0207500
berg02	262295	T	G	0	90	90	missense_variant	MODERATE	c.4828A>C	p.Asn1610His	PBANKA_0207600	PBANKA_0207600
berg02	271459	A	G	0	85	85	missense_variant	MODERATE	c.238A>G	p.Asn80Asp	PBANKA_0207700	PBANKA_0207700
berg02	273340	T	C	0	99	99	missense_variant	MODERATE	c.2119T>C	p.Ser707Pro	PBANKA_0207700	PBANKA_0207700
berg02	273983	G	A	0	82	82	synonymous_variant	LOW	c.2553G>A	p.Leu851Leu	PBANKA_0207700	PBANKA_0207700
berg02	276042	G	A	0	89	89	missense_variant	MODERATE	c.64G>A	p.Gly22Ser	PBANKA_0207800	PBANKA_0207800
berg02	287126	C	A	0	72	72	missense_variant	MODERATE	c.541G>T	p.Val181Leu	NPT1	PBANKA_0208300
berg02	289828	C	T	1	92	93	missense_variant	MODERATE	c.998G>A	p.Ser333Asn	MFR2	PBANKA_0208400
berg02	294207	T	C	0	136	136	missense_variant	MODERATE	c.1187A>G	p.Asn396Ser	PBANKA_0208500	PBANKA_0208500
berg02	294294	T	C	1	113	114	missense_variant	MODERATE	c.1100A>G	p.Gln367Arg	PBANKA_0208500	PBANKA_0208500
berg02	296393	A	G	0	114	114	synonymous_variant	LOW	c.456A>G	p.Gly152Gly	PBANKA_0208600	PBANKA_0208600
berg02	301486	G	A	0	75	75	missense_variant	MODERATE	c.7205C>T	p.Ala2402Val	UBP1	PBANKA_0208800
berg02	301856	T	C	0	50	50	missense_variant	MODERATE	c.6835A>G	p.Asn2279Asp	UBP1	PBANKA_0208800
berg02	302387	T	C	0	82	82	missense_variant	MODERATE	c.6304A>G	p.Lys2102Glu	UBP1	PBANKA_0208800
berg02	304123	C	T	0	88	88	missense_variant	MODERATE	c.4682G>A	p.Arg1561Lys	UBP1	PBANKA_0208800
berg02	304239	A	G	0	94	94	synonymous_variant	LOW	c.4566T>C	p.Tyr1522Tyr	UBP1	PBANKA_0208800
berg02	312383	G	C	0	89	89	missense_variant	MODERATE	c.79G>C	p.Ala27Pro	PBANKA_0208900	PBANKA_0208900
berg02	321498	T	A	0	114	114	missense_variant	MODERATE	c.1007A>T	p.Asn336Ile	PIESP15	PBANKA_0209200
berg02	325932	T	A	0	87	87	synonymous_variant	LOW	c.702T>A	p.Thr234Thr	ARP1	PBANKA_0209300
berg02	343633	T	C	0	106	106	synonymous_variant	LOW	c.2766T>C	p.Tyr922Tyr	PBANKA_0209700	PBANKA_0209700
berg02	344600	G	A	0	113	113	missense_variant	MODERATE	c.3733G>A	p.Asp1245Asn	PBANKA_0209700	PBANKA_0209700
berg02	350912	C	T	0	109	109	synonymous_variant	LOW	c.562C>T	p.Leu188Leu	NT4	PBANKA_0209900
berg02	350926	T	C	0	112	112	synonymous_variant	LOW	c.576T>C	p.Phe192Phe	NT4	PBANKA_0209900
berg02	351628	T	G	0	80	80	missense_variant	MODERATE	c.1096T>G	p.Ser366Ala	NT4	PBANKA_0209900
berg02	355788	A	G	0	68	68	synonymous_variant	LOW	c.2868A>G	p.Gly956Gly	VPS51	PBANKA_0210000
berg02	355884	A	C	0	71	71	missense_variant	MODERATE	c.2964A>C	p.Lys988Asn	VPS51	PBANKA_0210000
berg02	359137	C	T	0	77	77	splice_region_variant&intron_variant	LOW	c.779-6C>T		PBANKA_0210100	PBANKA_0210100
berg02	364254	T	A	0	89	89	missense_variant	MODERATE	c.943T>A	p.Phe315Ile	PBANKA_0210300	PBANKA_0210300
berg02	378087	G	T	0	108	108	synonymous_variant	LOW	c.4098C>A	p.Gly1366Gly	PBANKA_0210500	PBANKA_0210500
berg02	378803	C	T	0	84	84	missense_variant	MODERATE	c.3382G>A	p.Glu1128Lys	PBANKA_0210500	PBANKA_0210500
berg02	380159	A	C	0	81	81	missense_variant	MODERATE	c.2026T>G	p.Ser676Ala	PBANKA_0210500	PBANKA_0210500
berg02	380889	G	T	0	107	107	missense_variant	MODERATE	c.1384C>A	p.Leu462Ile	PBANKA_0210500	PBANKA_0210500
berg02	384893	G	A	0	91	91	missense_variant	MODERATE	c.7751C>T	p.Thr2584Ile	PBANKA_0210600	PBANKA_0210600
berg02	386454	G	A	0	105	105	missense_variant	MODERATE	c.6190C>T	p.Pro2064Ser	PBANKA_0210600	PBANKA_0210600
berg02	406616	A	G	0	96	96	synonymous_variant	LOW	c.2277T>C	p.Asp759Asp	PBANKA_0211200	PBANKA_0211200
berg02	408354	T	G	0	95	95	missense_variant	MODERATE	c.539A>C	p.Gln180Pro	PBANKA_0211200	PBANKA_0211200
berg02	430972	G	A	0	82	82	missense_variant	MODERATE	c.1822G>A	p.Glu608Lys	PBANKA_0211900	PBANKA_0211900
berg02	432013	A	G	0	28	28	missense_variant	MODERATE	c.2863A>G	p.Thr955Ala	PBANKA_0211900	PBANKA_0211900
berg02	432538	T	A	0	85	85	missense_variant	MODERATE	c.3388T>A	p.Phe1130Ile	PBANKA_0211900	PBANKA_0211900
berg02	433865	A	G	0	73	73	missense_variant	MODERATE	c.4715A>G	p.His1572Arg	PBANKA_0211900	PBANKA_0211900
berg02	438277	G	A	0	81	81	missense_variant	MODERATE	c.2068G>A	p.Val690Ile	PBANKA_0212000	PBANKA_0212000
berg02	438880	G	A	0	71	71	missense_variant	MODERATE	c.2671G>A	p.Glu891Lys	PBANKA_0212000	PBANKA_0212000
berg02	446619	A	T	0	85	85	synonymous_variant	LOW	c.14304T>A	p.Ile4768Ile	PBANKA_0212200	PBANKA_0212200
berg02	448377	G	A	0	99	99	synonymous_variant	LOW	c.12546C>T	p.Ser4182Ser	PBANKA_0212200	PBANKA_0212200
berg02	449967	C	A	0	79	79	missense_variant	MODERATE	c.10956G>T	p.Leu3652Phe	PBANKA_0212200	PBANKA_0212200
berg02	457794	C	T	0	92	92	synonymous_variant	LOW	c.3129G>A	p.Leu1043Leu	PBANKA_0212200	PBANKA_0212200
berg02	463270	G	A	0	113	113	missense_variant	MODERATE	c.691G>A	p.Val231Ile	ALP3	PBANKA_0212300
berg02	466374	C	A	0	76	76	missense_variant	MODERATE	c.49C>A	p.His17Asn	PBANKA_0212500	PBANKA_0212500
berg02	470465	A	C	0	88	88	missense_variant	MODERATE	c.631A>C	p.Ile211Leu	PBANKA_0212700	PBANKA_0212700
berg02	471455	A	G	0	50	50	missense_variant	MODERATE	c.1621A>G	p.Thr541Ala	PBANKA_0212700	PBANKA_0212700
berg02	472328	G	A	0	97	97	missense_variant	MODERATE	c.2494G>A	p.Ala832Thr	PBANKA_0212700	PBANKA_0212700
berg02	473630	T	G	0	79	79	missense_variant	MODERATE	c.3796T>G	p.Tyr1266Asp	PBANKA_0212700	PBANKA_0212700
berg02	477044	T	C	0	101	101	missense_variant	MODERATE	c.1111A>G	p.Thr371Ala	PBANKA_0212800	PBANKA_0212800
berg02	477234	T	G	0	81	81	missense_variant	MODERATE	c.921A>C	p.Glu307Asp	PBANKA_0212800	PBANKA_0212800
berg02	478045	C	T	0	78	78	missense_variant	MODERATE	c.715G>A	p.Ala239Thr	PBANKA_0212800	PBANKA_0212800
berg02	480608	A	C	0	89	89	missense_variant	MODERATE	c.66A>C	p.Arg22Ser	PBANKA_0212900	PBANKA_0212900
berg02	488741	C	A	0	102	102	missense_variant	MODERATE	c.757C>A	p.Pro253Thr	PBANKA_0213200	PBANKA_0213200
berg02	489097	A	G	0	84	84	synonymous_variant	LOW	c.1113A>G	p.Gln371Gln	PBANKA_0213200	PBANKA_0213200
berg02	490072	C	T	0	97	97	synonymous_variant	LOW	c.2088C>T	p.Ser696Ser	PBANKA_0213200	PBANKA_0213200
berg02	490417	C	T	0	86	86	synonymous_variant	LOW	c.2433C>T	p.Ala811Ala	PBANKA_0213200	PBANKA_0213200
berg02	490420	C	T	0	87	87	synonymous_variant	LOW	c.2436C>T	p.Asp812Asp	PBANKA_0213200	PBANKA_0213200
berg02	490693	C	A	0	89	91	synonymous_variant	LOW	c.2709C>A	p.Pro903Pro	PBANKA_0213200	PBANKA_0213200
berg02	492692	A	T	0	87	87	missense_variant	MODERATE	c.4708A>T	p.Ile1570Leu	PBANKA_0213200	PBANKA_0213200
berg02	496684	C	T	0	71	71	missense_variant	MODERATE	c.266C>T	p.Pro89Leu	AOP	PBANKA_0213300
berg02	498282	C	T	0	89	89	missense_variant	MODERATE	c.1970G>A	p.Ser657Asn	NMD3	PBANKA_0213400
berg02	498318	C	T	0	92	92	missense_variant	MODERATE	c.1934G>A	p.Ser645Asn	NMD3	PBANKA_0213400
berg02	499465	G	T	0	77	77	missense_variant	MODERATE	c.787C>A	p.His263Asn	NMD3	PBANKA_0213400
berg02	501666	T	G	2	75	77	missense_variant	MODERATE	c.162T>G	p.Asp54Glu	PBANKA_0213500	PBANKA_0213500
berg02	502279	C	A	0	88	88	missense_variant	MODERATE	c.775C>A	p.Leu259Ile	PBANKA_0213500	PBANKA_0213500
berg02	504108	T	C	0	107	107	missense_variant	MODERATE	c.469T>C	p.Ser157Pro	PBANKA_0213600	PBANKA_0213600
berg02	511065	G	A	0	90	90	missense_variant	MODERATE	c.149C>T	p.Ala50Val	PBANKA_0213800	PBANKA_0213800
berg02	515407	G	T	0	89	89	missense_variant	MODERATE	c.661G>T	p.Ala221Ser	PBANKA_0214000	PBANKA_0214000
berg02	516762	A	G	0	86	86	synonymous_variant	LOW	c.2016A>G	p.Lys672Lys	PBANKA_0214000	PBANKA_0214000
berg02	517264	G	A	0	85	85	missense_variant	MODERATE	c.2518G>A	p.Gly840Ser	PBANKA_0214000	PBANKA_0214000
berg02	517383	A	G	0	89	89	synonymous_variant	LOW	c.2637A>G	p.Glu879Glu	PBANKA_0214000	PBANKA_0214000
berg02	517852	C	A	0	82	82	missense_variant	MODERATE	c.3106C>A	p.His1036Asn	PBANKA_0214000	PBANKA_0214000
berg02	518352	G	A	0	97	97	synonymous_variant	LOW	c.3606G>A	p.Glu1202Glu	PBANKA_0214000	PBANKA_0214000
berg02	518433	G	A	0	98	98	synonymous_variant	LOW	c.3687G>A	p.Lys1229Lys	PBANKA_0214000	PBANKA_0214000
berg02	518972	C	T	0	92	92	missense_variant	MODERATE	c.4226C>T	p.Ser1409Leu	PBANKA_0214000	PBANKA_0214000
berg02	519345	G	A	0	102	102	synonymous_variant	LOW	c.4599G>A	p.Leu1533Leu	PBANKA_0214000	PBANKA_0214000
berg02	519804	C	T	0	69	69	synonymous_variant	LOW	c.5058C>T	p.Ala1686Ala	PBANKA_0214000	PBANKA_0214000
berg02	520884	T	C	1	87	88	synonymous_variant	LOW	c.6138T>C	p.Gly2046Gly	PBANKA_0214000	PBANKA_0214000
berg02	521190	G	A	0	96	96	synonymous_variant	LOW	c.6444G>A	p.Gly2148Gly	PBANKA_0214000	PBANKA_0214000
berg02	521547	G	T	0	114	114	missense_variant	MODERATE	c.6801G>T	p.Met2267Ile	PBANKA_0214000	PBANKA_0214000
berg02	521568	T	C	0	111	111	synonymous_variant	LOW	c.6822T>C	p.Val2274Val	PBANKA_0214000	PBANKA_0214000
berg02	522699	G	A	0	71	71	synonymous_variant	LOW	c.7953G>A	p.Gln2651Gln	PBANKA_0214000	PBANKA_0214000
berg02	523668	C	T	0	108	108	synonymous_variant	LOW	c.8922C>T	p.Asn2974Asn	PBANKA_0214000	PBANKA_0214000
berg02	524223	C	T	0	68	68	synonymous_variant	LOW	c.9477C>T	p.Val3159Val	PBANKA_0214000	PBANKA_0214000
berg02	528121	T	C	0	101	101	missense_variant	MODERATE	c.13375T>C	p.Ser4459Pro	PBANKA_0214000	PBANKA_0214000
berg02	528505	C	A	0	107	107	missense_variant	MODERATE	c.13759C>A	p.Leu4587Ile	PBANKA_0214000	PBANKA_0214000
berg02	529830	C	T	0	79	79	synonymous_variant	LOW	c.14964C>T	p.Asp4988Asp	PBANKA_0214000	PBANKA_0214000
berg02	531736	A	G	0	90	90	synonymous_variant	LOW	c.225A>G	p.Leu75Leu	PBANKA_0214200	PBANKA_0214200
berg02	531865	G	A	0	84	84	synonymous_variant	LOW	c.354G>A	p.Ala118Ala	PBANKA_0214200	PBANKA_0214200
berg02	535301	C	T	0	79	79	missense_variant	MODERATE	c.1948G>A	p.Asp650Asn	PBANKA_0214300	PBANKA_0214300
berg02	535334	C	T	0	80	80	missense_variant	MODERATE	c.1915G>A	p.Val639Ile	PBANKA_0214300	PBANKA_0214300
berg02	535361	C	T	0	80	80	missense_variant	MODERATE	c.1888G>A	p.Asp630Asn	PBANKA_0214300	PBANKA_0214300
berg02	535800	A	C	0	96	96	synonymous_variant	LOW	c.1449T>G	p.Ala483Ala	PBANKA_0214300	PBANKA_0214300
berg02	536158	T	C	0	88	88	missense_variant	MODERATE	c.1091A>G	p.Asp364Gly	PBANKA_0214300	PBANKA_0214300
berg02	543725	G	A	0	100	100	missense_variant	MODERATE	c.485G>A	p.Cys162Tyr	AP2-L	PBANKA_0214400
berg02	544663	C	T	0	106	106	missense_variant	MODERATE	c.1423C>T	p.His475Tyr	AP2-L	PBANKA_0214400
berg02	544809	G	T	0	103	103	synonymous_variant	LOW	c.1569G>T	p.Leu523Leu	AP2-L	PBANKA_0214400
berg02	545578	A	G	0	87	87	missense_variant	MODERATE	c.2338A>G	p.Thr780Ala	AP2-L	PBANKA_0214400
berg02	545972	G	A	0	84	84	missense_variant	MODERATE	c.2732G>A	p.Arg911Lys	AP2-L	PBANKA_0214400
berg03	28354	G	A	0	91	91	missense_variant	MODERATE	c.113G>A	p.Gly38Glu	OPP	PBANKA_0300800
berg03	31926	G	C	0	77	77	missense_variant	MODERATE	c.4861C>G	p.Pro1621Ala	ROPE	PBANKA_0301000
berg03	35143	G	A	0	80	80	synonymous_variant	LOW	c.1644C>T	p.Asn548Asn	ROPE	PBANKA_0301000
berg03	39436	C	G	0	103	103	missense_variant	MODERATE	c.950G>C	p.Cys317Ser	PBANKA_0301100	PBANKA_0301100
berg03	39707	T	C	0	84	84	missense_variant	MODERATE	c.679A>G	p.Lys227Glu	PBANKA_0301100	PBANKA_0301100
berg03	40131	C	A	0	50	51	synonymous_variant	LOW	c.255G>T	p.Gly85Gly	PBANKA_0301100	PBANKA_0301100
berg03	41465	C	T	0	75	75	synonymous_variant	LOW	c.336C>T	p.Cys112Cys	ERCC1	PBANKA_0301200
berg03	48867	T	C	0	96	96	missense_variant	MODERATE	c.481A>G	p.Thr161Ala	MAK16	PBANKA_0301500
berg03	51930	C	T	0	92	92	synonymous_variant	LOW	c.885G>A	p.Pro295Pro	PBANKA_0301600	PBANKA_0301600
berg03	52954	A	G	1	88	89	synonymous_variant	LOW	c.465T>C	p.Ser155Ser	PBANKA_0301600	PBANKA_0301600
berg03	57513	C	T	0	104	104	missense_variant	MODERATE	c.568C>T	p.Pro190Ser	PBANKA_0301800	PBANKA_0301800
berg03	58214	G	C	0	106	106	missense_variant	MODERATE	c.1269G>C	p.Arg423Ser	PBANKA_0301800	PBANKA_0301800
berg03	63525	T	C	0	91	91	synonymous_variant	LOW	c.1734A>G	p.Lys578Lys	PBANKA_0301900	PBANKA_0301900
berg03	68058	T	G	0	81	81	missense_variant	MODERATE	c.76T>G	p.Ser26Ala	PBANKA_0302000	PBANKA_0302000
berg03	70483	A	G	0	72	72	synonymous_variant	LOW	c.1551T>C	p.Asp517Asp	PBANKA_0302100	PBANKA_0302100
berg03	71838	T	C	0	92	92	missense_variant	MODERATE	c.196A>G	p.Asn66Asp	PBANKA_0302100	PBANKA_0302100
berg03	81539	A	G	0	89	89	synonymous_variant	LOW	c.729T>C	p.Ile243Ile	HT	PBANKA_0302500
berg03	81688	C	T	0	94	94	missense_variant	MODERATE	c.580G>A	p.Asp194Asn	HT	PBANKA_0302500
berg03	81690	G	T	0	93	93	missense_variant	MODERATE	c.578C>A	p.Ala193Asp	HT	PBANKA_0302500
berg03	81977	A	G	0	88	88	synonymous_variant	LOW	c.291T>C	p.Tyr97Tyr	HT	PBANKA_0302500
berg03	94299	C	A	0	82	82	missense_variant	MODERATE	c.1693C>A	p.Gln565Lys	PBANKA_0303000	PBANKA_0303000
berg03	95646	T	C	0	86	86	synonymous_variant	LOW	c.55T>C	p.Leu19Leu	PBANKA_0303100	PBANKA_0303100
berg03	101414	C	T	0	80	80	synonymous_variant	LOW	c.423C>T	p.Asp141Asp	PBANKA_0303300	PBANKA_0303300
berg03	108610	G	T	0	122	122	missense_variant	MODERATE	c.606G>T	p.Met202Ile	RPN1	PBANKA_0303600
berg03	110081	C	T	0	109	109	missense_variant	MODERATE	c.2077C>T	p.Pro693Ser	RPN1	PBANKA_0303600
berg03	110386	G	A	0	77	77	synonymous_variant	LOW	c.2382G>A	p.Leu794Leu	RPN1	PBANKA_0303600
berg03	124356	G	A	0	122	122	synonymous_variant	LOW	c.1401G>A	p.Leu467Leu	AROM	PBANKA_0304000
berg03	149474	C	G	0	92	92	missense_variant	MODERATE	c.2098G>C	p.Val700Leu	SERA5	PBANKA_0304700
berg03	150932	T	C	0	80	80	synonymous_variant	LOW	c.816A>G	p.Gly272Gly	SERA5	PBANKA_0304700
berg03	151073	T	C	0	96	96	synonymous_variant	LOW	c.792A>G	p.Arg264Arg	SERA5	PBANKA_0304700
berg03	154374	T	G	0	99	99	missense_variant	MODERATE	c.2326A>C	p.Ile776Leu	SERA4	PBANKA_0304800
berg03	154907	C	A	0	103	103	missense_variant	MODERATE	c.1793G>T	p.Ser598Ile	SERA4	PBANKA_0304800
berg03	155423	A	G	0	95	95	missense_variant	MODERATE	c.1277T>C	p.Leu426Pro	SERA4	PBANKA_0304800
berg03	156401	T	C	0	93	93	missense_variant	MODERATE	c.497A>G	p.Asp166Gly	SERA4	PBANKA_0304800
berg03	161234	T	G	0	61	61	missense_variant	MODERATE	c.564A>C	p.Gln188His	SERA3	PBANKA_0304900
berg03	163364	T	C	0	62	62	missense_variant	MODERATE	c.3301A>G	p.Asn1101Asp	SERA2	PBANKA_0305000
berg03	163463	C	T	0	56	56	missense_variant	MODERATE	c.3202G>A	p.Val1068Ile	SERA2	PBANKA_0305000
berg03	163563	T	A	0	49	49	missense_variant	MODERATE	c.3102A>T	p.Gln1034His	SERA2	PBANKA_0305000
berg03	163565	G	A	0	48	48	stop_gained	HIGH	c.3100C>T	p.Gln1034*	SERA2	PBANKA_0305000
berg03	163568	T	G	0	45	45	synonymous_variant	LOW	c.3097A>C	p.Arg1033Arg	SERA2	PBANKA_0305000
berg03	163613	A	G	0	42	42	missense_variant	MODERATE	c.3052T>C	p.Ser1018Pro	SERA2	PBANKA_0305000
berg03	163917	T	G	0	52	52	synonymous_variant	LOW	c.2748A>C	p.Ile916Ile	SERA2	PBANKA_0305000
berg03	163977	T	G	0	90	90	synonymous_variant	LOW	c.2688A>C	p.Pro896Pro	SERA2	PBANKA_0305000
berg03	164266	T	C	0	82	82	missense_variant	MODERATE	c.2399A>G	p.Asn800Ser	SERA2	PBANKA_0305000
berg03	164379	A	G	0	87	87	synonymous_variant	LOW	c.2286T>C	p.Tyr762Tyr	SERA2	PBANKA_0305000
berg03	164428	C	T	0	105	105	missense_variant	MODERATE	c.2237G>A	p.Gly746Asp	SERA2	PBANKA_0305000
berg03	164511	C	T	0	104	104	synonymous_variant	LOW	c.2154G>A	p.Lys718Lys	SERA2	PBANKA_0305000
berg03	164529	A	G	0	109	109	synonymous_variant	LOW	c.2136T>C	p.Asn712Asn	SERA2	PBANKA_0305000
berg03	164757	C	T	0	107	107	synonymous_variant	LOW	c.1908G>A	p.Lys636Lys	SERA2	PBANKA_0305000
berg03	164765	C	T	0	107	107	missense_variant	MODERATE	c.1900G>A	p.Val634Ile	SERA2	PBANKA_0305000
berg03	164769	G	A	0	107	107	synonymous_variant	LOW	c.1896C>T	p.Ser632Ser	SERA2	PBANKA_0305000
berg03	164773	G	T	0	109	109	missense_variant	MODERATE	c.1892C>A	p.Thr631Asn	SERA2	PBANKA_0305000
berg03	164775	C	A	0	110	110	missense_variant	MODERATE	c.1890G>T	p.Lys630Asn	SERA2	PBANKA_0305000
berg03	164790	A	G	0	113	113	synonymous_variant	LOW	c.1875T>C	p.Asp625Asp	SERA2	PBANKA_0305000
berg03	164896	A	G	0	94	94	missense_variant	MODERATE	c.1769T>C	p.Leu590Pro	SERA2	PBANKA_0305000
berg03	165039	G	A	0	89	89	synonymous_variant	LOW	c.1626C>T	p.Ala542Ala	SERA2	PBANKA_0305000
berg03	165486	A	G	0	76	76	synonymous_variant	LOW	c.1179T>C	p.Cys393Cys	SERA2	PBANKA_0305000
berg03	166169	A	G	0	95	95	missense_variant	MODERATE	c.734T>C	p.Val245Ala	SERA2	PBANKA_0305000
berg03	166357	T	C	0	42	42	synonymous_variant	LOW	c.546A>G	p.Thr182Thr	SERA2	PBANKA_0305000
berg03	166713	G	C	0	69	69	missense_variant	MODERATE	c.190C>G	p.Pro64Ala	SERA2	PBANKA_0305000
berg03	166806	C	T	0	74	74	missense_variant	MODERATE	c.97G>A	p.Val33Ile	SERA2	PBANKA_0305000
berg03	166808	T	C	0	74	74	missense_variant	MODERATE	c.95A>G	p.Glu32Gly	SERA2	PBANKA_0305000
berg03	166821	G	C	0	72	72	missense_variant	MODERATE	c.82C>G	p.Pro28Ala	SERA2	PBANKA_0305000
berg03	166831	T	G	0	73	73	synonymous_variant	LOW	c.72A>C	p.Pro24Pro	SERA2	PBANKA_0305000
berg03	168998	G	A	0	22	23	missense_variant	MODERATE	c.3892C>T	p.Pro1298Ser	SERA1	PBANKA_0305100
berg03	169186	C	T	0	51	51	missense_variant	MODERATE	c.3704G>A	p.Gly1235Glu	SERA1	PBANKA_0305100
berg03	170367	A	G	0	95	95	synonymous_variant	LOW	c.2523T>C	p.Asp841Asp	SERA1	PBANKA_0305100
berg03	171987	A	G	0	74	74	synonymous_variant	LOW	c.1146T>C	p.Gly382Gly	SERA1	PBANKA_0305100
berg03	172035	G	A	0	76	76	synonymous_variant	LOW	c.1098C>T	p.Thr366Thr	SERA1	PBANKA_0305100
berg03	172041	T	C	0	82	82	synonymous_variant	LOW	c.1092A>G	p.Lys364Lys	SERA1	PBANKA_0305100
berg03	172094	T	C	0	87	87	missense_variant	MODERATE	c.1039A>G	p.Lys347Glu	SERA1	PBANKA_0305100
berg03	172264	A	G	0	87	87	missense_variant	MODERATE	c.869T>C	p.Ile290Thr	SERA1	PBANKA_0305100
berg03	172384	C	T	0	76	76	missense_variant	MODERATE	c.749G>A	p.Ser250Asn	SERA1	PBANKA_0305100
berg03	172580	G	A	1	43	44	missense_variant	MODERATE	c.553C>T	p.Pro185Ser	SERA1	PBANKA_0305100
berg03	176014	A	G	0	92	92	synonymous_variant	LOW	c.351A>G	p.Leu117Leu	PBANKA_0305200	PBANKA_0305200
berg03	184006	G	A	0	75	75	synonymous_variant	LOW	c.126G>A	p.Val42Val	PBANKA_0305400	PBANKA_0305400
berg03	186533	G	A	0	77	77	missense_variant	MODERATE	c.2653G>A	p.Asp885Asn	PBANKA_0305400	PBANKA_0305400
berg03	186581	A	G	0	75	75	missense_variant	MODERATE	c.2701A>G	p.Asn901Asp	PBANKA_0305400	PBANKA_0305400
berg03	198404	G	A	0	78	78	synonymous_variant	LOW	c.280C>T	p.Leu94Leu	PBANKA_0305800	PBANKA_0305800
berg03	198477	A	G	0	86	86	synonymous_variant	LOW	c.207T>C	p.Cys69Cys	PBANKA_0305800	PBANKA_0305800
berg03	212106	T	C	0	108	108	missense_variant	MODERATE	c.2188T>C	p.Ser730Pro	P230	PBANKA_0306100
berg03	213147	C	G	0	89	89	missense_variant	MODERATE	c.3229C>G	p.Leu1077Val	P230	PBANKA_0306100
berg03	214258	C	A	0	91	91	missense_variant	MODERATE	c.4340C>A	p.Pro1447Gln	P230	PBANKA_0306100
berg03	214928	T	C	0	105	105	synonymous_variant	LOW	c.5010T>C	p.Cys1670Cys	P230	PBANKA_0306100
berg03	235246	C	A	0	91	91	missense_variant	MODERATE	c.1347G>T	p.Lys449Asn	PBANKA_0306700	PBANKA_0306700
berg03	235462	T	C	0	72	72	synonymous_variant	LOW	c.1131A>G	p.Gln377Gln	PBANKA_0306700	PBANKA_0306700
berg03	240273	A	G	0	124	124	synonymous_variant	LOW	c.723T>C	p.Cys241Cys	UAP56	PBANKA_0306800
berg03	253013	A	T	0	100	100	synonymous_variant	LOW	c.552T>A	p.Arg184Arg	PBANKA_0307100	PBANKA_0307100
berg03	256392	T	C	0	95	95	missense_variant	MODERATE	c.817A>G	p.Asn273Asp	PBANKA_0307200	PBANKA_0307200
berg03	257072	A	G	0	79	79	synonymous_variant	LOW	c.238T>C	p.Leu80Leu	PBANKA_0307200	PBANKA_0307200
berg03	262088	T	C	0	86	86	missense_variant	MODERATE	c.2491T>C	p.Tyr831His	PBANKA_0307400	PBANKA_0307400
berg03	264898	G	C	0	92	92	missense_variant	MODERATE	c.344C>G	p.Thr115Ser	PBANKA_0307500	PBANKA_0307500
berg03	289370	G	A	0	75	75	synonymous_variant	LOW	c.450C>T	p.Ser150Ser	PBANKA_0308200	PBANKA_0308200
berg03	298632	A	G	0	91	91	missense_variant	MODERATE	c.194A>G	p.Lys65Arg	TKL1	PBANKA_0308500
berg03	299870	T	G	0	118	118	missense_variant	MODERATE	c.1432T>G	p.Tyr478Asp	TKL1	PBANKA_0308500
berg03	303183	A	G	0	105	105	missense_variant	MODERATE	c.1322A>G	p.Lys441Arg	PBANKA_0308600	PBANKA_0308600
berg03	309484	C	A	0	111	111	missense_variant	MODERATE	c.244C>A	p.His82Asn	PBANKA_0308900	PBANKA_0308900
berg03	310734	A	G	0	88	88	missense_variant	MODERATE	c.1355A>G	p.Asn452Ser	PBANKA_0308900	PBANKA_0308900
berg03	311065	G	A	0	102	102	synonymous_variant	LOW	c.1686G>A	p.Lys562Lys	PBANKA_0308900	PBANKA_0308900
berg03	311138	T	C	0	92	92	missense_variant	MODERATE	c.1759T>C	p.Ser587Pro	PBANKA_0308900	PBANKA_0308900
berg03	329046	G	A	0	21	21	missense_variant	MODERATE	c.199G>A	p.Gly67Ser	PBANKA_0309400	PBANKA_0309400
berg03	330226	G	A	0	84	84	missense_variant	MODERATE	c.1379G>A	p.Gly460Glu	PBANKA_0309400	PBANKA_0309400
berg03	332917	G	A	0	80	80	missense_variant	MODERATE	c.4070G>A	p.Gly1357Glu	PBANKA_0309400	PBANKA_0309400
berg03	333231	T	A	0	77	77	missense_variant	MODERATE	c.4384T>A	p.Phe1462Ile	PBANKA_0309400	PBANKA_0309400
berg03	334082	C	A	0	100	100	missense_variant	MODERATE	c.5235C>A	p.Asn1745Lys	PBANKA_0309400	PBANKA_0309400
berg03	334130	G	C	0	95	95	synonymous_variant	LOW	c.5283G>C	p.Gly1761Gly	PBANKA_0309400	PBANKA_0309400
berg03	338200	T	C	0	116	116	missense_variant	MODERATE	c.9353T>C	p.Val3118Ala	PBANKA_0309400	PBANKA_0309400
berg03	368263	G	A	0	81	81	synonymous_variant	LOW	c.216G>A	p.Lys72Lys	PBANKA_0310600	PBANKA_0310600
berg03	373454	C	T	0	99	99	missense_variant	MODERATE	c.1067G>A	p.Gly356Glu	PBANKA_0310800	PBANKA_0310800
berg03	393828	A	C	0	97	97	missense_variant	MODERATE	c.1002A>C	p.Lys334Asn	PBANKA_0311400	PBANKA_0311400
berg03	393977	G	A	0	88	88	missense_variant	MODERATE	c.1151G>A	p.Ser384Asn	PBANKA_0311400	PBANKA_0311400
berg03	393989	T	G	0	87	87	missense_variant	MODERATE	c.1163T>G	p.Ile388Ser	PBANKA_0311400	PBANKA_0311400
berg03	394914	C	A	0	79	79	synonymous_variant	LOW	c.2088C>A	p.Pro696Pro	PBANKA_0311400	PBANKA_0311400
berg03	395305	T	C	0	83	83	missense_variant	MODERATE	c.2479T>C	p.Tyr827His	PBANKA_0311400	PBANKA_0311400
berg03	395745	G	A	0	68	68	synonymous_variant	LOW	c.2919G>A	p.Val973Val	PBANKA_0311400	PBANKA_0311400
berg03	396074	G	T	0	87	87	missense_variant	MODERATE	c.3248G>T	p.Ser1083Ile	PBANKA_0311400	PBANKA_0311400
berg03	396417	C	T	0	98	98	synonymous_variant	LOW	c.3591C>T	p.Asp1197Asp	PBANKA_0311400	PBANKA_0311400
berg03	396800	A	G	0	92	92	missense_variant	MODERATE	c.3974A>G	p.Asn1325Ser	PBANKA_0311400	PBANKA_0311400
berg03	400357	A	G	0	76	76	synonymous_variant	LOW	c.334T>C	p.Leu112Leu	PBANKA_0311500	PBANKA_0311500
berg03	403377	C	T	0	46	46	synonymous_variant	LOW	c.162C>T	p.Tyr54Tyr	PBANKA_0311600	PBANKA_0311600
berg03	404125	T	G	0	100	100	missense_variant	MODERATE	c.724T>G	p.Ser242Ala	PBANKA_0311600	PBANKA_0311600
berg03	404391	A	G	0	85	85	synonymous_variant	LOW	c.990A>G	p.Ser330Ser	PBANKA_0311600	PBANKA_0311600
berg03	405991	C	A	0	81	81	missense_variant	MODERATE	c.2590C>A	p.Gln864Lys	PBANKA_0311600	PBANKA_0311600
berg03	413233	A	G	0	82	82	missense_variant	MODERATE	c.103T>C	p.Tyr35His	ACS9	PBANKA_0311800
berg03	418138	C	T	0	102	102	missense_variant	MODERATE	c.101C>T	p.Ala34Val	PBANKA_0312000	PBANKA_0312000
berg03	418242	A	G	0	115	115	missense_variant	MODERATE	c.205A>G	p.Asn69Asp	PBANKA_0312000	PBANKA_0312000
berg03	418685	C	T	0	43	43	synonymous_variant	LOW	c.648C>T	p.Thr216Thr	PBANKA_0312000	PBANKA_0312000
berg03	440525	T	A	0	72	72	missense_variant	MODERATE	c.87T>A	p.Asn29Lys	PBANKA_0312700	PBANKA_0312700
berg03	446402	C	T	0	88	88	synonymous_variant	LOW	c.2184G>A	p.Leu728Leu	PBANKA_0312800	PBANKA_0312800
berg03	446519	T	A	0	84	84	synonymous_variant	LOW	c.2067A>T	p.Ile689Ile	PBANKA_0312800	PBANKA_0312800
berg03	449472	G	A	0	88	88	missense_variant	MODERATE	c.599C>T	p.Thr200Ile	PBANKA_0312900	PBANKA_0312900
berg03	451493	C	A	0	74	74	missense_variant	MODERATE	c.868C>A	p.His290Asn	PBANKA_0313000	PBANKA_0313000
berg03	460988	C	A	0	105	105	missense_variant	MODERATE	c.2750C>A	p.Thr917Asn	PBANKA_0313200	PBANKA_0313200
berg03	461844	T	C	0	80	80	synonymous_variant	LOW	c.3606T>C	p.Asn1202Asn	PBANKA_0313200	PBANKA_0313200
berg03	462618	G	A	0	88	88	missense_variant	MODERATE	c.4380G>A	p.Met1460Ile	PBANKA_0313200	PBANKA_0313200
berg03	462771	C	T	0	79	79	synonymous_variant	LOW	c.4533C>T	p.Gly1511Gly	PBANKA_0313200	PBANKA_0313200
berg03	465595	G	A	0	85	85	missense_variant	MODERATE	c.385G>A	p.Val129Ile	PBANKA_0313300	PBANKA_0313300
berg03	466008	T	C	0	98	98	synonymous_variant	LOW	c.798T>C	p.Ile266Ile	PBANKA_0313300	PBANKA_0313300
berg03	469760	C	A	0	109	109	missense_variant	MODERATE	c.979C>A	p.Leu327Met	ATG11	PBANKA_0313400
berg03	472675	C	T	0	72	72	missense_variant	MODERATE	c.3704C>T	p.Thr1235Ile	ATG11	PBANKA_0313400
berg03	473054	A	T	0	94	94	missense_variant	MODERATE	c.4083A>T	p.Gln1361His	ATG11	PBANKA_0313400
berg03	474062	G	A	0	78	78	missense_variant	MODERATE	c.2456C>T	p.Ser819Phe	PBANKA_0313500	PBANKA_0313500
berg03	475530	G	T	0	106	106	missense_variant	MODERATE	c.988C>A	p.Leu330Ile	PBANKA_0313500	PBANKA_0313500
berg03	478319	G	A	0	88	88	synonymous_variant	LOW	c.318G>A	p.Gln106Gln	PBANKA_0313600	PBANKA_0313600
berg03	480401	G	C	0	80	80	missense_variant	MODERATE	c.1957C>G	p.Pro653Ala	PBANKA_0313700	PBANKA_0313700
berg03	488963	G	A	0	64	64	synonymous_variant	LOW	c.1542C>T	p.Ser514Ser	PBANKA_0313900	PBANKA_0313900
berg03	496548	C	A	0	83	83	synonymous_variant	LOW	c.264C>A	p.Ile88Ile	CDPK1	PBANKA_0314200
berg03	500521	A	G	0	72	72	missense_variant	MODERATE	c.2725T>C	p.Tyr909His	PBANKA_0314300	PBANKA_0314300
berg03	500523	A	G	0	71	71	missense_variant	MODERATE	c.2723T>C	p.Leu908Ser	PBANKA_0314300	PBANKA_0314300
berg03	515045	G	T	0	67	67	missense_variant	MODERATE	c.665G>T	p.Gly222Val	PBANKA_0314800	PBANKA_0314800
berg03	515409	A	G	0	77	77	missense_variant	MODERATE	c.796A>G	p.Thr266Ala	PBANKA_0314800	PBANKA_0314800
berg03	521030	C	A	0	77	77	missense_variant	MODERATE	c.416G>T	p.Cys139Phe	PBANKA_0315000	PBANKA_0315000
berg03	530555	A	G	0	85	85	synonymous_variant	LOW	c.4566A>G	p.Val1522Val	PBANKA_0315300	PBANKA_0315300
berg03	530596	C	T	0	80	80	missense_variant	MODERATE	c.4607C>T	p.Ser1536Leu	PBANKA_0315300	PBANKA_0315300
berg03	533656	T	C	0	85	85	synonymous_variant	LOW	c.30A>G	p.Lys10Lys	PRP45	PBANKA_0315400
berg03	538018	T	C	0	106	106	non_coding_transcript_exon_variant	MODIFIER	n.25T>C		PBANKA_0315500	PBANKA_0315500
berg04	28349	C	T	0	99	99	synonymous_variant	LOW	c.1758G>A	p.Thr586Thr	PRP46	PBANKA_0401000
berg04	29378	A	C	0	80	80	missense_variant	MODERATE	c.729T>G	p.Phe243Leu	PRP46	PBANKA_0401000
berg04	29753	A	T	0	86	86	synonymous_variant	LOW	c.354T>A	p.Thr118Thr	PRP46	PBANKA_0401000
berg04	29826	T	C	0	93	93	missense_variant	MODERATE	c.281A>G	p.Asp94Gly	PRP46	PBANKA_0401000
berg04	35054	T	A	0	92	92	missense_variant	MODERATE	c.793T>A	p.Phe265Ile	SRPK1	PBANKA_0401100
berg04	37258	G	A	0	97	97	missense_variant	MODERATE	c.2997G>A	p.Met999Ile	SRPK1	PBANKA_0401100
berg04	37322	C	T	0	101	101	missense_variant	MODERATE	c.3061C>T	p.Pro1021Ser	SRPK1	PBANKA_0401100
berg04	41208	A	G	0	98	98	missense_variant	MODERATE	c.629A>G	p.Asp210Gly	ABCB4	PBANKA_0401200
berg04	49138	C	T	0	75	75	missense_variant	MODERATE	c.83G>A	p.Ser28Asn	PBANKA_0401400	PBANKA_0401400
berg04	53433	A	G	0	71	71	synonymous_variant	LOW	c.3390T>C	p.Ile1130Ile	PBANKA_0401500	PBANKA_0401500
berg04	55395	A	G	1	96	97	synonymous_variant	LOW	c.1428T>C	p.Asn476Asn	PBANKA_0401500	PBANKA_0401500
berg04	60672	C	T	0	76	76	synonymous_variant	LOW	c.1116G>A	p.Gly372Gly	NSF	PBANKA_0401600
berg04	63165	G	A	0	83	83	synonymous_variant	LOW	c.3462C>T	p.Gly1154Gly	PBANKA_0401700	PBANKA_0401700
berg04	63711	C	T	0	104	104	synonymous_variant	LOW	c.2916G>A	p.Lys972Lys	PBANKA_0401700	PBANKA_0401700
berg04	64351	C	T	0	80	80	missense_variant	MODERATE	c.2276G>A	p.Gly759Asp	PBANKA_0401700	PBANKA_0401700
berg04	64501	A	C	0	82	82	missense_variant	MODERATE	c.2126T>G	p.Val709Gly	PBANKA_0401700	PBANKA_0401700
berg04	64531	A	G	0	89	89	missense_variant	MODERATE	c.2096T>C	p.Leu699Ser	PBANKA_0401700	PBANKA_0401700
berg04	64899	T	C	0	87	87	synonymous_variant	LOW	c.1728A>G	p.Gly576Gly	PBANKA_0401700	PBANKA_0401700
berg04	66576	A	T	0	92	92	missense_variant	MODERATE	c.51T>A	p.Asn17Lys	PBANKA_0401700	PBANKA_0401700
berg04	72103	G	A	0	100	100	synonymous_variant	LOW	c.2685G>A	p.Gly895Gly	PBANKA_0401800	PBANKA_0401800
berg04	83008	T	C	1	126	127	synonymous_variant	LOW	c.1404T>C	p.Asn468Asn	PBANKA_0402100	PBANKA_0402100
berg04	83095	A	C	1	103	104	missense_variant	MODERATE	c.1491A>C	p.Gln497His	PBANKA_0402100	PBANKA_0402100
berg04	86636	G	A	0	79	79	missense_variant	MODERATE	c.5032G>A	p.Ala1678Thr	PBANKA_0402100	PBANKA_0402100
berg04	86661	C	T	0	75	75	missense_variant	MODERATE	c.5057C>T	p.Thr1686Met	PBANKA_0402100	PBANKA_0402100
berg04	91688	T	C	0	86	86	synonymous_variant	LOW	c.564T>C	p.Cys188Cys	PBANKA_0402400	PBANKA_0402400
berg04	95728	G	A	0	86	86	synonymous_variant	LOW	c.1275C>T	p.Ala425Ala	IMC1a	PBANKA_0402600
berg04	97164	G	A	0	99	99	synonymous_variant	LOW	c.177C>T	p.Ser59Ser	IMC1a	PBANKA_0402600
berg04	103623	T	C	0	80	80	synonymous_variant	LOW	c.939A>G	p.Lys313Lys	EHD	PBANKA_0402800
berg04	107772	G	A	0	102	102	missense_variant	MODERATE	c.298G>A	p.Val100Ile	PBANKA_0402900	PBANKA_0402900
berg04	115183	T	C	0	101	101	synonymous_variant	LOW	c.984A>G	p.Leu328Leu	CSP	PBANKA_0403200
berg04	121444	T	C	0	100	100	synonymous_variant	LOW	c.2640T>C	p.Asn880Asn	PBANKA_0403300	PBANKA_0403300
berg04	128443	G	T	0	76	76	missense_variant	MODERATE	c.9332C>A	p.Thr3111Asn	PBANKA_0403600	PBANKA_0403600
berg04	130530	G	A	0	92	92	synonymous_variant	LOW	c.7245C>T	p.Phe2415Phe	PBANKA_0403600	PBANKA_0403600
berg04	131632	A	G	0	106	106	missense_variant	MODERATE	c.6143T>C	p.Phe2048Ser	PBANKA_0403600	PBANKA_0403600
berg04	131668	G	A	0	99	99	missense_variant	MODERATE	c.6107C>T	p.Thr2036Ile	PBANKA_0403600	PBANKA_0403600
berg04	135180	T	C	0	104	104	synonymous_variant	LOW	c.2595A>G	p.Glu865Glu	PBANKA_0403600	PBANKA_0403600
berg04	141372	A	G	0	80	80	synonymous_variant	LOW	c.675A>G	p.Glu225Glu	PBANKA_0403700	PBANKA_0403700
berg04	150119	G	A	0	70	70	missense_variant	MODERATE	c.9575C>T	p.Ala3192Val	PBANKA_0404000	PBANKA_0404000
berg04	153585	C	A	0	101	101	missense_variant	MODERATE	c.6109G>T	p.Asp2037Tyr	PBANKA_0404000	PBANKA_0404000
berg04	154631	A	G	0	60	60	missense_variant	MODERATE	c.5063T>C	p.Val1688Ala	PBANKA_0404000	PBANKA_0404000
berg04	164868	A	G	0	82	82	synonymous_variant	LOW	c.228T>C	p.Thr76Thr	PBANKA_0404200	PBANKA_0404200
berg04	168369	G	C	0	84	84	missense_variant	MODERATE	c.1136G>C	p.Gly379Ala	PBANKA_0404300	PBANKA_0404300
berg04	168688	A	C	0	94	94	synonymous_variant	LOW	c.1455A>C	p.Ile485Ile	PBANKA_0404300	PBANKA_0404300
berg04	168821	G	A	0	92	92	missense_variant	MODERATE	c.1588G>A	p.Asp530Asn	PBANKA_0404300	PBANKA_0404300
berg04	169318	A	G	0	94	94	synonymous_variant	LOW	c.2085A>G	p.Gly695Gly	PBANKA_0404300	PBANKA_0404300
berg04	173838	G	T	0	106	106	missense_variant	MODERATE	c.698C>A	p.Thr233Asn	PBANKA_0404500	PBANKA_0404500
berg04	178622	C	T	0	78	78	synonymous_variant	LOW	c.309G>A	p.Lys103Lys	GRX1	PBANKA_0404700
berg04	209920	G	A	0	94	94	synonymous_variant	LOW	c.4164C>T	p.Asn1388Asn	PBANKA_0406000	PBANKA_0406000
berg04	211903	G	A	0	6	6	missense_variant	MODERATE	c.2606C>T	p.Ala869Val	PBANKA_0406000	PBANKA_0406000
berg04	217876	T	C	0	94	94	synonymous_variant	LOW	c.1069T>C	p.Leu357Leu	PBANKA_0406100	PBANKA_0406100
berg04	219460	G	T	0	90	90	synonymous_variant	LOW	c.10452C>A	p.Ile3484Ile	PBANKA_0406200	PBANKA_0406200
berg04	219757	C	G	0	99	99	missense_variant	MODERATE	c.10155G>C	p.Leu3385Phe	PBANKA_0406200	PBANKA_0406200
berg04	223843	T	G	0	100	100	synonymous_variant	LOW	c.6069A>C	p.Thr2023Thr	PBANKA_0406200	PBANKA_0406200
berg04	224598	C	T	0	71	71	missense_variant	MODERATE	c.5314G>A	p.Glu1772Lys	PBANKA_0406200	PBANKA_0406200
berg04	224610	T	C	0	75	75	missense_variant	MODERATE	c.5302A>G	p.Lys1768Glu	PBANKA_0406200	PBANKA_0406200
berg04	225636	C	A	0	80	80	missense_variant	MODERATE	c.4458G>T	p.Met1486Ile	PBANKA_0406200	PBANKA_0406200
berg04	226258	C	A	0	83	83	missense_variant	MODERATE	c.3836G>T	p.Arg1279Ile	PBANKA_0406200	PBANKA_0406200
berg04	228334	C	A	0	81	81	missense_variant	MODERATE	c.1760G>T	p.Arg587Ile	PBANKA_0406200	PBANKA_0406200
berg04	237323	G	A	0	100	100	synonymous_variant	LOW	c.2616G>A	p.Ser872Ser	PBANKA_0406400	PBANKA_0406400
berg04	249782	G	A	0	103	103	missense_variant	MODERATE	c.464G>A	p.Ser155Asn	PRPF19	PBANKA_0406800
berg04	250155	T	C	0	105	105	synonymous_variant	LOW	c.837T>C	p.Thr279Thr	PRPF19	PBANKA_0406800
berg04	253537	C	T	0	86	86	missense_variant	MODERATE	c.920C>T	p.Ser307Phe	PBANKA_0406900	PBANKA_0406900
berg04	266092	G	T	0	88	88	synonymous_variant	LOW	c.4965C>A	p.Leu1655Leu	ARK2	PBANKA_0407400
berg04	267193	A	G	0	93	93	synonymous_variant	LOW	c.3864T>C	p.Pro1288Pro	ARK2	PBANKA_0407400
berg04	268157	A	G	0	85	85	missense_variant	MODERATE	c.2900T>C	p.Val967Ala	ARK2	PBANKA_0407400
berg04	270853	A	G	0	90	90	synonymous_variant	LOW	c.204T>C	p.Val68Val	ARK2	PBANKA_0407400
berg04	291049	T	C	0	101	101	synonymous_variant	LOW	c.1572A>G	p.Lys524Lys	PBANKA_0408000	PBANKA_0408000
berg04	293779	G	A	0	46	46	missense_variant	MODERATE	c.70G>A	p.Val24Ile	PBANKA_0408100	PBANKA_0408100
berg04	300278	T	C	0	67	67	synonymous_variant	LOW	c.96T>C	p.Asn32Asn	PBANKA_0408300	PBANKA_0408300
berg04	304000	A	G	0	104	104	missense_variant	MODERATE	c.3818A>G	p.Lys1273Arg	PBANKA_0408300	PBANKA_0408300
berg04	305451	G	A	0	83	83	missense_variant	MODERATE	c.5269G>A	p.Ala1757Thr	PBANKA_0408300	PBANKA_0408300
berg04	307235	A	T	0	93	93	synonymous_variant	LOW	c.7053A>T	p.Gly2351Gly	PBANKA_0408300	PBANKA_0408300
berg04	326033	G	A	0	83	83	missense_variant	MODERATE	c.730G>A	p.Val244Ile	PBANKA_0408900	PBANKA_0408900
berg04	326315	G	A	0	101	101	missense_variant	MODERATE	c.1012G>A	p.Asp338Asn	PBANKA_0408900	PBANKA_0408900
berg04	351703	G	A	0	94	94	synonymous_variant	LOW	c.6645G>A	p.Leu2215Leu	PKRP	PBANKA_0409400
berg04	354607	C	T	0	77	77	missense_variant	MODERATE	c.70G>A	p.Val24Ile	PBANKA_0409500	PBANKA_0409500
berg04	358446	A	C	0	87	87	missense_variant	MODERATE	c.1623A>C	p.Lys541Asn	PBANKA_0409600	PBANKA_0409600
berg04	365664	T	G	0	85	85	missense_variant	MODERATE	c.1486T>G	p.Leu496Val	PBANKA_0409800	PBANKA_0409800
berg04	367618	T	C	0	106	106	synonymous_variant	LOW	c.945A>G	p.Leu315Leu	PBANKA_0409900	PBANKA_0409900
berg04	375980	A	G	0	75	75	synonymous_variant	LOW	c.243T>C	p.Asp81Asp	PBANKA_0410200	PBANKA_0410200
berg04	380032	G	A	0	81	81	missense_variant	MODERATE	c.848C>T	p.Thr283Ile	GSK3	PBANKA_0410400
berg04	384483	T	C	0	83	83	synonymous_variant	LOW	c.144T>C	p.Asn48Asn	MFR3	PBANKA_0410500
berg04	393122	A	G	0	88	88	synonymous_variant	LOW	c.150T>C	p.Asp50Asp	PBANKA_0410700	PBANKA_0410700
berg04	399690	A	G	0	27	27	synonymous_variant	LOW	c.1740T>C	p.Asn580Asn	PBANKA_0411100	PBANKA_0411100
berg04	413591	A	G	0	99	99	missense_variant	MODERATE	c.1556A>G	p.Tyr519Cys	PBANKA_0411500	PBANKA_0411500
berg04	416031	T	C	0	63	63	missense_variant	MODERATE	c.1048A>G	p.Thr350Ala	PBANKA_0411600	PBANKA_0411600
berg04	439136	C	A	0	97	97	missense_variant	MODERATE	c.2074G>T	p.Ala692Ser	PBANKA_0412400	PBANKA_0412400
berg04	451371	T	A	0	77	77	missense_variant	MODERATE	c.1339T>A	p.Tyr447Asn	PBANKA_0412500	PBANKA_0412500
berg04	465515	T	A	0	86	86	missense_variant	MODERATE	c.3384T>A	p.Asn1128Lys	CTRP	PBANKA_0412900
berg04	469568	G	T	0	77	77	missense_variant	MODERATE	c.356G>T	p.Arg119Ile	PBANKA_0413000	PBANKA_0413000
berg04	482722	T	C	0	91	91	missense_variant	MODERATE	c.383T>C	p.Met128Thr	PBANKA_0413400	PBANKA_0413400
berg04	485390	G	A	0	83	83	synonymous_variant	LOW	c.531G>A	p.Arg177Arg	PBANKA_0413500	PBANKA_0413500
berg04	486629	G	A	1	84	85	synonymous_variant	LOW	c.1770G>A	p.Lys590Lys	PBANKA_0413500	PBANKA_0413500
berg04	495346	C	T	0	71	71	synonymous_variant	LOW	c.5589G>A	p.Lys1863Lys	PBANKA_0414000	PBANKA_0414000
berg04	496791	G	A	0	78	78	missense_variant	MODERATE	c.4144C>T	p.Arg1382Cys	PBANKA_0414000	PBANKA_0414000
berg04	499616	C	T	0	83	83	missense_variant	MODERATE	c.1417G>A	p.Val473Ile	PBANKA_0414000	PBANKA_0414000
berg04	499889	G	T	0	113	113	missense_variant	MODERATE	c.1144C>A	p.His382Asn	PBANKA_0414000	PBANKA_0414000
berg04	508089	T	C	0	72	72	missense_variant	MODERATE	c.547A>G	p.Ile183Val	PBANKA_0414200	PBANKA_0414200
berg04	513600	T	C	0	74	74	splice_region_variant&intron_variant	LOW	c.193+6A>G		FNT	PBANKA_0414400
berg04	531640	C	T	0	90	90	synonymous_variant	LOW	c.1314C>T	p.Phe438Phe	PBANKA_0414900	PBANKA_0414900
berg04	543721	C	A	0	97	97	missense_variant	MODERATE	c.3430C>A	p.Gln1144Lys	RNaseII	PBANKA_0415300
berg04	546787	C	T	0	76	76	non_coding_transcript_exon_variant	MODIFIER	n.2922G>A		PBANKA_0415400	PBANKA_0415400
berg04	547993	A	G	0	87	87	non_coding_transcript_exon_variant	MODIFIER	n.1716T>C		PBANKA_0415400	PBANKA_0415400
berg04	548222	G	T	0	106	106	non_coding_transcript_exon_variant	MODIFIER	n.1487C>A		PBANKA_0415400	PBANKA_0415400
berg04	548223	A	C	0	106	106	non_coding_transcript_exon_variant	MODIFIER	n.1486T>G		PBANKA_0415400	PBANKA_0415400
berg04	548523	A	C	0	86	86	non_coding_transcript_exon_variant	MODIFIER	n.1186T>G		PBANKA_0415400	PBANKA_0415400
berg04	548526	T	C	0	86	86	non_coding_transcript_exon_variant	MODIFIER	n.1183A>G		PBANKA_0415400	PBANKA_0415400
berg04	548809	C	T	0	84	84	non_coding_transcript_exon_variant	MODIFIER	n.900G>A		PBANKA_0415400	PBANKA_0415400
berg04	557000	A	G	0	94	94	missense_variant	MODERATE	c.2822T>C	p.Ile941Thr	PBANKA_0415600	PBANKA_0415600
berg04	564629	T	G	0	66	66	missense_variant	MODERATE	c.925T>G	p.Leu309Val	ATG3	PBANKA_0415700
berg04	564882	T	C	0	88	88	missense_variant	MODERATE	c.3313A>G	p.Thr1105Ala	WDR66	PBANKA_0415800
berg04	567983	T	A	0	99	99	missense_variant	MODERATE	c.385A>T	p.Thr129Ser	WDR66	PBANKA_0415800
berg04	570737	A	G	0	87	87	synonymous_variant	LOW	c.105T>C	p.Phe35Phe	PBANKA_0415900	PBANKA_0415900
berg04	575404	G	A	0	96	96	missense_variant	MODERATE	c.1055G>A	p.Gly352Glu	RhopH3	PBANKA_0416000
berg04	577225	G	A	0	34	34	missense_variant	MODERATE	c.2374G>A	p.Asp792Asn	RhopH3	PBANKA_0416000
berg04	580497	C	A	0	102	102	missense_variant	MODERATE	c.1519C>A	p.His507Asn	PBANKA_0416100	PBANKA_0416100
berg04	582921	C	A	0	90	90	missense_variant	MODERATE	c.3943C>A	p.Leu1315Ile	PBANKA_0416100	PBANKA_0416100
berg04	588692	T	G	0	98	98	missense_variant	MODERATE	c.9714T>G	p.Asp3238Glu	PBANKA_0416100	PBANKA_0416100
berg04	588701	A	G	0	96	96	synonymous_variant	LOW	c.9723A>G	p.Val3241Val	PBANKA_0416100	PBANKA_0416100
berg04	589658	G	A	0	89	89	synonymous_variant	LOW	c.10680G>A	p.Arg3560Arg	PBANKA_0416100	PBANKA_0416100
berg04	594188	A	G	0	98	98	synonymous_variant	LOW	c.15210A>G	p.Leu5070Leu	PBANKA_0416100	PBANKA_0416100
berg04	600308	G	A	0	71	71	synonymous_variant	LOW	c.1746G>A	p.Ser582Ser	PBANKA_0416200	PBANKA_0416200
berg04	601194	G	A	0	83	83	missense_variant	MODERATE	c.2632G>A	p.Gly878Ser	PBANKA_0416200	PBANKA_0416200
berg04	601311	T	C	0	80	80	missense_variant	MODERATE	c.2749T>C	p.Tyr917His	PBANKA_0416200	PBANKA_0416200
berg04	601717	G	A	0	102	102	missense_variant	MODERATE	c.3155G>A	p.Cys1052Tyr	PBANKA_0416200	PBANKA_0416200
berg04	606561	G	A	0	90	90	synonymous_variant	LOW	c.2226G>A	p.Gly742Gly	NUP100	PBANKA_0416300
berg04	607457	A	G	0	83	83	missense_variant	MODERATE	c.3122A>G	p.Lys1041Arg	NUP100	PBANKA_0416300
berg04	608446	G	A	0	81	81	missense_variant	MODERATE	c.4111G>A	p.Gly1371Arg	NUP100	PBANKA_0416300
berg04	610210	G	A	0	60	60	missense_variant	MODERATE	c.5779G>A	p.Ala1927Thr	NUP100	PBANKA_0416300
berg04	610582	T	G	0	78	78	synonymous_variant	LOW	c.5949T>G	p.Pro1983Pro	NUP100	PBANKA_0416300
berg04	615400	C	T	0	111	111	missense_variant	MODERATE	c.1238C>T	p.Thr413Ile	CuTP	PBANKA_0416500
berg04	616031	C	T	0	90	90	synonymous_variant	LOW	c.1869C>T	p.Gly623Gly	CuTP	PBANKA_0416500
berg04	617144	G	A	0	88	88	synonymous_variant	LOW	c.2982G>A	p.Gln994Gln	CuTP	PBANKA_0416500
berg04	628277	G	A	0	74	74	missense_variant	MODERATE	c.2806C>T	p.His936Tyr	PBANKA_0416800	PBANKA_0416800
berg04	635304	T	C	0	82	82	synonymous_variant	LOW	c.190T>C	p.Leu64Leu	SPC3	PBANKA_0417000
berg04	637818	C	A	0	74	74	missense_variant	MODERATE	c.752C>A	p.Ala251Glu	PBANKA_0417100	PBANKA_0417100
berg04	639775	C	A	0	86	86	missense_variant	MODERATE	c.2335C>A	p.Leu779Ile	PBANKA_0417100	PBANKA_0417100
berg04	642035	T	C	0	92	92	missense_variant	MODERATE	c.4457T>C	p.Met1486Thr	PBANKA_0417100	PBANKA_0417100
berg04	645159	A	G	0	88	88	missense_variant	MODERATE	c.826T>C	p.Ser276Pro	PH	PBANKA_0417200
berg04	651927	G	T	0	89	89	missense_variant	MODERATE	c.3184G>T	p.Val1062Leu	PBANKA_0417300	PBANKA_0417300
berg04	651960	A	G	0	82	82	missense_variant	MODERATE	c.3217A>G	p.Thr1073Ala	PBANKA_0417300	PBANKA_0417300
berg04	652002	G	A	0	80	80	missense_variant	MODERATE	c.3259G>A	p.Ala1087Thr	PBANKA_0417300	PBANKA_0417300
berg04	652088	T	G	0	67	67	missense_variant	MODERATE	c.3345T>G	p.Ile1115Met	PBANKA_0417300	PBANKA_0417300
berg04	654058	A	G	0	76	76	synonymous_variant	LOW	c.90A>G	p.Glu30Glu	PBANKA_0417400	PBANKA_0417400
berg04	654079	C	T	0	87	87	synonymous_variant	LOW	c.111C>T	p.Asp37Asp	PBANKA_0417400	PBANKA_0417400
berg04	658858	T	C	0	77	77	missense_variant	MODERATE	c.3566A>G	p.Gln1189Arg	CCp4	PBANKA_0417600
berg04	660180	A	G	0	86	86	synonymous_variant	LOW	c.2244T>C	p.Asp748Asp	CCp4	PBANKA_0417600
berg04	661691	C	T	0	89	89	missense_variant	MODERATE	c.733G>A	p.Asp245Asn	CCp4	PBANKA_0417600
berg04	676441	C	T	0	111	111	missense_variant	MODERATE	c.958G>A	p.Gly320Ser	PBANKA_0417900	PBANKA_0417900
berg04	684098	T	C	1	111	112	synonymous_variant	LOW	c.3606T>C	p.Asn1202Asn	PBANKA_0418000	PBANKA_0418000
berg04	692139	G	A	0	75	75	missense_variant	MODERATE	c.5242C>T	p.Arg1748Cys	PBANKA_0418100	PBANKA_0418100
berg04	695630	A	G	0	95	95	missense_variant	MODERATE	c.1751T>C	p.Ile584Thr	PBANKA_0418100	PBANKA_0418100
berg04	695932	G	T	0	88	88	synonymous_variant	LOW	c.1449C>A	p.Ala483Ala	PBANKA_0418100	PBANKA_0418100
berg05	56461	C	T	0	99	99	synonymous_variant	LOW	c.2811C>T	p.Ala937Ala	PBANKA_0501300	PBANKA_0501300
berg05	69658	C	A	0	76	76	missense_variant	MODERATE	c.121C>A	p.His41Asn	PBANKA_0501800	PBANKA_0501800
berg05	76056	T	C	0	74	74	synonymous_variant	LOW	c.471T>C	p.Arg157Arg	PBANKA_0502000	PBANKA_0502000
berg05	78524	T	C	0	85	85	missense_variant	MODERATE	c.2240A>G	p.Asn747Ser	PBANKA_0502100	PBANKA_0502100
berg05	78966	A	C	0	110	110	missense_variant	MODERATE	c.1798T>G	p.Tyr600Asp	PBANKA_0502100	PBANKA_0502100
berg05	79920	C	T	0	94	94	missense_variant	MODERATE	c.844G>A	p.Gly282Ser	PBANKA_0502100	PBANKA_0502100
berg05	83596	C	A	0	101	101	missense_variant	MODERATE	c.1291C>A	p.His431Asn	RPN5	PBANKA_0502200
berg05	85692	G	A	0	88	88	missense_variant	MODERATE	c.983G>A	p.Gly328Glu	PBANKA_0502300	PBANKA_0502300
berg05	88189	C	T	0	83	83	missense_variant	MODERATE	c.6166G>A	p.Ala2056Thr	PPP8	PBANKA_0502500
berg05	90979	C	A	0	95	95	missense_variant	MODERATE	c.3376G>T	p.Asp1126Tyr	PPP8	PBANKA_0502500
berg05	92323	A	G	0	92	92	synonymous_variant	LOW	c.2032T>C	p.Leu678Leu	PPP8	PBANKA_0502500
berg05	93240	C	T	0	123	123	missense_variant	MODERATE	c.1115G>A	p.Gly372Glu	PPP8	PBANKA_0502500
berg05	96479	G	A	0	84	84	synonymous_variant	LOW	c.1926C>T	p.Cys642Cys	PBANKA_0502600	PBANKA_0502600
berg05	96500	T	G	0	86	86	missense_variant	MODERATE	c.1905A>C	p.Lys635Asn	PBANKA_0502600	PBANKA_0502600
berg05	96521	A	G	0	86	86	synonymous_variant	LOW	c.1884T>C	p.Ser628Ser	PBANKA_0502600	PBANKA_0502600
berg05	98029	T	C	0	100	100	missense_variant	MODERATE	c.376A>G	p.Ile126Val	PBANKA_0502600	PBANKA_0502600
berg05	100233	A	G	0	85	85	splice_region_variant&synonymous_variant	LOW	c.117A>G	p.Gly39Gly	PBANKA_0502650	PBANKA_0502650
berg05	105206	T	C	0	100	100	missense_variant	MODERATE	c.2419A>G	p.Thr807Ala	PBANKA_0502800	PBANKA_0502800
berg05	110850	T	A	0	100	100	synonymous_variant	LOW	c.603T>A	p.Ile201Ile	PBANKA_0502900	PBANKA_0502900
berg05	114256	T	C	0	102	102	synonymous_variant	LOW	c.618T>C	p.Ile206Ile	PBANKA_0503000	PBANKA_0503000
berg05	114282	T	A	0	103	103	missense_variant	MODERATE	c.644T>A	p.Leu215Gln	PBANKA_0503000	PBANKA_0503000
berg05	116381	T	C	0	91	91	missense_variant	MODERATE	c.917A>G	p.Lys306Arg	PBANKA_0503100	PBANKA_0503100
berg05	120165	G	A	0	91	91	synonymous_variant	LOW	c.363G>A	p.Leu121Leu	PBANKA_0503200	PBANKA_0503200
berg05	133656	A	T	0	93	93	synonymous_variant	LOW	c.669A>T	p.Ile223Ile	PBANKA_0503400	PBANKA_0503400
berg05	136748	A	G	0	82	82	synonymous_variant	LOW	c.1884T>C	p.Phe628Phe	PBANKA_0503500	PBANKA_0503500
berg05	156277	A	T	0	77	77	missense_variant	MODERATE	c.123A>T	p.Lys41Asn	PBANKA_0503800	PBANKA_0503800
berg05	156342	G	T	0	82	82	missense_variant	MODERATE	c.188G>T	p.Ser63Ile	PBANKA_0503800	PBANKA_0503800
berg05	161926	A	G	0	91	91	synonymous_variant	LOW	c.2679T>C	p.Phe893Phe	PBANKA_0504000	PBANKA_0504000
berg05	170826	C	T	0	62	62	missense_variant	MODERATE	c.79G>A	p.Asp27Asn	RBM34	PBANKA_0504200
berg05	178401	T	A	4	75	79	missense_variant	MODERATE	c.393T>A	p.Phe131Leu	PBANKA_0504500	PBANKA_0504500
berg05	180280	T	G	0	111	111	missense_variant	MODERATE	c.1398A>C	p.Lys466Asn	RCM1	PBANKA_0504600
berg05	184150	G	A	0	91	91	missense_variant	MODERATE	c.46G>A	p.Val16Ile	PBANKA_0504800	PBANKA_0504800
berg05	185813	A	G	2	78	80	synonymous_variant	LOW	c.1503A>G	p.Pro501Pro	PBANKA_0504800	PBANKA_0504800
berg05	187364	G	A	0	89	89	synonymous_variant	LOW	c.3054G>A	p.Thr1018Thr	PBANKA_0504800	PBANKA_0504800
berg05	193788	C	T	0	115	115	missense_variant	MODERATE	c.3464C>T	p.Ala1155Val	PBANKA_0504900	PBANKA_0504900
berg05	235861	C	T	0	101	101	missense_variant	MODERATE	c.5263G>A	p.Gly1755Ser	PBANKA_0505900	PBANKA_0505900
berg05	244786	A	G	0	107	107	missense_variant	MODERATE	c.4457T>C	p.Ile1486Thr	SEA1	PBANKA_0506000
berg05	246753	T	C	0	92	92	synonymous_variant	LOW	c.2490A>G	p.Gln830Gln	SEA1	PBANKA_0506000
berg05	248642	G	A	0	71	71	synonymous_variant	LOW	c.601C>T	p.Leu201Leu	SEA1	PBANKA_0506000
berg05	252176	G	T	0	102	102	missense_variant	MODERATE	c.4038C>A	p.Asn1346Lys	PBANKA_0506100	PBANKA_0506100
berg05	252398	G	T	0	80	80	synonymous_variant	LOW	c.3816C>A	p.Gly1272Gly	PBANKA_0506100	PBANKA_0506100
berg05	252539	T	C	0	72	72	synonymous_variant	LOW	c.3675A>G	p.Glu1225Glu	PBANKA_0506100	PBANKA_0506100
berg05	253203	T	C	0	77	77	missense_variant	MODERATE	c.3011A>G	p.Asn1004Ser	PBANKA_0506100	PBANKA_0506100
berg05	254844	G	A	0	82	82	missense_variant	MODERATE	c.1370C>T	p.Ala457Val	PBANKA_0506100	PBANKA_0506100
berg05	254932	T	C	0	90	90	missense_variant	MODERATE	c.1282A>G	p.Thr428Ala	PBANKA_0506100	PBANKA_0506100
berg05	255543	T	C	0	96	96	missense_variant	MODERATE	c.671A>G	p.Asp224Gly	PBANKA_0506100	PBANKA_0506100
berg05	265538	T	G	0	83	83	synonymous_variant	LOW	c.3087T>G	p.Thr1029Thr	UIS12	PBANKA_0506200
berg05	266223	G	A	0	67	67	missense_variant	MODERATE	c.3772G>A	p.Gly1258Ser	UIS12	PBANKA_0506200
berg05	270011	A	G	0	79	79	missense_variant	MODERATE	c.946T>C	p.Phe316Leu	PBANKA_0506400	PBANKA_0506400
berg05	270282	A	G	0	86	86	synonymous_variant	LOW	c.675T>C	p.Cys225Cys	PBANKA_0506400	PBANKA_0506400
berg05	289551	T	C	0	85	85	synonymous_variant	LOW	c.957T>C	p.Asn319Asn	PBANKA_0506800	PBANKA_0506800
berg05	289643	A	G	1	83	84	missense_variant	MODERATE	c.1049A>G	p.Asn350Ser	PBANKA_0506800	PBANKA_0506800
berg05	290557	C	A	1	83	84	missense_variant	MODERATE	c.1963C>A	p.His655Asn	PBANKA_0506800	PBANKA_0506800
berg05	291180	C	T	0	91	91	synonymous_variant	LOW	c.2586C>T	p.Asp862Asp	PBANKA_0506800	PBANKA_0506800
berg05	296976	G	A	0	86	86	missense_variant	MODERATE	c.1588G>A	p.Ala530Thr	GcpE	PBANKA_0507000
berg05	297650	T	C	0	86	86	synonymous_variant	LOW	c.2262T>C	p.Val754Val	GcpE	PBANKA_0507000
berg05	303937	A	G	0	97	97	synonymous_variant	LOW	c.14319T>C	p.Asn4773Asn	PBANKA_0507300	PBANKA_0507300
berg05	307603	C	T	0	96	96	synonymous_variant	LOW	c.10653G>A	p.Leu3551Leu	PBANKA_0507300	PBANKA_0507300
berg05	308479	G	A	0	87	87	synonymous_variant	LOW	c.9777C>T	p.Asn3259Asn	PBANKA_0507300	PBANKA_0507300
berg05	309360	C	T	0	80	80	missense_variant	MODERATE	c.8896G>A	p.Asp2966Asn	PBANKA_0507300	PBANKA_0507300
berg05	310288	A	G	0	78	78	synonymous_variant	LOW	c.7968T>C	p.Ile2656Ile	PBANKA_0507300	PBANKA_0507300
berg05	311890	A	G	0	91	91	synonymous_variant	LOW	c.6366T>C	p.Asp2122Asp	PBANKA_0507300	PBANKA_0507300
berg05	312475	T	C	2	80	82	synonymous_variant	LOW	c.5781A>G	p.Gly1927Gly	PBANKA_0507300	PBANKA_0507300
berg05	324460	G	C	0	87	87	synonymous_variant	LOW	c.339G>C	p.Thr113Thr	PBANKA_0507600	PBANKA_0507600
berg05	324481	T	C	0	84	84	synonymous_variant	LOW	c.360T>C	p.Ser120Ser	PBANKA_0507600	PBANKA_0507600
berg05	333957	C	A	0	85	85	missense_variant	MODERATE	c.1144C>A	p.Gln382Lys	PBANKA_0508000	PBANKA_0508000
berg05	335872	T	C	0	72	72	synonymous_variant	LOW	c.7689A>G	p.Gly2563Gly	CHD1	PBANKA_0508100
berg05	349668	C	T	0	87	87	synonymous_variant	LOW	c.249C>T	p.Phe83Phe	PBANKA_0508200	PBANKA_0508200
berg05	353137	C	T	0	32	32	synonymous_variant	LOW	c.1893G>A	p.Glu631Glu	PBANKA_0508300	PBANKA_0508300
berg05	364855	A	G	0	80	80	synonymous_variant	LOW	c.822A>G	p.Gln274Gln	PBANKA_0508900	PBANKA_0508900
berg05	374660	C	T	0	86	86	synonymous_variant	LOW	c.2460G>A	p.Gly820Gly	PBANKA_0509200	PBANKA_0509200
berg05	383693	G	A	0	73	73	missense_variant	MODERATE	c.682C>T	p.Pro228Ser	ATP12	PBANKA_0509400
berg05	383917	T	C	0	88	88	missense_variant	MODERATE	c.458A>G	p.Asp153Gly	ATP12	PBANKA_0509400
berg05	393874	G	A	0	87	87	synonymous_variant	LOW	c.21C>T	p.Ile7Ile	PBANKA_0509600	PBANKA_0509600
berg05	398171	T	C	0	104	104	missense_variant	MODERATE	c.10949A>G	p.Lys3650Arg	PBANKA_0509700	PBANKA_0509700
berg05	399112	T	C	0	103	103	synonymous_variant	LOW	c.10104A>G	p.Glu3368Glu	PBANKA_0509700	PBANKA_0509700
berg05	399574	C	T	0	84	84	synonymous_variant	LOW	c.9642G>A	p.Ser3214Ser	PBANKA_0509700	PBANKA_0509700
berg05	402966	G	T	0	77	77	missense_variant	MODERATE	c.6584C>A	p.Thr2195Lys	PBANKA_0509700	PBANKA_0509700
berg05	415087	C	A	0	91	91	missense_variant	MODERATE	c.2912G>T	p.Gly971Val	PBANKA_0510100	PBANKA_0510100
berg05	417649	T	G	0	76	76	missense_variant	MODERATE	c.1534A>C	p.Thr512Pro	PBANKA_0510100	PBANKA_0510100
berg05	428463	A	C	0	80	80	missense_variant	MODERATE	c.1583A>C	p.Gln528Pro	PBANKA_0510500	PBANKA_0510500
berg05	429205	T	C	0	87	87	synonymous_variant	LOW	c.2325T>C	p.Thr775Thr	PBANKA_0510500	PBANKA_0510500
berg05	436923	C	T	0	67	67	missense_variant	MODERATE	c.2111G>A	p.Ser704Asn	PBANKA_0510800	PBANKA_0510800
berg05	488797	T	A	0	28	28	missense_variant	MODERATE	c.142A>T	p.Ser48Cys	PBANKA_0512600	PBANKA_0512600
berg05	496410	G	A	0	80	80	missense_variant	MODERATE	c.1772G>A	p.Ser591Asn	MTRAP	PBANKA_0512800
berg05	499505	T	C	0	90	90	missense_variant	MODERATE	c.466A>G	p.Met156Val	IMC1m	PBANKA_0513000
berg05	506292	T	G	0	93	93	missense_variant	MODERATE	c.2777T>G	p.Met926Arg	PBANKA_0513100	PBANKA_0513100
berg05	506626	G	A	0	78	78	missense_variant	MODERATE	c.3111G>A	p.Met1037Ile	PBANKA_0513100	PBANKA_0513100
berg05	510162	T	A	0	94	94	missense_variant	MODERATE	c.1666T>A	p.Leu556Met	PBANKA_0513200	PBANKA_0513200
berg05	511387	C	T	0	95	95	missense_variant	MODERATE	c.1348G>A	p.Glu450Lys	PBANKA_0513300	PBANKA_0513300
berg05	536134	C	T	0	45	45	synonymous_variant	LOW	c.1893G>A	p.Thr631Thr	PRP22	PBANKA_0514100
berg05	539900	A	G	0	89	89	synonymous_variant	LOW	c.528T>C	p.Cys176Cys	PBANKA_0514200	PBANKA_0514200
berg05	550064	G	A	0	82	82	synonymous_variant	LOW	c.189C>T	p.Phe63Phe	PBANKA_0514400	PBANKA_0514400
berg05	556777	T	C	0	78	78	synonymous_variant	LOW	c.222T>C	p.Ser74Ser	PBANKA_0514700	PBANKA_0514700
berg05	572732	A	C	0	102	102	missense_variant	MODERATE	c.591A>C	p.Lys197Asn	PBANKA_0515350	PBANKA_0515350
berg05	572763	T	G	0	103	103	stop_lost	HIGH	c.622T>G	p.Ter208Gluext*?	PBANKA_0515350	PBANKA_0515350
berg05	584610	G	T	0	89	89	synonymous_variant	LOW	c.1569C>A	p.Ile523Ile	PBANKA_0515700	PBANKA_0515700
berg05	602173	A	G	0	74	74	synonymous_variant	LOW	c.462T>C	p.Cys154Cys	PIGA	PBANKA_0516200
berg05	615194	T	C	0	106	106	synonymous_variant	LOW	c.2814A>G	p.Glu938Glu	PBANKA_0516700	PBANKA_0516700
berg05	621932	G	A	0	105	105	missense_variant	MODERATE	c.3623C>T	p.Ala1208Val	AdoMetDC/ODC	PBANKA_0516900
berg05	622237	C	T	0	81	81	synonymous_variant	LOW	c.3318G>A	p.Lys1106Lys	AdoMetDC/ODC	PBANKA_0516900
berg05	638857	T	C	0	92	92	synonymous_variant	LOW	c.987A>G	p.Leu329Leu	Myb2	PBANKA_0517400
berg05	639028	G	A	0	85	85	synonymous_variant	LOW	c.816C>T	p.Asp272Asp	Myb2	PBANKA_0517400
berg05	642746	G	A	0	91	91	missense_variant	MODERATE	c.1098G>A	p.Met366Ile	BDP1	PBANKA_0517500
berg05	658169	C	T	0	78	78	synonymous_variant	LOW	c.582C>T	p.Asn194Asn	TLAP2	PBANKA_0518100
berg05	659057	G	A	0	76	76	synonymous_variant	LOW	c.1470G>A	p.Gly490Gly	TLAP2	PBANKA_0518100
berg05	660310	C	T	0	83	83	synonymous_variant	LOW	c.1650G>A	p.Leu550Leu	SDHA	PBANKA_0518200
berg05	661045	T	G	0	75	75	synonymous_variant	LOW	c.915A>C	p.Pro305Pro	SDHA	PBANKA_0518200
berg05	678584	T	C	0	88	88	synonymous_variant	LOW	c.1506T>C	p.Ile502Ile	PBANKA_0518700	PBANKA_0518700
berg05	679360	G	A	0	107	107	missense_variant	MODERATE	c.2282G>A	p.Gly761Glu	PBANKA_0518700	PBANKA_0518700
berg05	680609	A	G	0	88	88	synonymous_variant	LOW	c.3153T>C	p.Ile1051Ile	PBANKA_0518800	PBANKA_0518800
berg05	680705	A	G	0	75	75	synonymous_variant	LOW	c.3057T>C	p.Ser1019Ser	PBANKA_0518800	PBANKA_0518800
berg05	682857	T	G	0	86	86	missense_variant	MODERATE	c.905A>C	p.Tyr302Ser	PBANKA_0518800	PBANKA_0518800
berg05	683387	C	T	0	67	67	synonymous_variant	LOW	c.375G>A	p.Gln125Gln	PBANKA_0518800	PBANKA_0518800
berg05	686329	G	A	0	88	88	synonymous_variant	LOW	c.171G>A	p.Thr57Thr	PBANKA_0518900	PBANKA_0518900
berg05	687343	G	A	0	81	81	synonymous_variant	LOW	c.1185G>A	p.Glu395Glu	PBANKA_0518900	PBANKA_0518900
berg05	695539	A	G	0	79	79	missense_variant	MODERATE	c.139A>G	p.Thr47Ala	PBANKA_0519200	PBANKA_0519200
berg05	698699	T	C	0	92	92	missense_variant	MODERATE	c.794T>C	p.Val265Ala	PBANKA_0519300	PBANKA_0519300
berg05	698702	A	C	0	92	92	missense_variant	MODERATE	c.797A>C	p.His266Pro	PBANKA_0519300	PBANKA_0519300
berg05	698974	T	C	0	99	99	missense_variant	MODERATE	c.1069T>C	p.Ser357Pro	PBANKA_0519300	PBANKA_0519300
berg05	701122	G	A	0	90	90	missense_variant	MODERATE	c.19G>A	p.Val7Ile	PBANKA_0519400	PBANKA_0519400
berg05	701400	A	G	0	106	106	synonymous_variant	LOW	c.297A>G	p.Thr99Thr	PBANKA_0519400	PBANKA_0519400
berg05	701439	G	T	1	103	104	synonymous_variant	LOW	c.336G>T	p.Thr112Thr	PBANKA_0519400	PBANKA_0519400
berg05	702598	T	A	0	97	97	missense_variant	MODERATE	c.1495T>A	p.Leu499Met	PBANKA_0519400	PBANKA_0519400
berg05	702629	C	A	0	99	99	missense_variant	MODERATE	c.1526C>A	p.Thr509Lys	PBANKA_0519400	PBANKA_0519400
berg05	716937	A	G	0	75	75	missense_variant	MODERATE	c.2812T>C	p.Ser938Pro	PBANKA_0519900	PBANKA_0519900
berg05	717137	T	C	0	97	97	missense_variant	MODERATE	c.2612A>G	p.Asn871Ser	PBANKA_0519900	PBANKA_0519900
berg05	717620	C	A	0	82	82	missense_variant	MODERATE	c.2129G>T	p.Ser710Ile	PBANKA_0519900	PBANKA_0519900
berg05	717627	T	C	0	84	84	missense_variant	MODERATE	c.2122A>G	p.Thr708Ala	PBANKA_0519900	PBANKA_0519900
berg05	718413	C	G	0	68	68	missense_variant	MODERATE	c.1336G>C	p.Ala446Pro	PBANKA_0519900	PBANKA_0519900
berg05	736379	A	G	0	93	93	synonymous_variant	LOW	c.1371T>C	p.Asn457Asn	PBANKA_0520300	PBANKA_0520300
berg05	737070	T	C	0	103	103	missense_variant	MODERATE	c.680A>G	p.His227Arg	PBANKA_0520300	PBANKA_0520300
berg05	737195	C	A	0	95	95	synonymous_variant	LOW	c.555G>T	p.Ser185Ser	PBANKA_0520300	PBANKA_0520300
berg05	743747	G	A	0	108	108	missense_variant	MODERATE	c.7G>A	p.Asp3Asn	PBANKA_0520500	PBANKA_0520500
berg05	753066	C	T	0	66	66	synonymous_variant	LOW	c.645G>A	p.Glu215Glu	PBANKA_0520700	PBANKA_0520700
berg05	778661	C	T	0	95	95	missense_variant	MODERATE	c.8189G>A	p.Ser2730Asn	PBANKA_0521300	PBANKA_0521300
berg05	779351	C	T	0	95	95	missense_variant	MODERATE	c.7499G>A	p.Cys2500Tyr	PBANKA_0521300	PBANKA_0521300
berg05	784628	T	G	0	82	82	missense_variant	MODERATE	c.2222A>C	p.Asn741Thr	PBANKA_0521300	PBANKA_0521300
berg05	793126	G	T	0	78	78	synonymous_variant	LOW	c.3123C>A	p.Thr1041Thr	PBANKA_0521500	PBANKA_0521500
berg05	794600	T	C	0	99	99	missense_variant	MODERATE	c.1649A>G	p.Asn550Ser	PBANKA_0521500	PBANKA_0521500
berg05	796238	G	A	0	84	84	missense_variant	MODERATE	c.11C>T	p.Thr4Ile	PBANKA_0521500	PBANKA_0521500
berg05	809013	G	A	0	94	94	synonymous_variant	LOW	c.4623G>A	p.Lys1541Lys	ApiAP2	PBANKA_0521700
berg05	810207	C	T	0	90	90	synonymous_variant	LOW	c.5817C>T	p.Asp1939Asp	ApiAP2	PBANKA_0521700
berg05	810416	A	G	0	90	90	missense_variant	MODERATE	c.6026A>G	p.Asn2009Ser	ApiAP2	PBANKA_0521700
berg05	823926	A	G	0	77	77	missense_variant	MODERATE	c.1816T>C	p.Phe606Leu	PBANKA_0522100	PBANKA_0522100
berg05	831784	A	G	0	81	81	missense_variant	MODERATE	c.821A>G	p.Tyr274Cys	PBANKA_0522400	PBANKA_0522400
berg05	832808	T	C	0	80	80	missense_variant	MODERATE	c.62T>C	p.Ile21Thr	PBANKA_0522500	PBANKA_0522500
berg05	835597	T	C	0	70	70	missense_variant	MODERATE	c.8375A>G	p.Asp2792Gly	PBANKA_0522600	PBANKA_0522600
berg05	837542	T	C	0	87	87	missense_variant	MODERATE	c.6430A>G	p.Thr2144Ala	PBANKA_0522600	PBANKA_0522600
berg05	837630	T	A	0	78	78	synonymous_variant	LOW	c.6342A>T	p.Thr2114Thr	PBANKA_0522600	PBANKA_0522600
berg05	838185	G	A	0	92	92	synonymous_variant	LOW	c.5787C>T	p.Ala1929Ala	PBANKA_0522600	PBANKA_0522600
berg05	849107	T	C	0	29	29	synonymous_variant	LOW	c.630T>C	p.Tyr210Tyr	PBANKA_0522700	PBANKA_0522700
berg05	849485	A	G	0	18	18	synonymous_variant	LOW	c.1008A>G	p.Lys336Lys	PBANKA_0522700	PBANKA_0522700
berg05	849488	G	A	0	18	18	synonymous_variant	LOW	c.1011G>A	p.Thr337Thr	PBANKA_0522700	PBANKA_0522700
berg05	878046	C	T	0	103	103	synonymous_variant	LOW	c.43C>T	p.Leu15Leu	PBANKA_0523800	PBANKA_0523800
berg05	884788	C	T	0	103	103	missense_variant	MODERATE	c.1529G>A	p.Ser510Asn	PBANKA_0524000	PBANKA_0524000
berg05	884915	T	C	0	111	112	missense_variant	MODERATE	c.1402A>G	p.Asn468Asp	PBANKA_0524000	PBANKA_0524000
berg05	884939	T	A	0	108	108	missense_variant	MODERATE	c.1378A>T	p.Met460Leu	PBANKA_0524000	PBANKA_0524000
berg05	885507	G	A	0	94	94	synonymous_variant	LOW	c.810C>T	p.Asn270Asn	PBANKA_0524000	PBANKA_0524000
berg06	95338	C	T	0	88	88	missense_variant	MODERATE	c.503G>A	p.Gly168Asp	PBANKA_0600700	PBANKA_0600700
berg06	95474	C	T	0	99	99	missense_variant	MODERATE	c.367G>A	p.Val123Ile	PBANKA_0600700	PBANKA_0600700
berg06	95614	T	C	0	80	80	missense_variant	MODERATE	c.227A>G	p.Tyr76Cys	PBANKA_0600700	PBANKA_0600700
berg06	97458	T	C	0	79	79	missense_variant	MODERATE	c.467A>G	p.Asn156Ser	COX19	PBANKA_0600800
berg06	99579	C	T	0	87	87	missense_variant	MODERATE	c.113G>A	p.Cys38Tyr	PBANKA_0600900	PBANKA_0600900
berg06	101019	A	G	0	81	81	missense_variant	MODERATE	c.2657T>C	p.Ile886Thr	PBANKA_0601000	PBANKA_0601000
berg06	101622	C	T	0	90	90	missense_variant	MODERATE	c.2567G>A	p.Ser856Asn	PBANKA_0601000	PBANKA_0601000
berg06	102280	G	T	0	90	90	synonymous_variant	LOW	c.2136C>A	p.Pro712Pro	PBANKA_0601000	PBANKA_0601000
berg06	102487	A	G	0	81	81	missense_variant	MODERATE	c.2105T>C	p.Ile702Thr	PBANKA_0601000	PBANKA_0601000
berg06	102797	G	T	0	84	84	synonymous_variant	LOW	c.1899C>A	p.Ile633Ile	PBANKA_0601000	PBANKA_0601000
berg06	102965	A	C	0	87	87	missense_variant	MODERATE	c.1731T>G	p.Asn577Lys	PBANKA_0601000	PBANKA_0601000
berg06	113332	G	A	0	138	138	missense_variant	MODERATE	c.3355G>A	p.Val1119Ile	PBANKA_0601200	PBANKA_0601200
berg06	114525	T	C	0	86	86	synonymous_variant	LOW	c.4302T>C	p.Tyr1434Tyr	PBANKA_0601200	PBANKA_0601200
berg06	118410	C	T	0	106	106	synonymous_variant	LOW	c.6468C>T	p.Tyr2156Tyr	PBANKA_0601200	PBANKA_0601200
berg06	118422	T	G	0	102	102	missense_variant	MODERATE	c.6480T>G	p.Phe2160Leu	PBANKA_0601200	PBANKA_0601200
berg06	118921	C	T	0	106	106	synonymous_variant	LOW	c.6744C>T	p.Asn2248Asn	PBANKA_0601200	PBANKA_0601200
berg06	119202	C	T	0	47	47	missense_variant	MODERATE	c.7025C>T	p.Thr2342Ile	PBANKA_0601200	PBANKA_0601200
berg06	119427	A	G	0	42	42	synonymous_variant	LOW	c.7083A>G	p.Gln2361Gln	PBANKA_0601200	PBANKA_0601200
berg06	123551	G	C	0	74	74	missense_variant	MODERATE	c.9762G>C	p.Met3254Ile	PBANKA_0601200	PBANKA_0601200
berg06	124036	A	C	1	88	90	missense_variant	MODERATE	c.9993A>C	p.Glu3331Asp	PBANKA_0601200	PBANKA_0601200
berg06	133846	C	A	0	85	85	missense_variant	MODERATE	c.2842G>T	p.Val948Leu	TGS1	PBANKA_0601500
berg06	135242	G	A	0	99	99	synonymous_variant	LOW	c.1446C>T	p.Thr482Thr	TGS1	PBANKA_0601500
berg06	139311	A	C	0	52	52	missense_variant	MODERATE	c.4463T>G	p.Ile1488Ser	PBANKA_0601600	PBANKA_0601600
berg06	139312	T	C	0	53	53	missense_variant	MODERATE	c.4462A>G	p.Ile1488Val	PBANKA_0601600	PBANKA_0601600
berg06	139392	G	T	0	74	74	missense_variant	MODERATE	c.4382C>A	p.Thr1461Asn	PBANKA_0601600	PBANKA_0601600
berg06	140105	G	T	0	88	88	synonymous_variant	LOW	c.3669C>A	p.Gly1223Gly	PBANKA_0601600	PBANKA_0601600
berg06	140668	C	A	0	80	80	missense_variant	MODERATE	c.3106G>T	p.Ala1036Ser	PBANKA_0601600	PBANKA_0601600
berg06	140836	A	G	0	93	93	missense_variant	MODERATE	c.2938T>C	p.Cys980Arg	PBANKA_0601600	PBANKA_0601600
berg06	142115	G	T	0	97	97	missense_variant	MODERATE	c.1659C>A	p.Asn553Lys	PBANKA_0601600	PBANKA_0601600
berg06	143129	G	T	0	97	97	missense_variant	MODERATE	c.645C>A	p.Asn215Lys	PBANKA_0601600	PBANKA_0601600
berg06	147174	A	G	0	86	86	missense_variant	MODERATE	c.407A>G	p.Asn136Ser	PBANKA_0601700	PBANKA_0601700
berg06	159553	T	G	0	96	96	missense_variant	MODERATE	c.69T>G	p.His23Gln	SRP14	PBANKA_0602200
berg06	165227	A	G	0	89	89	synonymous_variant	LOW	c.1107A>G	p.Lys369Lys	MFS4	PBANKA_0602400
berg06	183339	C	T	0	100	100	missense_variant	MODERATE	c.215G>A	p.Ser72Asn	PBANKA_0603000	PBANKA_0603000
berg06	189013	G	A	0	87	87	synonymous_variant	LOW	c.744C>T	p.Asn248Asn	PBANKA_0603300	PBANKA_0603300
berg06	198807	C	A	0	17	17	synonymous_variant	LOW	c.153C>A	p.Ile51Ile	PBANKA_0603700	PBANKA_0603700
berg06	201871	C	T	0	70	70	synonymous_variant	LOW	c.1242G>A	p.Gly414Gly	SEPSECS	PBANKA_0603800
berg06	203533	C	T	0	79	79	synonymous_variant	LOW	c.27G>A	p.Glu9Glu	SEPSECS	PBANKA_0603800
berg06	219654	T	C	0	69	69	synonymous_variant	LOW	c.1063T>C	p.Leu355Leu	PBANKA_0604200	PBANKA_0604200
berg06	221786	T	C	0	88	88	synonymous_variant	LOW	c.3195T>C	p.Asn1065Asn	PBANKA_0604200	PBANKA_0604200
berg06	228136	T	A	0	69	69	missense_variant	MODERATE	c.803T>A	p.Ile268Asn	tGloII	PBANKA_0604400
berg06	230254	A	G	0	89	89	missense_variant	MODERATE	c.346A>G	p.Asn116Asp	HMGB3	PBANKA_0604500
berg06	230691	C	A	0	89	89	missense_variant	MODERATE	c.783C>A	p.Asp261Glu	HMGB3	PBANKA_0604500
berg06	232263	G	T	0	94	94	synonymous_variant	LOW	c.2355G>T	p.Ser785Ser	HMGB3	PBANKA_0604500
berg06	233603	C	T	0	101	101	missense_variant	MODERATE	c.3695C>T	p.Ala1232Val	HMGB3	PBANKA_0604500
berg06	234645	G	T	0	111	111	synonymous_variant	LOW	c.4737G>T	p.Ser1579Ser	HMGB3	PBANKA_0604500
berg06	234837	C	T	0	110	110	synonymous_variant	LOW	c.4929C>T	p.Asn1643Asn	HMGB3	PBANKA_0604500
berg06	237062	C	T	0	91	91	missense_variant	MODERATE	c.6737C>T	p.Ala2246Val	HMGB3	PBANKA_0604500
berg06	239447	C	T	0	68	68	synonymous_variant	LOW	c.1731G>A	p.Lys577Lys	PBANKA_0604600	PBANKA_0604600
berg06	243143	C	T	0	87	87	synonymous_variant	LOW	c.654G>A	p.Arg218Arg	SHLP2	PBANKA_0604700
berg06	243765	C	A	0	72	72	missense_variant	MODERATE	c.32G>T	p.Trp11Leu	SHLP2	PBANKA_0604700
berg06	252242	C	T	0	80	80	missense_variant	MODERATE	c.4967G>A	p.Arg1656Lys	PBANKA_0604900	PBANKA_0604900
berg06	264934	C	T	0	64	64	synonymous_variant	LOW	c.2247G>A	p.Gly749Gly	RPC2	PBANKA_0605200
berg06	264994	C	G	0	80	80	synonymous_variant	LOW	c.2187G>C	p.Gly729Gly	RPC2	PBANKA_0605200
berg06	275993	A	T	0	106	106	missense_variant	MODERATE	c.1486A>T	p.Ile496Leu	PBANKA_0605400	PBANKA_0605400
berg06	280957	G	A	0	77	77	missense_variant	MODERATE	c.6752C>T	p.Thr2251Ile	PBANKA_0605600	PBANKA_0605600
berg06	287894	T	G	0	74	74	missense_variant	MODERATE	c.245A>C	p.Asn82Thr	PBANKA_0605600	PBANKA_0605600
berg06	304267	G	A	0	88	88	missense_variant	MODERATE	c.641C>T	p.Thr214Ile	PBANKA_0606200	PBANKA_0606200
berg06	324917	A	G	0	83	83	missense_variant	MODERATE	c.11993A>G	p.Asp3998Gly	PBANKA_0606600	PBANKA_0606600
berg06	328015	T	G	0	86	86	missense_variant	MODERATE	c.807T>G	p.His269Gln	CRMP3	PBANKA_0606700
berg06	330637	T	C	0	100	100	synonymous_variant	LOW	c.3429T>C	p.His1143His	CRMP3	PBANKA_0606700
berg06	331333	G	A	0	83	83	synonymous_variant	LOW	c.4125G>A	p.Gly1375Gly	CRMP3	PBANKA_0606700
berg06	331397	G	A	0	86	86	missense_variant	MODERATE	c.4189G>A	p.Gly1397Ser	CRMP3	PBANKA_0606700
berg06	336163	A	T	0	97	97	missense_variant	MODERATE	c.8955A>T	p.Gln2985His	CRMP3	PBANKA_0606700
berg06	346737	C	T	0	87	87	missense_variant	MODERATE	c.3586G>A	p.Ala1196Thr	PBANKA_0607000	PBANKA_0607000
berg06	356538	C	T	0	95	95	synonymous_variant	LOW	c.519G>A	p.Glu173Glu	PBANKA_0607300	PBANKA_0607300
berg06	356613	T	C	0	91	91	synonymous_variant	LOW	c.444A>G	p.Leu148Leu	PBANKA_0607300	PBANKA_0607300
berg06	364200	T	C	0	72	72	synonymous_variant	LOW	c.1929T>C	p.Asn643Asn	PBANKA_0607400	PBANKA_0607400
berg06	373443	T	C	0	78	78	synonymous_variant	LOW	c.3282A>G	p.Thr1094Thr	KROX1	PBANKA_0607700
berg06	373590	C	T	0	88	88	synonymous_variant	LOW	c.3135G>A	p.Val1045Val	KROX1	PBANKA_0607700
berg06	374376	T	C	0	67	67	synonymous_variant	LOW	c.2349A>G	p.Glu783Glu	KROX1	PBANKA_0607700
berg06	375264	T	G	0	86	86	synonymous_variant	LOW	c.1461A>C	p.Ile487Ile	KROX1	PBANKA_0607700
berg06	411742	A	G	0	69	69	synonymous_variant	LOW	c.1920T>C	p.Phe640Phe	PBANKA_0608900	PBANKA_0608900
berg06	412689	T	C	0	95	95	missense_variant	MODERATE	c.973A>G	p.Thr325Ala	PBANKA_0608900	PBANKA_0608900
berg06	417698	C	T	0	85	85	missense_variant	MODERATE	c.2641G>A	p.Val881Ile	PBANKA_0609100	PBANKA_0609100
berg06	419932	C	T	0	79	79	missense_variant	MODERATE	c.407G>A	p.Gly136Glu	PBANKA_0609100	PBANKA_0609100
berg06	426625	A	G	0	87	87	missense_variant	MODERATE	c.646A>G	p.Ile216Val	PIGM	PBANKA_0609300
berg06	432890	A	C	0	46	46	synonymous_variant	LOW	c.2661A>C	p.Ile887Ile	PBANKA_0609500	PBANKA_0609500
berg06	434756	T	C	0	77	77	synonymous_variant	LOW	c.4527T>C	p.Asn1509Asn	PBANKA_0609500	PBANKA_0609500
berg06	436145	G	A	0	83	83	missense_variant	MODERATE	c.262G>A	p.Ala88Thr	PBANKA_0609600	PBANKA_0609600
berg06	436151	T	C	0	83	83	synonymous_variant	LOW	c.268T>C	p.Leu90Leu	PBANKA_0609600	PBANKA_0609600
berg06	437737	G	A	0	98	98	synonymous_variant	LOW	c.3732C>T	p.Val1244Val	PBANKA_0609700	PBANKA_0609700
berg06	440309	T	G	0	76	76	missense_variant	MODERATE	c.1160A>C	p.Asn387Thr	PBANKA_0609700	PBANKA_0609700
berg06	450766	C	A	0	111	111	missense_variant	MODERATE	c.847G>T	p.Ala283Ser	PBANKA_0610000	PBANKA_0610000
berg06	453710	G	A	0	97	97	missense_variant	MODERATE	c.442G>A	p.Val148Ile	LSD1	PBANKA_0610100
berg06	455168	G	T	0	69	69	missense_variant	MODERATE	c.1900G>T	p.Asp634Tyr	LSD1	PBANKA_0610100
berg06	459914	A	C	0	85	85	missense_variant	MODERATE	c.6646A>C	p.Thr2216Pro	LSD1	PBANKA_0610100
berg06	469126	C	T	0	37	37	synonymous_variant	LOW	c.492C>T	p.Thr164Thr	PBANKA_0610300	PBANKA_0610300
berg06	469315	A	T	1	75	76	synonymous_variant	LOW	c.681A>T	p.Gly227Gly	PBANKA_0610300	PBANKA_0610300
berg06	486364	C	G	0	53	53	missense_variant	MODERATE	c.1742C>G	p.Ala581Gly	PBANKA_0610800	PBANKA_0610800
berg06	516136	T	C	0	71	71	synonymous_variant	LOW	c.852A>G	p.Ala284Ala	PBANKA_0611800	PBANKA_0611800
berg06	544666	A	G	0	80	80	missense_variant	MODERATE	c.824A>G	p.Asp275Gly	PBANKA_0612700	PBANKA_0612700
berg06	555366	T	C	0	99	99	missense_variant	MODERATE	c.217A>G	p.Asn73Asp	PBANKA_0613000	PBANKA_0613000
berg06	555396	T	G	0	92	92	missense_variant	MODERATE	c.187A>C	p.Ile63Leu	PBANKA_0613000	PBANKA_0613000
berg06	558600	G	A	0	93	93	synonymous_variant	LOW	c.9813C>T	p.Tyr3271Tyr	PBANKA_0613100	PBANKA_0613100
berg06	561378	A	G	0	98	98	missense_variant	MODERATE	c.7504T>C	p.Tyr2502His	PBANKA_0613100	PBANKA_0613100
berg06	563017	G	T	0	83	83	missense_variant	MODERATE	c.5865C>A	p.Asn1955Lys	PBANKA_0613100	PBANKA_0613100
berg06	563891	T	C	0	91	91	missense_variant	MODERATE	c.4991A>G	p.Glu1664Gly	PBANKA_0613100	PBANKA_0613100
berg06	568360	C	T	0	65	65	missense_variant	MODERATE	c.743G>A	p.Cys248Tyr	PBANKA_0613100	PBANKA_0613100
berg06	569858	T	C	0	79	79	synonymous_variant	LOW	c.5025A>G	p.Glu1675Glu	PBANKA_0613200	PBANKA_0613200
berg06	583884	G	A	0	95	95	synonymous_variant	LOW	c.42G>A	p.Glu14Glu	PBANKA_0613600	PBANKA_0613600
berg06	587251	C	T	0	91	91	synonymous_variant	LOW	c.498C>T	p.Gly166Gly	PBANKA_0613700	PBANKA_0613700
berg06	620647	G	A	0	70	70	synonymous_variant	LOW	c.573G>A	p.Lys191Lys	PBANKA_0614800	PBANKA_0614800
berg06	641464	A	G	0	92	92	synonymous_variant	LOW	c.1197T>C	p.Asn399Asn	PBANKA_0615400	PBANKA_0615400
berg06	652679	C	A	0	89	89	synonymous_variant	LOW	c.15183G>T	p.Ser5061Ser	PBANKA_0615700	PBANKA_0615700
berg06	654385	A	G	0	93	93	synonymous_variant	LOW	c.13477T>C	p.Leu4493Leu	PBANKA_0615700	PBANKA_0615700
berg06	684738	C	T	0	99	99	synonymous_variant	LOW	c.6774G>A	p.Lys2258Lys	CRMP2	PBANKA_0615900
berg06	691339	A	C	0	99	99	missense_variant&splice_region_variant	MODERATE	c.513T>G	p.Asn171Lys	CRMP2	PBANKA_0615900
berg06	692278	G	A	0	71	71	synonymous_variant	LOW	c.31C>T	p.Leu11Leu	CRMP2	PBANKA_0615900
berg06	696585	C	A	0	89	89	synonymous_variant	LOW	c.216C>A	p.Ala72Ala	PBANKA_0616100	PBANKA_0616100
berg06	699989	T	C	0	95	95	synonymous_variant	LOW	c.597T>C	p.Ala199Ala	PBANKA_0616200	PBANKA_0616200
berg06	701436	A	G	0	75	75	missense_variant	MODERATE	c.2044A>G	p.Thr682Ala	PBANKA_0616200	PBANKA_0616200
berg06	705598	A	G	0	82	82	synonymous_variant	LOW	c.816T>C	p.Asp272Asp	PBANKA_0616400	PBANKA_0616400
berg06	712122	T	A	0	76	76	synonymous_variant	LOW	c.108T>A	p.Ile36Ile	NEK4	PBANKA_0616700
berg06	719266	C	T	0	88	88	missense_variant	MODERATE	c.3322G>A	p.Val1108Ile	PBANKA_0616900	PBANKA_0616900
berg06	730858	G	A	0	81	81	synonymous_variant	LOW	c.994C>T	p.Leu332Leu	PBANKA_0617300	PBANKA_0617300
berg06	734806	G	A	0	104	104	missense_variant	MODERATE	c.2024G>A	p.Arg675Lys	PBANKA_0617400	PBANKA_0617400
berg06	735670	C	T	0	80	80	missense_variant	MODERATE	c.2888C>T	p.Thr963Ile	PBANKA_0617400	PBANKA_0617400
berg06	739478	T	C	0	87	87	synonymous_variant	LOW	c.6696T>C	p.Cys2232Cys	PBANKA_0617400	PBANKA_0617400
berg06	739864	T	C	0	99	99	missense_variant	MODERATE	c.7082T>C	p.Ile2361Thr	PBANKA_0617400	PBANKA_0617400
berg06	744173	A	C	0	79	79	missense_variant	MODERATE	c.21T>G	p.Ile7Met	PBANKA_0617600	PBANKA_0617600
berg06	756389	A	C	0	111	111	splice_region_variant&intron_variant	LOW	c.282-8A>C		PBANKA_0618200	PBANKA_0618200
berg06	769762	C	T	1	66	67	missense_variant	MODERATE	c.2567C>T	p.Ser856Phe	PBANKA_0618500	PBANKA_0618500
berg06	786602	T	C	0	93	93	synonymous_variant	LOW	c.600T>C	p.Ala200Ala	PBANKA_0618900	PBANKA_0618900
berg06	789192	C	A	0	88	88	missense_variant	MODERATE	c.1899C>A	p.Asn633Lys	PBANKA_0619000	PBANKA_0619000
berg06	802039	A	G	0	85	85	synonymous_variant	LOW	c.288A>G	p.Gly96Gly	PBANKA_0619600	PBANKA_0619600
berg06	808621	A	T	0	91	91	missense_variant	MODERATE	c.919T>A	p.Ser307Thr	PBANKA_0619800	PBANKA_0619800
berg06	808760	C	A	0	91	91	missense_variant	MODERATE	c.780G>T	p.Gln260His	PBANKA_0619800	PBANKA_0619800
berg06	810939	C	T	0	64	64	synonymous_variant	LOW	c.474C>T	p.Asn158Asn	OLA1	PBANKA_0619900
berg06	822075	A	C	0	94	94	missense_variant	MODERATE	c.114T>G	p.Asp38Glu	PBANKA_0620400	PBANKA_0620400
berg06	823368	T	A	0	102	102	stop_gained	HIGH	c.982A>T	p.Lys328*	PBANKA_0620500	PBANKA_0620500
berg06	830199	T	G	0	93	93	missense_variant	MODERATE	c.49T>G	p.Tyr17Asp	PBANKA_0620800	PBANKA_0620800
berg06	831641	T	G	0	26	26	synonymous_variant	LOW	c.1491T>G	p.Val497Val	PBANKA_0620800	PBANKA_0620800
berg06	835123	C	T	0	85	85	missense_variant	MODERATE	c.464G>A	p.Arg155Lys	PBANKA_0620900	PBANKA_0620900
berg06	849108	T	C	0	97	97	synonymous_variant	LOW	c.4974T>C	p.Cys1658Cys	PBANKA_0621300	PBANKA_0621300
berg06	863070	A	G	0	79	79	missense_variant	MODERATE	c.1009T>C	p.Ser337Pro	PBANKA_0621600	PBANKA_0621600
berg06	882444	A	G	0	95	95	synonymous_variant	LOW	c.9402T>C	p.Cys3134Cys	PBANKA_0622200	PBANKA_0622200
berg06	885084	C	T	0	81	81	missense_variant	MODERATE	c.7222G>A	p.Asp2408Asn	PBANKA_0622200	PBANKA_0622200
berg06	886458	C	T	0	86	86	missense_variant	MODERATE	c.5848G>A	p.Asp1950Asn	PBANKA_0622200	PBANKA_0622200
berg06	887563	A	G	0	80	80	synonymous_variant	LOW	c.4743T>C	p.Asn1581Asn	PBANKA_0622200	PBANKA_0622200
berg06	887643	A	C	0	52	52	missense_variant	MODERATE	c.4663T>G	p.Ser1555Ala	PBANKA_0622200	PBANKA_0622200
berg06	890270	T	C	0	75	75	synonymous_variant	LOW	c.2163A>G	p.Leu721Leu	PBANKA_0622200	PBANKA_0622200
berg06	898487	A	C	0	85	85	synonymous_variant	LOW	c.861A>C	p.Pro287Pro	PBANKA_0622400	PBANKA_0622400
berg06	898860	G	T	0	94	94	missense_variant	MODERATE	c.1234G>T	p.Asp412Tyr	PBANKA_0622400	PBANKA_0622400
berg06	900249	G	T	0	79	79	missense_variant	MODERATE	c.2623G>T	p.Ala875Ser	PBANKA_0622400	PBANKA_0622400
berg06	900986	C	T	0	92	92	synonymous_variant	LOW	c.3360C>T	p.Pro1120Pro	PBANKA_0622400	PBANKA_0622400
berg06	906884	G	A	0	81	81	synonymous_variant	LOW	c.535C>T	p.Leu179Leu	PBANKA_0622500	PBANKA_0622500
berg06	916814	T	C	0	78	78	missense_variant	MODERATE	c.380A>G	p.Asn127Ser	PBANKA_0622800	PBANKA_0622800
berg07	15898	C	T	0	66	66	missense_variant	MODERATE	c.473G>A	p.Ser158Asn	PBANKA_0700061	PBANKA_0700061
berg07	15905	T	A	0	67	67	missense_variant	MODERATE	c.466A>T	p.Ile156Leu	PBANKA_0700061	PBANKA_0700061
berg07	15927	A	T	0	67	67	missense_variant	MODERATE	c.444T>A	p.Asn148Lys	PBANKA_0700061	PBANKA_0700061
berg07	16008	A	T	0	53	53	missense_variant	MODERATE	c.363T>A	p.Asp121Glu	PBANKA_0700061	PBANKA_0700061
berg07	16087	C	T	0	44	44	missense_variant	MODERATE	c.284G>A	p.Gly95Glu	PBANKA_0700061	PBANKA_0700061
berg07	16098	A	C	0	40	40	missense_variant	MODERATE	c.273T>G	p.Asn91Lys	PBANKA_0700061	PBANKA_0700061
berg07	16253	C	T	0	13	13	missense_variant	MODERATE	c.118G>A	p.Asp40Asn	PBANKA_0700061	PBANKA_0700061
berg07	16263	C	A	0	11	11	missense_variant	MODERATE	c.108G>T	p.Lys36Asn	PBANKA_0700061	PBANKA_0700061
berg07	16283	T	C	0	7	7	missense_variant	MODERATE	c.88A>G	p.Asn30Asp	PBANKA_0700061	PBANKA_0700061
berg07	16286	C	T	0	6	6	missense_variant	MODERATE	c.85G>A	p.Asp29Asn	PBANKA_0700061	PBANKA_0700061
berg07	91988	G	T	0	83	83	missense_variant	MODERATE	c.5052G>T	p.Lys1684Asn	PBANKA_0701200	PBANKA_0701200
berg07	93425	T	C	0	89	89	synonymous_variant	LOW	c.6489T>C	p.Cys2163Cys	PBANKA_0701200	PBANKA_0701200
berg07	93830	G	T	0	35	35	missense_variant	MODERATE	c.6894G>T	p.Arg2298Ser	PBANKA_0701200	PBANKA_0701200
berg07	94066	A	G	0	82	82	missense_variant	MODERATE	c.7130A>G	p.Tyr2377Cys	PBANKA_0701200	PBANKA_0701200
berg07	104097	A	G	0	83	83	synonymous_variant	LOW	c.4545T>C	p.Asp1515Asp	PBANKA_0701700	PBANKA_0701700
berg07	105388	A	G	0	86	86	missense_variant	MODERATE	c.3254T>C	p.Val1085Ala	PBANKA_0701700	PBANKA_0701700
berg07	114844	A	T	0	112	112	synonymous_variant	LOW	c.285A>T	p.Ile95Ile	GAMA	PBANKA_0701900
berg07	122684	C	G	0	103	103	missense_variant	MODERATE	c.20C>G	p.Thr7Ser	FT1	PBANKA_0702100
berg07	123976	C	T	0	99	99	missense_variant	MODERATE	c.1010C>T	p.Pro337Leu	FT1	PBANKA_0702100
berg07	128290	T	C	0	100	100	synonymous_variant	LOW	c.69T>C	p.His23His	OXA1	PBANKA_0702300
berg07	129025	C	T	0	97	97	synonymous_variant	LOW	c.804C>T	p.Pro268Pro	OXA1	PBANKA_0702300
berg07	131367	G	A	0	95	95	missense_variant	MODERATE	c.364G>A	p.Ala122Thr	PBANKA_0702400	PBANKA_0702400
berg07	133876	C	T	0	83	83	missense_variant	MODERATE	c.2626G>A	p.Val876Ile	PBANKA_0702500	PBANKA_0702500
berg07	135362	C	A	0	109	109	missense_variant	MODERATE	c.1140G>T	p.Leu380Phe	PBANKA_0702500	PBANKA_0702500
berg07	136007	A	G	0	73	73	synonymous_variant	LOW	c.495T>C	p.Cys165Cys	PBANKA_0702500	PBANKA_0702500
berg07	136036	A	C	0	73	73	missense_variant	MODERATE	c.466T>G	p.Ser156Ala	PBANKA_0702500	PBANKA_0702500
berg07	138611	C	T	0	94	94	synonymous_variant	LOW	c.1488C>T	p.Asn496Asn	PBANKA_0702600	PBANKA_0702600
berg07	139008	T	G	0	90	90	missense_variant	MODERATE	c.1885T>G	p.Tyr629Asp	PBANKA_0702600	PBANKA_0702600
berg07	141095	T	C	0	91	91	missense_variant	MODERATE	c.222A>G	p.Ile74Met	ROM3	PBANKA_0702700
berg07	148471	T	A	0	100	100	synonymous_variant	LOW	c.4002A>T	p.Ile1334Ile	PBANKA_0702900	PBANKA_0702900
berg07	149500	C	T	0	107	107	missense_variant	MODERATE	c.2973G>A	p.Met991Ile	PBANKA_0702900	PBANKA_0702900
berg07	155513	C	T	0	113	113	synonymous_variant	LOW	c.468C>T	p.Cys156Cys	PBANKA_0703000	PBANKA_0703000
berg07	156310	T	C	0	33	33	synonymous_variant	LOW	c.1263T>C	p.Ser421Ser	PBANKA_0703000	PBANKA_0703000
berg07	160861	G	C	0	74	74	missense_variant	MODERATE	c.3427G>C	p.Ala1143Pro	PBANKA_0703100	PBANKA_0703100
berg07	169421	A	T	0	80	80	missense_variant	MODERATE	c.1281T>A	p.Asn427Lys	PBANKA_0703500	PBANKA_0703500
berg07	177172	G	A	0	111	111	missense_variant	MODERATE	c.1457G>A	p.Ser486Asn	DBP10	PBANKA_0703700
berg07	187197	G	A	0	85	85	synonymous_variant	LOW	c.90G>A	p.Ser30Ser	PBANKA_0704000	PBANKA_0704000
berg07	190575	A	C	0	102	102	missense_variant	MODERATE	c.1974T>G	p.Asn658Lys	UBE4B	PBANKA_0704100
berg07	207782	C	G	0	91	91	missense_variant	MODERATE	c.3676C>G	p.Leu1226Val	PBANKA_0704500	PBANKA_0704500
berg07	214558	C	T	0	96	96	synonymous_variant	LOW	c.10452C>T	p.Phe3484Phe	PBANKA_0704500	PBANKA_0704500
berg07	217371	G	T	0	118	118	missense_variant	MODERATE	c.13265G>T	p.Ser4422Ile	PBANKA_0704500	PBANKA_0704500
berg07	222531	C	T	0	85	85	missense_variant	MODERATE	c.18425C>T	p.Pro6142Leu	PBANKA_0704500	PBANKA_0704500
berg07	231160	A	C	0	72	72	synonymous_variant	LOW	c.1107T>G	p.Gly369Gly	PBANKA_0704700	PBANKA_0704700
berg07	235034	A	G	0	119	119	synonymous_variant	LOW	c.168T>C	p.Ser56Ser	PBANKA_0704800	PBANKA_0704800
berg07	245855	G	A	0	95	95	synonymous_variant	LOW	c.552C>T	p.Cys184Cys	PBANKA_0705500	PBANKA_0705500
berg07	282992	C	T	0	88	88	missense_variant	MODERATE	c.382G>A	p.Glu128Lys	PBANKA_0706500	PBANKA_0706500
berg07	285031	C	A	0	76	76	missense_variant	MODERATE	c.652C>A	p.Arg218Ser	PBANKA_0706600	PBANKA_0706600
berg07	288613	T	C	0	69	69	synonymous_variant	LOW	c.372A>G	p.Glu124Glu	DTC	PBANKA_0706700
berg07	294466	A	G	0	86	86	synonymous_variant	LOW	c.60A>G	p.Thr20Thr	LipB	PBANKA_0707000
berg07	294811	G	A	0	69	69	synonymous_variant	LOW	c.405G>A	p.Thr135Thr	LipB	PBANKA_0707000
berg07	297003	C	T	0	83	83	synonymous_variant	LOW	c.204C>T	p.Ile68Ile	IMC1i	PBANKA_0707100
berg07	302886	C	T	0	70	70	missense_variant	MODERATE	c.2787G>A	p.Met929Ile	GCN5	PBANKA_0707300
berg07	305249	A	G	0	60	60	missense_variant	MODERATE	c.424T>C	p.Phe142Leu	GCN5	PBANKA_0707300
berg07	315334	A	G	0	93	93	missense_variant	MODERATE	c.501A>G	p.Ile167Met	VPS15	PBANKA_0707600
berg07	315413	C	T	0	87	87	splice_region_variant&intron_variant	LOW	c.575+5C>T		VPS15	PBANKA_0707600
berg07	320622	A	G	0	69	69	missense_variant	MODERATE	c.4A>G	p.Lys2Glu	PBANKA_0707700	PBANKA_0707700
berg07	321019	G	A	0	73	73	missense_variant	MODERATE	c.401G>A	p.Gly134Glu	PBANKA_0707700	PBANKA_0707700
berg07	321439	C	A	0	87	87	missense_variant	MODERATE	c.821C>A	p.Ala274Glu	PBANKA_0707700	PBANKA_0707700
berg07	323513	G	A	0	18	18	missense_variant	MODERATE	c.2895G>A	p.Met965Ile	PBANKA_0707700	PBANKA_0707700
berg07	328039	A	G	0	99	99	missense_variant	MODERATE	c.446A>G	p.His149Arg	PBANKA_0707900	PBANKA_0707900
berg07	338167	A	G	0	57	57	synonymous_variant	LOW	c.582T>C	p.Cys194Cys	PBANKA_0708200	PBANKA_0708200
berg07	338379	T	C	0	59	59	missense_variant	MODERATE	c.502A>G	p.Lys168Glu	PBANKA_0708200	PBANKA_0708200
berg07	343279	A	G	0	82	82	synonymous_variant	LOW	c.2388T>C	p.Cys796Cys	PBANKA_0708500	PBANKA_0708500
berg07	343626	G	A	0	80	80	missense_variant	MODERATE	c.2041C>T	p.Pro681Ser	PBANKA_0708500	PBANKA_0708500
berg07	344662	T	A	0	98	98	missense_variant	MODERATE	c.1005A>T	p.Leu335Phe	PBANKA_0708500	PBANKA_0708500
berg07	347197	A	G	0	108	108	synonymous_variant	LOW	c.969A>G	p.Arg323Arg	PBANKA_0708600	PBANKA_0708600
berg07	348364	C	G	0	112	112	missense_variant	MODERATE	c.506C>G	p.Thr169Ser	MED7	PBANKA_0708700
berg07	358157	G	A	0	86	86	missense_variant	MODERATE	c.1061C>T	p.Thr354Ile	PBANKA_0709200	PBANKA_0709200
berg07	367354	C	T	0	45	45	splice_region_variant&intron_variant	LOW	c.1482+6C>T		DHX36	PBANKA_0709500
berg07	369250	C	T	0	101	101	missense_variant	MODERATE	c.8G>A	p.Arg3His	PBANKA_0709600	PBANKA_0709600
berg07	372001	T	C	0	123	123	missense_variant	MODERATE	c.1556A>G	p.Asn519Ser	PK1	PBANKA_0709700
berg07	389646	A	G	0	90	90	synonymous_variant	LOW	c.1980T>C	p.Tyr660Tyr	KDH	PBANKA_0710100
berg07	390377	C	A	0	87	87	missense_variant	MODERATE	c.1249G>T	p.Ala417Ser	KDH	PBANKA_0710100
berg07	391068	C	T	0	108	108	synonymous_variant	LOW	c.558G>A	p.Leu186Leu	KDH	PBANKA_0710100
berg07	397449	C	T	0	95	95	missense_variant	MODERATE	c.318G>A	p.Met106Ile	PBANKA_0710300	PBANKA_0710300
berg07	407904	G	A	0	98	98	missense_variant	MODERATE	c.737G>A	p.Ser246Asn	PBANKA_0710600	PBANKA_0710600
berg07	410668	A	T	0	64	64	missense_variant	MODERATE	c.501A>T	p.Glu167Asp	PBANKA_0710700	PBANKA_0710700
berg07	418353	C	T	0	69	69	synonymous_variant	LOW	c.5064C>T	p.Cys1688Cys	SRCAP	PBANKA_0710800
berg07	426062	A	G	0	81	81	missense_variant	MODERATE	c.3082A>G	p.Thr1028Ala	PBANKA_0711000	PBANKA_0711000
berg07	451371	G	T	1	92	93	synonymous_variant	LOW	c.1083G>T	p.Arg361Arg	PBANKA_0711800	PBANKA_0711800
berg07	463952	C	G	0	56	56	missense_variant	MODERATE	c.1229C>G	p.Thr410Ser	PBANKA_0712100	PBANKA_0712100
berg07	479115	G	A	0	96	96	synonymous_variant	LOW	c.66C>T	p.Phe22Phe	PBANKA_0712500	PBANKA_0712500
berg07	479122	C	T	0	98	98	missense_variant	MODERATE	c.59G>A	p.Ser20Asn	PBANKA_0712500	PBANKA_0712500
berg07	497872	G	C	0	82	82	missense_variant	MODERATE	c.406G>C	p.Asp136His	RON5	PBANKA_0713100
berg07	498119	G	T	0	78	78	missense_variant	MODERATE	c.535G>T	p.Ala179Ser	RON5	PBANKA_0713100
berg07	516505	C	G	0	87	87	missense_variant	MODERATE	c.561C>G	p.Phe187Leu	PBANKA_0713500	PBANKA_0713500
berg07	517822	C	T	0	97	97	synonymous_variant	LOW	c.1878C>T	p.Arg626Arg	PBANKA_0713500	PBANKA_0713500
berg07	526991	A	G	0	88	88	synonymous_variant	LOW	c.1404T>C	p.Asp468Asp	PBANKA_0713700	PBANKA_0713700
berg07	527167	G	A	1	81	82	missense_variant	MODERATE	c.1228C>T	p.Arg410Cys	PBANKA_0713700	PBANKA_0713700
berg07	533448	G	A	0	81	81	missense_variant	MODERATE	c.89G>A	p.Gly30Glu	DMC1	PBANKA_0714000
berg07	533988	A	G	0	64	64	synonymous_variant	LOW	c.465A>G	p.Lys155Lys	DMC1	PBANKA_0714000
berg07	538183	T	C	0	80	80	synonymous_variant	LOW	c.1224T>C	p.Ser408Ser	ClpB1	PBANKA_0714200
berg07	548395	G	T	0	87	87	missense_variant	MODERATE	c.1264G>T	p.Asp422Tyr	PBANKA_0714500	PBANKA_0714500
berg07	573044	T	A	0	75	75	missense_variant	MODERATE	c.226T>A	p.Cys76Ser	PBANKA_0715400	PBANKA_0715400
berg07	624652	A	C	0	93	93	missense_variant	MODERATE	c.3904T>G	p.Ser1302Ala	PBANKA_0717200	PBANKA_0717200
berg07	631568	A	C	0	91	91	synonymous_variant	LOW	c.1449A>C	p.Ile483Ile	CRK3	PBANKA_0717300
berg07	632342	A	G	0	102	102	synonymous_variant	LOW	c.2223A>G	p.Arg741Arg	CRK3	PBANKA_0717300
berg07	635027	T	C	0	89	89	missense_variant	MODERATE	c.248A>G	p.Asp83Gly	PBANKA_0717400	PBANKA_0717400
berg07	636448	T	C	0	67	67	synonymous_variant	LOW	c.204T>C	p.His68His	CBP20	PBANKA_0717500
berg07	639047	C	T	0	98	98	missense_variant	MODERATE	c.1177G>A	p.Asp393Asn	PBANKA_0717700	PBANKA_0717700
berg07	657861	A	G	0	89	89	synonymous_variant	LOW	c.1665T>C	p.Cys555Cys	MCM9	PBANKA_0718300
berg07	658079	T	C	0	77	77	missense_variant	MODERATE	c.1447A>G	p.Ile483Val	MCM9	PBANKA_0718300
berg07	658384	A	G	0	67	67	missense_variant	MODERATE	c.1142T>C	p.Met381Thr	MCM9	PBANKA_0718300
berg07	680869	G	A	0	99	99	missense_variant	MODERATE	c.448G>A	p.Val150Ile	PBANKA_0719100	PBANKA_0719100
berg07	680890	G	A	0	98	98	missense_variant	MODERATE	c.469G>A	p.Val157Ile	PBANKA_0719100	PBANKA_0719100
berg07	681126	C	T	1	10	11	stop_gained	HIGH	c.562C>T	p.Gln188*	PBANKA_0719100	PBANKA_0719100
berg07	683320	G	A	0	84	84	synonymous_variant	LOW	c.612C>T	p.Asp204Asp	PUF2	PBANKA_0719200
berg07	683326	G	A	0	83	83	synonymous_variant	LOW	c.606C>T	p.Cys202Cys	PUF2	PBANKA_0719200
berg07	683813	T	C	0	73	73	missense_variant	MODERATE	c.119A>G	p.Tyr40Cys	PUF2	PBANKA_0719200
berg07	696289	G	A	0	95	95	missense_variant	MODERATE	c.2474G>A	p.Ser825Asn	PBANKA_0719500	PBANKA_0719500
berg07	697845	G	C	0	81	81	missense_variant	MODERATE	c.4030G>C	p.Glu1344Gln	PBANKA_0719500	PBANKA_0719500
berg07	698939	G	A	0	105	105	synonymous_variant	LOW	c.5124G>A	p.Val1708Val	PBANKA_0719500	PBANKA_0719500
berg07	700272	T	A	0	49	49	missense_variant	MODERATE	c.6457T>A	p.Phe2153Ile	PBANKA_0719500	PBANKA_0719500
berg07	701512	G	C	0	49	49	missense_variant	MODERATE	c.7697G>C	p.Gly2566Ala	PBANKA_0719500	PBANKA_0719500
berg07	707802	C	A	0	99	99	missense_variant	MODERATE	c.13985C>A	p.Pro4662His	PBANKA_0719500	PBANKA_0719500
berg07	708106	A	G	0	89	89	synonymous_variant	LOW	c.14289A>G	p.Gln4763Gln	PBANKA_0719500	PBANKA_0719500
berg07	708931	G	T	0	91	91	missense_variant	MODERATE	c.802C>A	p.Gln268Lys	PBANKA_0719600	PBANKA_0719600
berg07	717478	C	A	0	64	64	missense_variant	MODERATE	c.996C>A	p.Ser332Arg	PBANKA_0719800	PBANKA_0719800
berg07	718445	A	T	0	93	93	synonymous_variant	LOW	c.1671T>A	p.Ile557Ile	CRK1	PBANKA_0719900
berg07	722203	C	T	0	69	69	synonymous_variant	LOW	c.405C>T	p.Val135Val	PBANKA_0720000	PBANKA_0720000
berg07	723685	T	C	0	86	86	synonymous_variant	LOW	c.1887T>C	p.Ser629Ser	PBANKA_0720000	PBANKA_0720000
berg07	727387	A	G	0	84	84	missense_variant	MODERATE	c.2692A>G	p.Thr898Ala	PBANKA_0720100	PBANKA_0720100
berg07	734957	A	G	0	77	77	missense_variant	MODERATE	c.9298A>G	p.Thr3100Ala	PBANKA_0720100	PBANKA_0720100
berg07	735296	A	C	0	80	80	missense_variant	MODERATE	c.9637A>C	p.Asn3213His	PBANKA_0720100	PBANKA_0720100
berg07	741792	A	G	0	66	66	synonymous_variant	LOW	c.756T>C	p.Cys252Cys	PBANKA_0720200	PBANKA_0720200
berg07	781675	C	T	0	104	104	missense_variant	MODERATE	c.3014C>T	p.Ser1005Phe	PBANKA_0721500	PBANKA_0721500
berg07	798755	A	G	0	79	79	missense_variant	MODERATE	c.1729A>G	p.Met577Val	PBANKA_0722000	PBANKA_0722000
berg07	801306	G	C	0	87	87	missense_variant	MODERATE	c.4280G>C	p.Ser1427Thr	PBANKA_0722000	PBANKA_0722000
berg08	26274	A	C	1	95	96	stop_lost&splice_region_variant	HIGH	c.202T>G	p.Ter68Gluext*?	PBANKA_0800400	PBANKA_0800400
berg08	29780	G	C	0	73	73	synonymous_variant	LOW	c.60G>C	p.Ser20Ser	CHT1	PBANKA_0800500
berg08	30347	T	C	0	71	71	synonymous_variant	LOW	c.627T>C	p.Tyr209Tyr	CHT1	PBANKA_0800500
berg08	30773	G	A	0	79	79	synonymous_variant	LOW	c.1053G>A	p.Thr351Thr	CHT1	PBANKA_0800500
berg08	31051	G	A	0	70	70	missense_variant	MODERATE	c.1331G>A	p.Ser444Asn	CHT1	PBANKA_0800500
berg08	31571	C	T	0	75	75	synonymous_variant	LOW	c.1851C>T	p.Asp617Asp	CHT1	PBANKA_0800500
berg08	41220	G	T	0	97	97	missense_variant	MODERATE	c.4477G>T	p.Ala1493Ser	PBANKA_0800700	PBANKA_0800700
berg08	44573	G	A	0	82	82	synonymous_variant	LOW	c.3177C>T	p.Ile1059Ile	PBANKA_0800900	PBANKA_0800900
berg08	59150	G	A	0	117	117	synonymous_variant	LOW	c.3255G>A	p.Ala1085Ala	PBANKA_0801200	PBANKA_0801200
berg08	62000	T	C	0	91	91	synonymous_variant	LOW	c.6105T>C	p.Asp2035Asp	PBANKA_0801200	PBANKA_0801200
berg08	70319	T	G	1	90	91	missense_variant	MODERATE	c.1540T>G	p.Tyr514Asp	PBANKA_0801500	PBANKA_0801500
berg08	75204	G	A	0	96	96	synonymous_variant	LOW	c.8619C>T	p.Asn2873Asn	PBANKA_0801600	PBANKA_0801600
berg08	77330	T	C	0	91	91	missense_variant	MODERATE	c.6493A>G	p.Asn2165Asp	PBANKA_0801600	PBANKA_0801600
berg08	79715	C	T	0	109	109	missense_variant	MODERATE	c.4108G>A	p.Ala1370Thr	PBANKA_0801600	PBANKA_0801600
berg08	79827	T	C	0	92	92	synonymous_variant	LOW	c.3996A>G	p.Ser1332Ser	PBANKA_0801600	PBANKA_0801600
berg08	81505	C	T	0	73	73	missense_variant	MODERATE	c.2318G>A	p.Gly773Glu	PBANKA_0801600	PBANKA_0801600
berg08	81613	C	A	0	84	84	missense_variant	MODERATE	c.2210G>T	p.Arg737Ile	PBANKA_0801600	PBANKA_0801600
berg08	81780	A	G	0	96	96	synonymous_variant	LOW	c.2043T>C	p.His681His	PBANKA_0801600	PBANKA_0801600
berg08	82545	G	A	0	89	89	synonymous_variant	LOW	c.1278C>T	p.Ser426Ser	PBANKA_0801600	PBANKA_0801600
berg08	89336	C	A	1	94	95	missense_variant	MODERATE	c.4916G>T	p.Ser1639Ile	PBANKA_0801700	PBANKA_0801700
berg08	92293	A	C	0	85	85	synonymous_variant	LOW	c.1959T>G	p.Ser653Ser	PBANKA_0801700	PBANKA_0801700
berg08	99901	A	C	0	84	84	missense_variant	MODERATE	c.2513A>C	p.Glu838Ala	PBANKA_0801800	PBANKA_0801800
berg08	103148	C	T	0	75	75	synonymous_variant	LOW	c.5760C>T	p.Ser1920Ser	PBANKA_0801800	PBANKA_0801800
berg08	105510	C	T	0	73	73	missense_variant	MODERATE	c.8122C>T	p.Pro2708Ser	PBANKA_0801800	PBANKA_0801800
berg08	113938	C	T	1	98	99	synonymous_variant	LOW	c.936C>T	p.Ser312Ser	PBANKA_0802000	PBANKA_0802000
berg08	114102	A	G	0	97	97	missense_variant	MODERATE	c.1100A>G	p.Asn367Ser	PBANKA_0802000	PBANKA_0802000
berg08	114117	T	C	0	103	103	missense_variant	MODERATE	c.1115T>C	p.Val372Ala	PBANKA_0802000	PBANKA_0802000
berg08	114732	A	G	0	87	87	missense_variant	MODERATE	c.1730A>G	p.Asn577Ser	PBANKA_0802000	PBANKA_0802000
berg08	117165	G	A	0	114	114	missense_variant	MODERATE	c.4163G>A	p.Arg1388Gln	PBANKA_0802000	PBANKA_0802000
berg08	118029	A	G	0	85	85	missense_variant	MODERATE	c.5027A>G	p.Asn1676Ser	PBANKA_0802000	PBANKA_0802000
berg08	118198	A	G	1	83	84	synonymous_variant	LOW	c.5196A>G	p.Gly1732Gly	PBANKA_0802000	PBANKA_0802000
berg08	127382	C	T	0	107	107	missense_variant	MODERATE	c.775G>A	p.Glu259Lys	PBANKA_0802200	PBANKA_0802200
berg08	131698	T	C	0	92	92	missense_variant	MODERATE	c.9176A>G	p.Asn3059Ser	PBANKA_0802300	PBANKA_0802300
berg08	132862	C	T	0	85	85	missense_variant	MODERATE	c.8012G>A	p.Arg2671His	PBANKA_0802300	PBANKA_0802300
berg08	133272	C	T	0	93	93	synonymous_variant	LOW	c.7602G>A	p.Leu2534Leu	PBANKA_0802300	PBANKA_0802300
berg08	136503	A	T	0	91	91	missense_variant	MODERATE	c.4371T>A	p.Asn1457Lys	PBANKA_0802300	PBANKA_0802300
berg08	146809	A	G	0	68	68	missense_variant	MODERATE	c.2618A>G	p.Tyr873Cys	PPAT	PBANKA_0802400
berg08	149014	T	C	0	88	88	missense_variant	MODERATE	c.2974A>G	p.Ile992Val	PBANKA_0802500	PBANKA_0802500
berg08	156001	T	C	0	92	94	missense_variant	MODERATE	c.2618A>G	p.Asn873Ser	PBANKA_0802700	PBANKA_0802700
berg08	157148	T	C	0	107	107	missense_variant	MODERATE	c.1632A>G	p.Ile544Met	PBANKA_0802700	PBANKA_0802700
berg08	162559	A	G	0	88	88	missense_variant	MODERATE	c.2198A>G	p.Asn733Ser	PBANKA_0802800	PBANKA_0802800
berg08	174136	T	C	0	80	80	synonymous_variant	LOW	c.867A>G	p.Val289Val	MCM7	PBANKA_0803100
berg08	182519	C	A	0	84	84	missense_variant	MODERATE	c.2442G>T	p.Met814Ile	PBANKA_0803200	PBANKA_0803200
berg08	199662	A	C	0	71	71	missense_variant	MODERATE	c.2464A>C	p.Thr822Pro	PBANKA_0803600	PBANKA_0803600
berg08	201306	G	T	0	83	83	missense_variant	MODERATE	c.4456C>A	p.Leu1486Met	PBANKA_0803700	PBANKA_0803700
berg08	202038	G	A	0	77	77	missense_variant	MODERATE	c.4202C>T	p.Ser1401Phe	PBANKA_0803700	PBANKA_0803700
berg08	203622	C	T	0	82	82	missense_variant	MODERATE	c.2902G>A	p.Asp968Asn	PBANKA_0803700	PBANKA_0803700
berg08	205040	A	G	0	79	79	missense_variant	MODERATE	c.1484T>C	p.Val495Ala	PBANKA_0803700	PBANKA_0803700
berg08	230713	T	C	0	99	99	synonymous_variant	LOW	c.5052A>G	p.Lys1684Lys	PBANKA_0804400	PBANKA_0804400
berg08	232408	T	C	0	74	74	missense_variant	MODERATE	c.3357A>G	p.Ile1119Met	PBANKA_0804400	PBANKA_0804400
berg08	233140	T	A	0	69	69	synonymous_variant	LOW	c.2625A>T	p.Thr875Thr	PBANKA_0804400	PBANKA_0804400
berg08	233146	G	A	0	70	70	synonymous_variant	LOW	c.2619C>T	p.Ser873Ser	PBANKA_0804400	PBANKA_0804400
berg08	239941	G	T	0	91	91	missense_variant	MODERATE	c.1144G>T	p.Asp382Tyr	RAMA	PBANKA_0804500
berg08	256709	T	C	0	85	85	missense_variant	MODERATE	c.1144T>C	p.Cys382Arg	PBANKA_0804900	PBANKA_0804900
berg08	257265	A	G	0	36	36	missense_variant	MODERATE	c.1700A>G	p.Asn567Ser	PBANKA_0804900	PBANKA_0804900
berg08	273038	G	A	0	85	85	synonymous_variant	LOW	c.2442C>T	p.Tyr814Tyr	PBANKA_0805500	PBANKA_0805500
berg08	296361	A	C	0	85	85	missense_variant	MODERATE	c.2202A>C	p.Glu734Asp	PBANKA_0806100	PBANKA_0806100
berg08	316888	A	G	0	75	75	missense_variant	MODERATE	c.11386T>C	p.Ser3796Pro	PBANKA_0806700	PBANKA_0806700
berg08	317929	C	T	0	83	83	missense_variant	MODERATE	c.10345G>A	p.Asp3449Asn	PBANKA_0806700	PBANKA_0806700
berg08	322889	A	G	0	85	85	synonymous_variant	LOW	c.5385T>C	p.Phe1795Phe	PBANKA_0806700	PBANKA_0806700
berg08	326550	C	T	0	76	76	missense_variant	MODERATE	c.1724G>A	p.Arg575His	PBANKA_0806700	PBANKA_0806700
berg08	326623	T	C	0	80	80	missense_variant	MODERATE	c.1651A>G	p.Ile551Val	PBANKA_0806700	PBANKA_0806700
berg08	327724	C	T	0	86	86	missense_variant	MODERATE	c.550G>A	p.Glu184Lys	PBANKA_0806700	PBANKA_0806700
berg08	328220	A	T	0	91	91	synonymous_variant	LOW	c.54T>A	p.Ile18Ile	PBANKA_0806700	PBANKA_0806700
berg08	335941	G	T	0	86	86	missense_variant	MODERATE	c.51G>T	p.Gln17His	PBANKA_0806900	PBANKA_0806900
berg08	336732	C	A	0	80	80	missense_variant	MODERATE	c.576C>A	p.Asn192Lys	PBANKA_0806900	PBANKA_0806900
berg08	340696	C	T	0	66	66	synonymous_variant	LOW	c.6057G>A	p.Leu2019Leu	RPB1	PBANKA_0807000
berg08	343077	C	T	0	70	70	missense_variant	MODERATE	c.3676G>A	p.Asp1226Asn	RPB1	PBANKA_0807000
berg08	350191	A	G	0	86	86	synonymous_variant	LOW	c.387T>C	p.Ala129Ala	PBANKA_0807100	PBANKA_0807100
berg08	360370	A	T	0	72	72	missense_variant	MODERATE	c.5020T>A	p.Ser1674Thr	PBANKA_0807500	PBANKA_0807500
berg08	360449	A	T	1	67	68	synonymous_variant	LOW	c.4941T>A	p.Pro1647Pro	PBANKA_0807500	PBANKA_0807500
berg08	364523	G	A	0	82	82	synonymous_variant	LOW	c.867C>T	p.Cys289Cys	PBANKA_0807500	PBANKA_0807500
berg08	364644	G	A	0	79	79	missense_variant	MODERATE	c.746C>T	p.Thr249Met	PBANKA_0807500	PBANKA_0807500
berg08	372445	C	T	0	105	105	synonymous_variant	LOW	c.855C>T	p.Ser285Ser	EG5	PBANKA_0807700
berg08	375415	C	T	0	90	90	synonymous_variant	LOW	c.3825C>T	p.Asn1275Asn	EG5	PBANKA_0807700
berg08	384913	G	T	0	96	96	missense_variant	MODERATE	c.2179G>T	p.Asp727Tyr	PBANKA_0807900	PBANKA_0807900
berg08	390029	T	C	0	78	78	missense_variant	MODERATE	c.7295T>C	p.Ile2432Thr	PBANKA_0807900	PBANKA_0807900
berg08	396094	A	T	0	89	89	missense_variant	MODERATE	c.941A>T	p.Asn314Ile	CRK4	PBANKA_0808000
berg08	397160	A	G	0	79	79	synonymous_variant	LOW	c.2007A>G	p.Ala669Ala	CRK4	PBANKA_0808000
berg08	403263	G	T	0	81	81	missense_variant	MODERATE	c.30C>A	p.Asn10Lys	B9	PBANKA_0808100
berg08	411157	T	C	0	97	97	missense_variant	MODERATE	c.176T>C	p.Ile59Thr	PBANKA_0808380	PBANKA_0808380
berg08	426744	G	A	0	96	96	missense_variant	MODERATE	c.71C>T	p.Ser24Phe	ClpY	PBANKA_0808900
berg08	430455	T	C	0	71	71	synonymous_variant	LOW	c.390T>C	p.Gly130Gly	PBANKA_0809000	PBANKA_0809000
berg08	430678	G	A	0	82	82	missense_variant	MODERATE	c.613G>A	p.Glu205Lys	PBANKA_0809000	PBANKA_0809000
berg08	431094	A	G	0	92	92	missense_variant	MODERATE	c.1029A>G	p.Ile343Met	PBANKA_0809000	PBANKA_0809000
berg08	456171	A	G	0	95	95	missense_variant	MODERATE	c.569T>C	p.Val190Ala	PBANKA_0809800	PBANKA_0809800
berg08	475173	C	T	0	93	93	splice_region_variant&intron_variant	LOW	c.104+6G>A		ARP	PBANKA_0810500
berg08	480393	T	A	0	73	73	missense_variant	MODERATE	c.3569T>A	p.Ile1190Lys	PBANKA_0810600	PBANKA_0810600
berg08	480698	G	A	0	94	94	missense_variant	MODERATE	c.3874G>A	p.Glu1292Lys	PBANKA_0810600	PBANKA_0810600
berg08	483066	C	G	0	8	8	missense_variant	MODERATE	c.619C>G	p.Pro207Ala	SPM1	PBANKA_0810700
berg08	483258	C	G	0	35	35	missense_variant	MODERATE	c.811C>G	p.Pro271Ala	SPM1	PBANKA_0810700
berg08	483290	G	A	0	48	48	synonymous_variant	LOW	c.843G>A	p.Leu281Leu	SPM1	PBANKA_0810700
berg08	483293	T	A	0	49	49	synonymous_variant	LOW	c.846T>A	p.Pro282Pro	SPM1	PBANKA_0810700
berg08	490715	T	C	0	86	86	synonymous_variant	LOW	c.570T>C	p.His190His	PBANKA_0810900	PBANKA_0810900
berg08	499689	A	G	0	92	92	synonymous_variant	LOW	c.3210A>G	p.Ala1070Ala	PBANKA_0811100	PBANKA_0811100
berg08	503385	C	T	0	88	88	missense_variant	MODERATE	c.758G>A	p.Ser253Asn	PBANKA_0811200	PBANKA_0811200
berg08	513926	C	A	0	77	77	missense_variant	MODERATE	c.1381C>A	p.Pro461Thr	PBANKA_0811400	PBANKA_0811400
berg08	515243	C	T	0	69	69	missense_variant	MODERATE	c.2698C>T	p.Pro900Ser	PBANKA_0811400	PBANKA_0811400
berg08	516659	T	A	0	77	77	missense_variant	MODERATE	c.4114T>A	p.Phe1372Ile	PBANKA_0811400	PBANKA_0811400
berg08	519150	C	T	0	86	86	missense_variant	MODERATE	c.6605C>T	p.Thr2202Ile	PBANKA_0811400	PBANKA_0811400
berg08	525927	A	G	0	85	85	synonymous_variant	LOW	c.924T>C	p.Arg308Arg	PBANKA_0811600	PBANKA_0811600
berg08	554969	C	T	0	82	82	synonymous_variant	LOW	c.4680C>T	p.Cys1560Cys	CRMP1	PBANKA_0812400
berg08	555035	G	A	0	81	81	synonymous_variant	LOW	c.4746G>A	p.Lys1582Lys	CRMP1	PBANKA_0812400
berg08	555182	A	G	0	64	64	synonymous_variant	LOW	c.4893A>G	p.Gln1631Gln	CRMP1	PBANKA_0812400
berg08	555855	A	G	0	96	96	synonymous_variant	LOW	c.5391A>G	p.Val1797Val	CRMP1	PBANKA_0812400
berg08	563236	G	T	0	86	86	synonymous_variant	LOW	c.1239C>A	p.Ala413Ala	PBANKA_0812500	PBANKA_0812500
berg08	563957	T	C	0	90	90	missense_variant	MODERATE	c.518A>G	p.Asp173Gly	PBANKA_0812500	PBANKA_0812500
berg08	571615	T	C	0	92	92	synonymous_variant	LOW	c.577T>C	p.Leu193Leu	PBANKA_0812800	PBANKA_0812800
berg08	573175	G	A	0	85	85	missense_variant	MODERATE	c.2137G>A	p.Val713Met	PBANKA_0812800	PBANKA_0812800
berg08	574069	C	T	0	74	74	synonymous_variant	LOW	c.741G>A	p.Val247Val	PBANKA_0812900	PBANKA_0812900
berg08	576139	A	G	0	61	61	synonymous_variant	LOW	c.846T>C	p.Ser282Ser	ICP	PBANKA_0813000
berg08	579210	G	A	0	80	80	missense_variant	MODERATE	c.4106C>T	p.Thr1369Ile	PBANKA_0813100	PBANKA_0813100
berg08	579592	C	A	0	102	102	missense_variant	MODERATE	c.3724G>T	p.Asp1242Tyr	PBANKA_0813100	PBANKA_0813100
berg08	589106	C	G	0	78	78	missense_variant	MODERATE	c.1314G>C	p.Glu438Asp	PBANKA_0813400	PBANKA_0813400
berg08	589217	G	A	0	93	93	synonymous_variant	LOW	c.1203C>T	p.Ser401Ser	PBANKA_0813400	PBANKA_0813400
berg08	589946	C	T	0	86	86	synonymous_variant	LOW	c.597G>A	p.Val199Val	PBANKA_0813400	PBANKA_0813400
berg08	597221	C	T	0	90	90	missense_variant	MODERATE	c.2656C>T	p.His886Tyr	PBANKA_0813600	PBANKA_0813600
berg08	615392	G	A	0	72	72	missense_variant	MODERATE	c.52C>T	p.Pro18Ser	PBANKA_0814400	PBANKA_0814400
berg08	615431	A	G	0	72	72	missense_variant	MODERATE	c.13T>C	p.Tyr5His	PBANKA_0814400	PBANKA_0814400
berg08	616569	G	A	0	88	88	synonymous_variant	LOW	c.897C>T	p.Cys299Cys	PBANKA_0814500	PBANKA_0814500
berg08	625775	A	G	0	91	91	missense_variant	MODERATE	c.70A>G	p.Thr24Ala	PBANKA_0814800	PBANKA_0814800
berg08	630903	C	T	0	81	81	synonymous_variant	LOW	c.558C>T	p.Asp186Asp	PBANKA_0815000	PBANKA_0815000
berg08	634227	T	A	0	74	74	missense_variant	MODERATE	c.1811A>T	p.Lys604Ile	PBANKA_0815100	PBANKA_0815100
berg08	635036	C	T	0	57	57	synonymous_variant	LOW	c.1002G>A	p.Gln334Gln	PBANKA_0815100	PBANKA_0815100
berg08	641539	T	C	0	84	84	splice_region_variant&intron_variant	LOW	c.2067+7A>G		PBANKA_0815300	PBANKA_0815300
berg08	642784	C	A	0	95	95	missense_variant	MODERATE	c.829G>T	p.Asp277Tyr	PBANKA_0815300	PBANKA_0815300
berg08	643227	A	T	0	90	90	missense_variant	MODERATE	c.386T>A	p.Val129Glu	PBANKA_0815300	PBANKA_0815300
berg08	671043	C	T	0	63	63	synonymous_variant	LOW	c.2016G>A	p.Thr672Thr	PBANKA_0816300	PBANKA_0816300
berg08	675419	G	A	0	85	85	synonymous_variant	LOW	c.2481C>T	p.Gly827Gly	PFK9	PBANKA_0816400
berg08	677275	A	G	1	102	103	synonymous_variant	LOW	c.625T>C	p.Leu209Leu	PFK9	PBANKA_0816400
berg08	680851	G	T	0	90	90	synonymous_variant	LOW	c.444G>T	p.Pro148Pro	PBANKA_0816500	PBANKA_0816500
berg08	681453	T	C	0	74	74	missense_variant	MODERATE	c.1046T>C	p.Ile349Thr	PBANKA_0816500	PBANKA_0816500
berg08	681534	G	T	0	86	86	missense_variant	MODERATE	c.1127G>T	p.Ser376Ile	PBANKA_0816500	PBANKA_0816500
berg08	709507	A	G	0	65	65	missense_variant	MODERATE	c.4127A>G	p.Glu1376Gly	PBANKA_0817400	PBANKA_0817400
berg08	713092	C	T	0	78	78	missense_variant	MODERATE	c.110G>A	p.Ser37Asn	UFD1	PBANKA_0817500
berg08	724561	C	T	0	74	74	synonymous_variant	LOW	c.5409G>A	p.Glu1803Glu	MOP	PBANKA_0818000
berg08	746725	T	C	0	85	85	synonymous_variant	LOW	c.2133A>G	p.Gln711Gln	PRP43	PBANKA_0818600
berg08	759668	A	T	0	92	92	missense_variant	MODERATE	c.934T>A	p.Phe312Ile	GAP50	PBANKA_0819000
berg08	765568	A	T	0	72	72	missense_variant	MODERATE	c.489T>A	p.Phe163Leu	PBANKA_0819200	PBANKA_0819200
berg08	774905	G	T	0	86	86	missense_variant	MODERATE	c.4242G>T	p.Lys1414Asn	PBANKA_0819400	PBANKA_0819400
berg08	780948	G	A	0	103	103	synonymous_variant	LOW	c.1071G>A	p.Gly357Gly	RECQ1	PBANKA_0819500
berg08	781188	G	A	0	90	90	synonymous_variant	LOW	c.1311G>A	p.Leu437Leu	RECQ1	PBANKA_0819500
berg08	787308	G	A	0	82	82	synonymous_variant	LOW	c.618C>T	p.Asn206Asn	PBANKA_0819700	PBANKA_0819700
berg08	792375	A	T	0	76	76	synonymous_variant	LOW	c.1989A>T	p.Ser663Ser	gammaGCS	PBANKA_0819800
berg08	792822	A	G	0	85	85	synonymous_variant	LOW	c.2436A>G	p.Leu812Leu	gammaGCS	PBANKA_0819800
berg08	794822	C	T	0	77	77	synonymous_variant	LOW	c.147G>A	p.Ala49Ala	NAPS	PBANKA_0819900
berg08	800743	G	T	0	87	87	missense_variant	MODERATE	c.658G>T	p.Ala220Ser	PBANKA_0820000	PBANKA_0820000
berg08	802453	A	G	0	109	109	synonymous_variant	LOW	c.276T>C	p.His92His	PBANKA_0820100	PBANKA_0820100
berg08	816878	C	G	0	82	82	missense_variant	MODERATE	c.2437G>C	p.Val813Leu	PBANKA_0820700	PBANKA_0820700
berg08	817791	C	T	0	103	103	synonymous_variant	LOW	c.1524G>A	p.Glu508Glu	PBANKA_0820700	PBANKA_0820700
berg08	821133	G	A	0	88	88	synonymous_variant	LOW	c.7494C>T	p.Asn2498Asn	PBANKA_0820800	PBANKA_0820800
berg08	825863	G	A	0	82	82	synonymous_variant	LOW	c.2766C>T	p.His922His	PBANKA_0820800	PBANKA_0820800
berg08	828144	T	C	0	87	87	missense_variant	MODERATE	c.485A>G	p.Asn162Ser	PBANKA_0820800	PBANKA_0820800
berg08	849564	C	T	0	87	87	missense_variant	MODERATE	c.134C>T	p.Ala45Val	PBANKA_0821500	PBANKA_0821500
berg08	849571	G	A	0	86	86	synonymous_variant	LOW	c.141G>A	p.Gln47Gln	PBANKA_0821500	PBANKA_0821500
berg08	850885	G	A	0	99	99	synonymous_variant	LOW	c.1455G>A	p.Leu485Leu	PBANKA_0821500	PBANKA_0821500
berg08	869994	A	G	0	83	83	synonymous_variant	LOW	c.1977T>C	p.Asp659Asp	PBANKA_0822100	PBANKA_0822100
berg08	871524	T	G	0	86	86	synonymous_variant	LOW	c.447A>C	p.Pro149Pro	PBANKA_0822100	PBANKA_0822100
berg08	879843	C	A	0	102	102	missense_variant	MODERATE	c.565C>A	p.His189Asn	PBANKA_0822500	PBANKA_0822500
berg08	886121	C	G	0	80	80	missense_variant	MODERATE	c.435G>C	p.Glu145Asp	PBANKA_0822600	PBANKA_0822600
berg08	888023	A	G	0	82	82	synonymous_variant	LOW	c.462T>C	p.His154His	RPF1	PBANKA_0822700
berg08	891432	C	T	0	85	85	synonymous_variant	LOW	c.213C>T	p.Pro71Pro	PBANKA_0822900	PBANKA_0822900
berg08	892816	A	G	1	53	54	missense_variant	MODERATE	c.998A>G	p.Asn333Ser	PBANKA_0822900	PBANKA_0822900
berg08	893727	T	C	0	88	88	missense_variant	MODERATE	c.1909T>C	p.Tyr637His	PBANKA_0822900	PBANKA_0822900
berg08	897686	G	A	0	73	73	missense_variant	MODERATE	c.1472G>A	p.Arg491His	PBANKA_0823000	PBANKA_0823000
berg08	902988	C	T	0	86	86	synonymous_variant	LOW	c.129C>T	p.Pro43Pro	PBANKA_0823100	PBANKA_0823100
berg08	903506	C	A	0	89	89	missense_variant	MODERATE	c.647C>A	p.Ser216Tyr	PBANKA_0823100	PBANKA_0823100
berg08	910845	G	A	0	101	101	synonymous_variant	LOW	c.2487G>A	p.Val829Val	PBANKA_0823300	PBANKA_0823300
berg08	946979	C	T	0	91	91	synonymous_variant	LOW	c.258C>T	p.Ser86Ser	PBANKA_0824300	PBANKA_0824300
berg08	952753	C	T	0	87	87	synonymous_variant	LOW	c.441C>T	p.Ser147Ser	PBANKA_0824400	PBANKA_0824400
berg08	954363	C	T	0	82	82	synonymous_variant	LOW	c.408C>T	p.Gly136Gly	LplA2	PBANKA_0824500
berg08	958970	G	T	0	85	85	missense_variant	MODERATE	c.362C>A	p.Thr121Lys	TRXR	PBANKA_0824700
berg08	963017	T	A	0	89	89	missense_variant	MODERATE	c.59A>T	p.Asp20Val	PBANKA_0824800	PBANKA_0824800
berg08	963040	C	T	0	82	82	synonymous_variant	LOW	c.36G>A	p.Glu12Glu	PBANKA_0824800	PBANKA_0824800
berg08	966609	A	G	0	95	95	missense_variant	MODERATE	c.652A>G	p.Ile218Val	PBANKA_0824900	PBANKA_0824900
berg08	970769	A	G	0	83	83	missense_variant	MODERATE	c.1535T>C	p.Val512Ala	PBANKA_0825000	PBANKA_0825000
berg08	974747	T	C	0	86	86	synonymous_variant	LOW	c.1296T>C	p.Tyr432Tyr	PBANKA_0825100	PBANKA_0825100
berg08	981600	A	G	0	84	84	missense_variant	MODERATE	c.1564A>G	p.Asn522Asp	PBANKA_0825300	PBANKA_0825300
berg08	986078	T	C	0	82	82	missense_variant	MODERATE	c.824A>G	p.Asn275Ser	PBANKA_0825400	PBANKA_0825400
berg08	989211	G	T	0	87	87	missense_variant	MODERATE	c.629G>T	p.Ser210Ile	PBANKA_0825500	PBANKA_0825500
berg08	989240	G	A	0	88	88	missense_variant	MODERATE	c.658G>A	p.Glu220Lys	PBANKA_0825500	PBANKA_0825500
berg08	1001313	G	A	0	79	79	missense_variant	MODERATE	c.895C>T	p.Leu299Phe	PBANKA_0825900	PBANKA_0825900
berg08	1007634	T	G	0	56	56	synonymous_variant	LOW	c.45A>C	p.Ile15Ile	aPRS	PBANKA_0826100
berg08	1009190	C	T	0	90	90	splice_region_variant&intron_variant	LOW	c.721+5G>A		PBANKA_0826200	PBANKA_0826200
berg08	1023181	T	A	0	80	80	missense_variant	MODERATE	c.3393T>A	p.Asn1131Lys	PBANKA_0826600	PBANKA_0826600
berg08	1031450	G	A	0	99	99	synonymous_variant	LOW	c.2778G>A	p.Arg926Arg	PBANKA_0826800	PBANKA_0826800
berg08	1038863	C	T	0	47	47	missense_variant	MODERATE	c.3455G>A	p.Arg1152Gln	PBANKA_0826900	PBANKA_0826900
berg08	1038880	T	C	0	56	56	missense_variant	MODERATE	c.3438A>G	p.Ile1146Met	PBANKA_0826900	PBANKA_0826900
berg08	1039121	T	C	0	84	84	missense_variant	MODERATE	c.3197A>G	p.Gln1066Arg	PBANKA_0826900	PBANKA_0826900
berg08	1039268	C	T	0	81	81	missense_variant	MODERATE	c.3050G>A	p.Ser1017Asn	PBANKA_0826900	PBANKA_0826900
berg08	1041590	G	T	0	103	103	missense_variant	MODERATE	c.728C>A	p.Ser243Tyr	PBANKA_0826900	PBANKA_0826900
berg08	1057642	G	A	0	88	88	missense_variant	MODERATE	c.3935C>T	p.Ser1312Phe	PBANKA_0827300	PBANKA_0827300
berg08	1059366	G	A	0	80	80	synonymous_variant	LOW	c.2211C>T	p.Phe737Phe	PBANKA_0827300	PBANKA_0827300
berg08	1060371	T	G	0	70	70	missense_variant	MODERATE	c.1206A>C	p.Arg402Ser	PBANKA_0827300	PBANKA_0827300
berg08	1065104	A	C	0	97	97	missense_variant	MODERATE	c.519A>C	p.Leu173Phe	PBANKA_0827400	PBANKA_0827400
berg08	1065461	T	C	0	80	80	synonymous_variant	LOW	c.708T>C	p.Asp236Asp	PBANKA_0827400	PBANKA_0827400
berg08	1068584	A	G	0	87	87	splice_region_variant&intron_variant	LOW	c.3827+4A>G		PBANKA_0827400	PBANKA_0827400
berg08	1076930	G	A	0	76	76	synonymous_variant	LOW	c.345C>T	p.Cys115Cys	PBANKA_0827700	PBANKA_0827700
berg08	1090610	G	A	0	93	93	missense_variant	MODERATE	c.3050G>A	p.Gly1017Glu	PBANKA_0828000	PBANKA_0828000
berg08	1093300	T	C	0	78	78	missense_variant	MODERATE	c.674T>C	p.Val225Ala	FH	PBANKA_0828100
berg08	1115623	T	C	0	84	84	splice_region_variant&synonymous_variant	LOW	c.1440A>G	p.Leu480Leu	PBANKA_0829000	PBANKA_0829000
berg08	1116714	G	C	0	72	72	missense_variant	MODERATE	c.560C>G	p.Ser187Cys	PBANKA_0829000	PBANKA_0829000
berg08	1120893	T	C	0	94	94	synonymous_variant	LOW	c.507T>C	p.Val169Val	PBANKA_0829200	PBANKA_0829200
berg08	1124728	G	T	0	85	85	missense_variant	MODERATE	c.3570C>A	p.Asn1190Lys	PBANKA_0829500	PBANKA_0829500
berg08	1125499	T	C	0	77	77	synonymous_variant	LOW	c.2799A>G	p.Lys933Lys	PBANKA_0829500	PBANKA_0829500
berg08	1129695	T	C	0	81	81	synonymous_variant	LOW	c.66T>C	p.Cys22Cys	PBANKA_0829600	PBANKA_0829600
berg08	1129922	C	A	0	66	66	missense_variant	MODERATE	c.293C>A	p.Ser98Tyr	PBANKA_0829600	PBANKA_0829600
berg08	1147189	G	A	0	87	87	missense_variant	MODERATE	c.1750G>A	p.Gly584Ser	RhopH2	PBANKA_0830200
berg08	1149352	A	G	0	78	78	synonymous_variant	LOW	c.3534A>G	p.Gln1178Gln	RhopH2	PBANKA_0830200
berg08	1152740	A	G	0	76	76	synonymous_variant	LOW	c.456T>C	p.Asn152Asn	PBANKA_0830400	PBANKA_0830400
berg08	1158811	G	A	0	81	81	synonymous_variant	LOW	c.468G>A	p.Leu156Leu	PBANKA_0830600	PBANKA_0830600
berg08	1161712	T	G	0	88	88	missense_variant	MODERATE	c.2600A>C	p.Gln867Pro	PBANKA_0830800	PBANKA_0830800
berg08	1161892	T	G	0	78	78	missense_variant	MODERATE	c.2420A>C	p.Tyr807Ser	PBANKA_0830800	PBANKA_0830800
berg08	1171003	G	A	0	111	111	missense_variant	MODERATE	c.469G>A	p.Glu157Lys	MSP1	PBANKA_0831000
berg08	1171120	A	G	0	105	105	missense_variant	MODERATE	c.586A>G	p.Thr196Ala	MSP1	PBANKA_0831000
berg08	1171205	G	A	0	105	105	missense_variant	MODERATE	c.671G>A	p.Ser224Asn	MSP1	PBANKA_0831000
berg08	1171407	G	A	0	72	72	synonymous_variant	LOW	c.873G>A	p.Gly291Gly	MSP1	PBANKA_0831000
berg08	1171646	C	T	0	51	51	missense_variant	MODERATE	c.1112C>T	p.Thr371Ile	MSP1	PBANKA_0831000
berg08	1172498	C	T	0	110	110	missense_variant	MODERATE	c.1964C>T	p.Ser655Phe	MSP1	PBANKA_0831000
berg08	1172577	C	T	0	101	101	synonymous_variant	LOW	c.2043C>T	p.Tyr681Tyr	MSP1	PBANKA_0831000
berg08	1172876	A	C	0	31	31	missense_variant	MODERATE	c.2342A>C	p.Asn781Thr	MSP1	PBANKA_0831000
berg08	1172881	C	T	0	27	27	missense_variant	MODERATE	c.2347C>T	p.Pro783Ser	MSP1	PBANKA_0831000
berg08	1173076	T	C	0	29	29	missense_variant	MODERATE	c.2542T>C	p.Tyr848His	MSP1	PBANKA_0831000
berg08	1173579	A	G	0	4	4	synonymous_variant	LOW	c.3045A>G	p.Ala1015Ala	MSP1	PBANKA_0831000
berg08	1173655	G	C	0	3	3	missense_variant	MODERATE	c.3121G>C	p.Ala1041Pro	MSP1	PBANKA_0831000
berg08	1174179	T	A	0	99	99	synonymous_variant	LOW	c.3645T>A	p.Ala1215Ala	MSP1	PBANKA_0831000
berg08	1174641	A	T	0	19	19	synonymous_variant	LOW	c.4107A>T	p.Ser1369Ser	MSP1	PBANKA_0831000
berg08	1175142	C	T	0	104	104	synonymous_variant	LOW	c.4608C>T	p.Phe1536Phe	MSP1	PBANKA_0831000
berg08	1175584	A	G	0	79	79	missense_variant	MODERATE	c.5050A>G	p.Ile1684Val	MSP1	PBANKA_0831000
berg08	1175664	T	C	0	73	73	synonymous_variant	LOW	c.5130T>C	p.Gly1710Gly	MSP1	PBANKA_0831000
berg08	1178504	T	C	0	91	91	synonymous_variant	LOW	c.1404T>C	p.Asp468Asp	PBANKA_0831100	PBANKA_0831100
berg08	1193686	A	C	0	71	71	missense_variant	MODERATE	c.1435A>C	p.Asn479His	PBANKA_0831500	PBANKA_0831500
berg08	1196987	G	A	0	72	72	missense_variant	MODERATE	c.4736G>A	p.Gly1579Asp	PBANKA_0831500	PBANKA_0831500
berg08	1200657	T	C	0	76	76	synonymous_variant	LOW	c.8406T>C	p.Tyr2802Tyr	PBANKA_0831500	PBANKA_0831500
berg08	1200762	T	C	0	87	87	synonymous_variant	LOW	c.8511T>C	p.Asn2837Asn	PBANKA_0831500	PBANKA_0831500
berg08	1204277	A	G	0	92	92	missense_variant	MODERATE	c.12026A>G	p.Asn4009Ser	PBANKA_0831500	PBANKA_0831500
berg08	1210149	A	G	0	95	95	synonymous_variant	LOW	c.318T>C	p.Phe106Phe	PBANKA_0831600	PBANKA_0831600
berg08	1214418	T	C	0	96	96	synonymous_variant	LOW	c.1662A>G	p.Val554Val	PBANKA_0831800	PBANKA_0831800
berg08	1214492	C	T	0	90	90	missense_variant	MODERATE	c.1588G>A	p.Glu530Lys	PBANKA_0831800	PBANKA_0831800
berg08	1215921	G	T	0	85	85	missense_variant	MODERATE	c.159C>A	p.Ser53Arg	PBANKA_0831800	PBANKA_0831800
berg08	1218585	G	A	0	69	69	missense_variant	MODERATE	c.862G>A	p.Gly288Ser	PBANKA_0831900	PBANKA_0831900
berg08	1222439	A	T	0	5	5	missense_variant	MODERATE	c.666A>T	p.Lys222Asn	PBANKA_0832100	PBANKA_0832100
berg08	1222443	G	C	0	5	5	missense_variant	MODERATE	c.670G>C	p.Ala224Pro	PBANKA_0832100	PBANKA_0832100
berg08	1229818	T	G	0	68	68	synonymous_variant	LOW	c.69T>G	p.Thr23Thr	PBANKA_0832400	PBANKA_0832400
berg08	1232929	G	A	0	90	90	missense_variant	MODERATE	c.1447G>A	p.Asp483Asn	PBANKA_0832500	PBANKA_0832500
berg08	1251039	C	T	0	93	93	missense_variant	MODERATE	c.1259G>A	p.Gly420Asp	RF1	PBANKA_0833200
berg08	1254135	A	C	0	81	81	missense_variant	MODERATE	c.460T>G	p.Ser154Ala	DHHC6	PBANKA_0833300
berg08	1254791	C	T	0	85	85	missense_variant	MODERATE	c.52G>A	p.Val18Ile	DHHC6	PBANKA_0833300
berg08	1262039	A	G	0	121	121	synonymous_variant	LOW	c.2775T>C	p.Tyr925Tyr	CSE1	PBANKA_0833600
berg08	1264013	G	A	0	102	102	synonymous_variant	LOW	c.801C>T	p.Asp267Asp	CSE1	PBANKA_0833600
berg08	1273389	T	C	0	93	93	synonymous_variant	LOW	c.1197T>C	p.Ser399Ser	PBANKA_0833900	PBANKA_0833900
berg08	1282630	T	C	0	104	104	synonymous_variant	LOW	c.2457A>G	p.Thr819Thr	PBANKA_0834300	PBANKA_0834300
berg08	1284294	C	T	0	92	92	missense_variant	MODERATE	c.793G>A	p.Glu265Lys	PBANKA_0834300	PBANKA_0834300
berg08	1287381	C	T	0	81	81	missense_variant	MODERATE	c.376G>A	p.Asp126Asn	MAS1	PBANKA_0834400
berg08	1293287	A	G	0	81	81	synonymous_variant	LOW	c.744T>C	p.Ile248Ile	PBANKA_0834700	PBANKA_0834700
berg08	1293749	T	C	0	84	84	missense_variant	MODERATE	c.282A>G	p.Ile94Met	PBANKA_0834700	PBANKA_0834700
berg08	1296497	G	A	0	95	95	synonymous_variant	LOW	c.276C>T	p.Tyr92Tyr	PBANKA_0834800	PBANKA_0834800
berg08	1302844	C	A	0	95	95	missense_variant	MODERATE	c.380C>A	p.Thr127Asn	PBANKA_0835100	PBANKA_0835100
berg08	1320600	C	A	0	90	90	missense_variant	MODERATE	c.3135G>T	p.Lys1045Asn	VPS33	PBANKA_0836000
berg08	1321638	G	A	0	88	88	synonymous_variant	LOW	c.2097C>T	p.Cys699Cys	VPS33	PBANKA_0836000
berg08	1326660	A	T	0	81	81	missense_variant	MODERATE	c.166A>T	p.Thr56Ser	PBANKA_0836200	PBANKA_0836200
berg08	1328436	A	G	0	100	100	synonymous_variant	LOW	c.1860A>G	p.Ser620Ser	PBANKA_0836200	PBANKA_0836200
berg08	1330231	A	G	0	109	109	synonymous_variant	LOW	c.3546T>C	p.Tyr1182Tyr	CLAG9	PBANKA_0836300
berg08	1332073	T	G	0	67	67	missense_variant	MODERATE	c.1877A>C	p.Asn626Thr	CLAG9	PBANKA_0836300
berg09	27105	T	C	0	60	60	synonymous_variant	LOW	c.3345T>C	p.Ser1115Ser	PBANKA_0901100	PBANKA_0901100
berg09	34443	A	C	1	73	74	missense_variant	MODERATE	c.2192T>G	p.Ile731Arg	MAEBL	PBANKA_0901300
berg09	40881	G	A	0	96	96	synonymous_variant	LOW	c.726G>A	p.Gln242Gln	PBANKA_0901500	PBANKA_0901500
berg09	43522	A	G	0	95	95	missense_variant	MODERATE	c.385A>G	p.Asn129Asp	PBANKA_0901600	PBANKA_0901600
berg09	44224	C	A	0	77	77	missense_variant	MODERATE	c.1087C>A	p.Leu363Ile	PBANKA_0901600	PBANKA_0901600
berg09	44595	A	G	0	94	94	synonymous_variant	LOW	c.1458A>G	p.Glu486Glu	PBANKA_0901600	PBANKA_0901600
berg09	45867	A	C	0	95	95	synonymous_variant	LOW	c.2730A>C	p.Leu910Leu	PBANKA_0901600	PBANKA_0901600
berg09	48475	C	T	0	66	66	synonymous_variant	LOW	c.2772G>A	p.Thr924Thr	PBANKA_0901800	PBANKA_0901800
berg09	48703	G	T	1	75	76	synonymous_variant	LOW	c.2544C>A	p.Gly848Gly	PBANKA_0901800	PBANKA_0901800
berg09	49734	C	T	0	107	107	missense_variant	MODERATE	c.1513G>A	p.Glu505Lys	PBANKA_0901800	PBANKA_0901800
berg09	50828	C	T	0	79	79	missense_variant	MODERATE	c.419G>A	p.Gly140Glu	PBANKA_0901800	PBANKA_0901800
berg09	53875	G	A	0	87	87	missense_variant	MODERATE	c.7949C>T	p.Thr2650Met	PBANKA_0901900	PBANKA_0901900
berg09	54049	C	T	0	88	88	missense_variant	MODERATE	c.7775G>A	p.Ser2592Asn	PBANKA_0901900	PBANKA_0901900
berg09	57716	T	C	0	87	87	missense_variant	MODERATE	c.4108A>G	p.Thr1370Ala	PBANKA_0901900	PBANKA_0901900
berg09	58582	G	A	0	87	87	missense_variant	MODERATE	c.3242C>T	p.Ala1081Val	PBANKA_0901900	PBANKA_0901900
berg09	58788	G	A	0	102	102	synonymous_variant	LOW	c.3036C>T	p.Asn1012Asn	PBANKA_0901900	PBANKA_0901900
berg09	61286	T	G	0	80	80	missense_variant	MODERATE	c.538A>C	p.Lys180Gln	PBANKA_0901900	PBANKA_0901900
berg09	64634	G	T	0	79	79	missense_variant	MODERATE	c.139G>T	p.Ala47Ser	PBANKA_0902000	PBANKA_0902000
berg09	69698	G	A	0	101	101	synonymous_variant	LOW	c.576G>A	p.Thr192Thr	SLARP	PBANKA_0902100
berg09	71172	G	C	0	79	79	missense_variant	MODERATE	c.2050G>C	p.Ala684Pro	SLARP	PBANKA_0902100
berg09	72511	G	A	0	93	93	missense_variant	MODERATE	c.3389G>A	p.Arg1130Lys	SLARP	PBANKA_0902100
berg09	72529	C	T	0	96	96	missense_variant	MODERATE	c.3407C>T	p.Pro1136Leu	SLARP	PBANKA_0902100
berg09	72641	C	T	0	91	91	synonymous_variant	LOW	c.3519C>T	p.Tyr1173Tyr	SLARP	PBANKA_0902100
berg09	72895	A	G	0	69	69	missense_variant	MODERATE	c.3773A>G	p.Glu1258Gly	SLARP	PBANKA_0902100
berg09	75315	C	T	0	94	94	missense_variant	MODERATE	c.6193C>T	p.Pro2065Ser	SLARP	PBANKA_0902100
berg09	80105	G	A	0	84	84	missense_variant	MODERATE	c.353C>T	p.Ser118Leu	PBANKA_0902200	PBANKA_0902200
berg09	84574	C	A	0	81	81	synonymous_variant	LOW	c.1143C>A	p.Thr381Thr	PBANKA_0902300	PBANKA_0902300
berg09	86984	C	A	1	89	90	synonymous_variant	LOW	c.3411C>A	p.Ile1137Ile	PBANKA_0902300	PBANKA_0902300
berg09	88708	A	G	0	78	78	missense_variant	MODERATE	c.5135A>G	p.Asn1712Ser	PBANKA_0902300	PBANKA_0902300
berg09	95291	A	T	0	85	85	missense_variant	MODERATE	c.1801A>T	p.Ser601Cys	PBANKA_0902400	PBANKA_0902400
berg09	102289	A	C	0	70	70	missense_variant	MODERATE	c.129T>G	p.Asn43Lys	LRR10	PBANKA_0902600
berg09	105199	G	A	0	72	72	synonymous_variant	LOW	c.798G>A	p.Glu266Glu	PBANKA_0902700	PBANKA_0902700
berg09	111165	T	A	0	88	88	missense_variant	MODERATE	c.445T>A	p.Ser149Thr	RSA4	PBANKA_0903000
berg09	112164	C	A	0	75	75	missense_variant	MODERATE	c.1444C>A	p.Pro482Thr	RSA4	PBANKA_0903000
berg09	117267	T	C	0	104	104	missense_variant	MODERATE	c.589T>C	p.Tyr197His	PBANKA_0903200	PBANKA_0903200
berg09	117324	A	C	0	100	100	missense_variant	MODERATE	c.646A>C	p.Thr216Pro	PBANKA_0903200	PBANKA_0903200
berg09	119780	A	G	0	90	90	synonymous_variant	LOW	c.1089T>C	p.Gly363Gly	PBANKA_0903300	PBANKA_0903300
berg09	122886	T	C	0	98	98	missense_variant	MODERATE	c.269T>C	p.Val90Ala	PBANKA_0903400	PBANKA_0903400
berg09	123109	T	A	0	102	102	missense_variant	MODERATE	c.492T>A	p.Phe164Leu	PBANKA_0903400	PBANKA_0903400
berg09	130807	T	G	0	85	85	synonymous_variant	LOW	c.456T>G	p.Ser152Ser	DYN1	PBANKA_0903600
berg09	132301	C	T	0	86	86	synonymous_variant	LOW	c.1950C>T	p.Phe650Phe	DYN1	PBANKA_0903600
berg09	146746	T	C	0	83	83	synonymous_variant	LOW	c.2427T>C	p.Ser809Ser	SEC21	PBANKA_0903900
berg09	156401	C	T	0	79	79	synonymous_variant	LOW	c.495C>T	p.Asn165Asn	TIC20	PBANKA_0904300
berg09	156676	C	T	0	46	46	synonymous_variant	LOW	c.594C>T	p.Phe198Phe	TIC20	PBANKA_0904300
berg09	159913	C	T	0	87	87	synonymous_variant	LOW	c.930G>A	p.Thr310Thr	AOS1	PBANKA_0904500
berg09	164035	C	T	0	104	104	synonymous_variant	LOW	c.1482G>A	p.Thr494Thr	PBANKA_0904600	PBANKA_0904600
berg09	169382	T	C	0	80	80	missense_variant	MODERATE	c.709T>C	p.Ser237Pro	PBANKA_0904800	PBANKA_0904800
berg09	170250	G	A	0	94	94	synonymous_variant	LOW	c.162G>A	p.Glu54Glu	PBANKA_0904900	PBANKA_0904900
berg09	175482	A	G	0	82	82	synonymous_variant	LOW	c.1719T>C	p.Thr573Thr	PBANKA_0905200	PBANKA_0905200
berg09	181505	T	G	0	82	82	missense_variant	MODERATE	c.76A>C	p.Ile26Leu	PBANKA_0905300	PBANKA_0905300
berg09	199922	T	C	0	90	90	synonymous_variant	LOW	c.2956T>C	p.Leu986Leu	AP2-O	PBANKA_0905900
berg09	202743	A	C	0	84	84	missense_variant	MODERATE	c.199T>G	p.Tyr67Asp	PBANKA_0906000	PBANKA_0906000
berg09	204843	C	T	0	85	85	synonymous_variant	LOW	c.276G>A	p.Gly92Gly	PBANKA_0906100	PBANKA_0906100
berg09	208575	G	A	0	84	84	synonymous_variant	LOW	c.480G>A	p.Lys160Lys	PBANKA_0906300	PBANKA_0906300
berg09	216211	C	T	0	83	83	synonymous_variant	LOW	c.759C>T	p.Asn253Asn	CPO	PBANKA_0906600
berg09	232769	G	A	0	99	99	synonymous_variant	LOW	c.4626G>A	p.Leu1542Leu	PBANKA_0906900	PBANKA_0906900
berg09	233401	G	C	0	77	77	missense_variant	MODERATE	c.5258G>C	p.Arg1753Pro	PBANKA_0906900	PBANKA_0906900
berg09	254851	C	T	0	48	48	synonymous_variant	LOW	c.6C>T	p.Asn2Asn	PBANKA_0907700	PBANKA_0907700
berg09	264293	C	T	0	84	84	missense_variant	MODERATE	c.2542G>A	p.Glu848Lys	PBANKA_0907900	PBANKA_0907900
berg09	268764	T	G	0	83	83	missense_variant	MODERATE	c.1788A>C	p.Arg596Ser	PBANKA_0908000	PBANKA_0908000
berg09	273800	C	T	0	95	95	missense_variant	MODERATE	c.760C>T	p.His254Tyr	PBANKA_0908100	PBANKA_0908100
berg09	288772	C	A	0	71	71	missense_variant	MODERATE	c.5252C>A	p.Thr1751Asn	PBANKA_0908300	PBANKA_0908300
berg09	314079	C	T	0	81	81	synonymous_variant	LOW	c.189G>A	p.Arg63Arg	CA	PBANKA_0909000
berg09	327230	G	T	0	82	82	missense_variant	MODERATE	c.938C>A	p.Thr313Asn	PBANKA_0909400	PBANKA_0909400
berg09	349947	G	A	0	87	87	synonymous_variant	LOW	c.861G>A	p.Gln287Gln	PBANKA_0909700	PBANKA_0909700
berg09	350064	C	A	0	71	71	synonymous_variant	LOW	c.978C>A	p.Gly326Gly	PBANKA_0909700	PBANKA_0909700
berg09	353613	G	T	0	100	100	missense_variant	MODERATE	c.1649C>A	p.Thr550Asn	PBANKA_0909800	PBANKA_0909800
berg09	360982	A	G	0	80	80	missense_variant	MODERATE	c.782A>G	p.Asn261Ser	PBANKA_0909900	PBANKA_0909900
berg09	365784	A	C	0	69	69	synonymous_variant	LOW	c.4788A>C	p.Arg1596Arg	PBANKA_0909900	PBANKA_0909900
berg09	367647	G	A	0	82	82	missense_variant	MODERATE	c.170G>A	p.Arg57Lys	PBANKA_0910000	PBANKA_0910000
berg09	377230	A	C	0	88	88	missense_variant	MODERATE	c.1984T>G	p.Ser662Ala	PPM2	PBANKA_0910200
berg09	378794	T	C	0	90	90	synonymous_variant	LOW	c.420A>G	p.Ala140Ala	PPM2	PBANKA_0910200
berg09	386427	A	G	0	84	84	missense_variant	MODERATE	c.2690A>G	p.Asn897Ser	GCalpha	PBANKA_0910300
berg09	387155	A	G	0	70	70	missense_variant	MODERATE	c.3418A>G	p.Ile1140Val	GCalpha	PBANKA_0910300
berg09	387910	T	C	0	81	81	synonymous_variant	LOW	c.4173T>C	p.Cys1391Cys	GCalpha	PBANKA_0910300
berg09	393293	C	A	0	88	88	missense_variant	MODERATE	c.9556C>A	p.Leu3186Ile	GCalpha	PBANKA_0910300
berg09	394054	T	C	0	90	90	synonymous_variant	LOW	c.10317T>C	p.Asn3439Asn	GCalpha	PBANKA_0910300
berg09	396780	C	A	0	85	85	missense_variant	MODERATE	c.128C>A	p.Thr43Lys	PBANKA_0910400	PBANKA_0910400
berg09	401039	C	T	0	89	89	synonymous_variant	LOW	c.6711G>A	p.Pro2237Pro	PBANKA_0910700	PBANKA_0910700
berg09	401078	A	G	0	86	86	synonymous_variant	LOW	c.6672T>C	p.Cys2224Cys	PBANKA_0910700	PBANKA_0910700
berg09	402300	T	C	0	83	83	missense_variant	MODERATE	c.5450A>G	p.Lys1817Arg	PBANKA_0910700	PBANKA_0910700
berg09	402948	C	G	0	75	75	missense_variant	MODERATE	c.4802G>C	p.Gly1601Ala	PBANKA_0910700	PBANKA_0910700
berg09	404623	T	G	0	83	83	missense_variant	MODERATE	c.3127A>C	p.Thr1043Pro	PBANKA_0910700	PBANKA_0910700
berg09	406942	T	C	0	81	81	missense_variant	MODERATE	c.808A>G	p.Thr270Ala	PBANKA_0910700	PBANKA_0910700
berg09	406974	C	A	0	80	80	missense_variant	MODERATE	c.776G>T	p.Cys259Phe	PBANKA_0910700	PBANKA_0910700
berg09	415752	C	A	0	79	79	missense_variant	MODERATE	c.1225G>T	p.Asp409Tyr	PBANKA_0911000	PBANKA_0911000
berg09	418472	G	A	0	77	77	missense_variant	MODERATE	c.775G>A	p.Gly259Arg	PBANKA_0911100	PBANKA_0911100
berg09	419961	G	T	0	81	81	missense_variant	MODERATE	c.176G>T	p.Arg59Ile	PBANKA_0911200	PBANKA_0911200
berg09	435895	C	T	0	80	80	missense_variant	MODERATE	c.1043G>A	p.Ser348Asn	SUB2	PBANKA_0911700
berg09	446474	A	G	0	94	94	synonymous_variant	LOW	c.2974T>C	p.Leu992Leu	PBANKA_0912000	PBANKA_0912000
berg09	455054	A	G	0	71	71	synonymous_variant	LOW	c.258A>G	p.Gly86Gly	CK1	PBANKA_0912100
berg09	460801	G	T	0	94	94	missense_variant	MODERATE	c.1609G>T	p.Ala537Ser	SRP72	PBANKA_0912200
berg09	461546	C	T	0	75	75	missense_variant	MODERATE	c.2354C>T	p.Pro785Leu	SRP72	PBANKA_0912200
berg09	463259	A	G	0	71	71	missense_variant	MODERATE	c.1985T>C	p.Val662Ala	TSN	PBANKA_0912300
berg09	469494	T	C	0	111	111	splice_region_variant&synonymous_variant	LOW	c.1386T>C	p.Asp462Asp	PBANKA_0912400	PBANKA_0912400
berg09	469663	T	G	0	91	91	missense_variant	MODERATE	c.1555T>G	p.Leu519Val	PBANKA_0912400	PBANKA_0912400
berg09	469921	T	C	0	74	74	synonymous_variant	LOW	c.1656T>C	p.Ser552Ser	PBANKA_0912400	PBANKA_0912400
berg09	476790	C	T	0	114	114	missense_variant	MODERATE	c.6356G>A	p.Gly2119Asp	PBANKA_0912600	PBANKA_0912600
berg09	477181	T	A	0	87	87	missense_variant	MODERATE	c.5965A>T	p.Ile1989Phe	PBANKA_0912600	PBANKA_0912600
berg09	482515	T	A	0	88	88	missense_variant	MODERATE	c.631A>T	p.Asn211Tyr	PBANKA_0912600	PBANKA_0912600
berg09	492719	A	C	0	81	81	missense_variant	MODERATE	c.4389T>G	p.Ile1463Met	PBANKA_0913000	PBANKA_0913000
berg09	493567	T	C	0	84	84	missense_variant	MODERATE	c.3541A>G	p.Asn1181Asp	PBANKA_0913000	PBANKA_0913000
berg09	496250	C	T	0	111	111	missense_variant	MODERATE	c.941G>A	p.Arg314Lys	PBANKA_0913000	PBANKA_0913000
berg09	499420	T	C	0	67	67	synonymous_variant	LOW	c.789T>C	p.Ile263Ile	PBANKA_0913100	PBANKA_0913100
berg09	502856	T	C	0	87	87	missense_variant	MODERATE	c.208T>C	p.Ser70Pro	PBANKA_0913200	PBANKA_0913200
berg09	503636	A	G	0	68	68	missense_variant	MODERATE	c.988A>G	p.Ile330Val	PBANKA_0913200	PBANKA_0913200
berg09	509929	C	T	0	100	100	missense_variant	MODERATE	c.725C>T	p.Ser242Leu	PPM8	PBANKA_0913400
berg09	510592	G	A	0	81	81	missense_variant	MODERATE	c.1388G>A	p.Arg463Gln	PPM8	PBANKA_0913400
berg09	526901	G	A	0	101	101	synonymous_variant	LOW	c.3696C>T	p.Ile1232Ile	PBANKA_0913900	PBANKA_0913900
berg09	527204	C	T	0	91	91	synonymous_variant	LOW	c.3393G>A	p.Glu1131Glu	PBANKA_0913900	PBANKA_0913900
berg09	529955	A	G	0	92	92	synonymous_variant	LOW	c.642T>C	p.Phe214Phe	PBANKA_0913900	PBANKA_0913900
berg09	537268	C	T	0	126	126	missense_variant	MODERATE	c.2551G>A	p.Ala851Thr	PBANKA_0914100	PBANKA_0914100
berg09	537293	A	C	0	118	118	missense_variant	MODERATE	c.2526T>G	p.Ile842Met	PBANKA_0914100	PBANKA_0914100
berg09	538818	T	C	0	93	93	missense_variant	MODERATE	c.1001A>G	p.Asp334Gly	PBANKA_0914100	PBANKA_0914100
berg09	538930	T	C	0	90	90	missense_variant	MODERATE	c.889A>G	p.Asn297Asp	PBANKA_0914100	PBANKA_0914100
berg09	553415	T	C	0	76	76	synonymous_variant	LOW	c.201A>G	p.Glu67Glu	UIS24	PBANKA_0914400
berg09	553433	C	T	0	73	73	synonymous_variant	LOW	c.183G>A	p.Lys61Lys	UIS24	PBANKA_0914400
berg09	559779	C	T	0	90	90	missense_variant	MODERATE	c.545G>A	p.Ser182Asn	PBANKA_0914500	PBANKA_0914500
berg09	560474	C	T	0	84	84	missense_variant	MODERATE	c.7G>A	p.Gly3Ser	PBANKA_0914500	PBANKA_0914500
berg09	573907	T	A	0	82	82	missense_variant	MODERATE	c.1304A>T	p.Gln435Leu	AMA1	PBANKA_0915000
berg09	573915	T	C	0	83	83	synonymous_variant	LOW	c.1296A>G	p.Glu432Glu	AMA1	PBANKA_0915000
berg09	574811	G	T	0	77	77	missense_variant	MODERATE	c.400C>A	p.His134Asn	AMA1	PBANKA_0915000
berg09	574829	G	A	0	72	72	missense_variant	MODERATE	c.382C>T	p.Leu128Phe	AMA1	PBANKA_0915000
berg09	574862	C	T	0	81	81	missense_variant	MODERATE	c.349G>A	p.Gly117Ser	AMA1	PBANKA_0915000
berg09	575122	G	A	0	74	74	missense_variant	MODERATE	c.89C>T	p.Ser30Leu	AMA1	PBANKA_0915000
berg09	577342	A	G	0	93	93	synonymous_variant	LOW	c.754T>C	p.Leu252Leu	PBANKA_0915100	PBANKA_0915100
berg09	581370	C	A	0	78	78	synonymous_variant	LOW	c.462C>A	p.Gly154Gly	PBANKA_0915200	PBANKA_0915200
berg09	587515	T	C	0	72	72	missense_variant	MODERATE	c.995A>G	p.Asn332Ser	PBANKA_0915300	PBANKA_0915300
berg09	587669	C	T	0	60	60	missense_variant	MODERATE	c.841G>A	p.Gly281Arg	PBANKA_0915300	PBANKA_0915300
berg09	587787	T	C	1	33	34	synonymous_variant	LOW	c.723A>G	p.Ser241Ser	PBANKA_0915300	PBANKA_0915300
berg09	599851	C	T	0	92	92	missense_variant	MODERATE	c.2071G>A	p.Val691Ile	PBANKA_0915900	PBANKA_0915900
berg09	608406	C	T	0	88	88	missense_variant	MODERATE	c.250G>A	p.Val84Ile	PBANKA_0916100	PBANKA_0916100
berg09	619741	G	T	0	89	89	missense_variant	MODERATE	c.1147C>A	p.Gln383Lys	PBANKA_0916400	PBANKA_0916400
berg09	620361	C	T	0	86	86	missense_variant	MODERATE	c.527G>A	p.Ser176Asn	PBANKA_0916400	PBANKA_0916400
berg09	625711	C	T	0	89	89	synonymous_variant	LOW	c.2004C>T	p.Tyr668Tyr	PBANKA_0916500	PBANKA_0916500
berg09	651850	A	G	0	89	89	missense_variant	MODERATE	c.2744T>C	p.Val915Ala	PBANKA_0917300	PBANKA_0917300
berg09	662954	T	C	0	77	77	synonymous_variant	LOW	c.3825T>C	p.Phe1275Phe	SMC1	PBANKA_0917500
berg09	663977	C	A	0	88	88	synonymous_variant	LOW	c.4848C>A	p.Arg1616Arg	SMC1	PBANKA_0917500
berg09	665652	G	C	0	84	84	missense_variant	MODERATE	c.1271C>G	p.Thr424Ser	PBANKA_0917700	PBANKA_0917700
berg09	666207	C	T	0	76	76	missense_variant	MODERATE	c.716G>A	p.Gly239Asp	PBANKA_0917700	PBANKA_0917700
berg09	693398	T	C	0	20	20	missense_variant	MODERATE	c.1794A>G	p.Ile598Met	PBANKA_0918600	PBANKA_0918600
berg09	693974	A	G	0	83	83	synonymous_variant	LOW	c.1218T>C	p.Cys406Cys	PBANKA_0918600	PBANKA_0918600
berg09	706779	G	T	0	79	79	missense_variant	MODERATE	c.3357G>T	p.Lys1119Asn	PBANKA_0918900	PBANKA_0918900
berg09	725735	G	C	0	102	102	missense_variant	MODERATE	c.53C>G	p.Ala18Gly	GPI8	PBANKA_0919500
berg09	729557	C	T	0	90	90	synonymous_variant	LOW	c.1333C>T	p.Leu445Leu	NOT2	PBANKA_0919600
berg09	735827	T	C	0	77	77	synonymous_variant	LOW	c.880T>C	p.Leu294Leu	GGPPS	PBANKA_0919800
berg09	743846	A	C	1	73	74	missense_variant	MODERATE	c.22A>C	p.Ile8Leu	PBANKA_0920100	PBANKA_0920100
berg09	744816	A	G	0	71	71	synonymous_variant	LOW	c.582A>G	p.Leu194Leu	PBANKA_0920100	PBANKA_0920100
berg09	746038	C	T	0	104	104	missense_variant	MODERATE	c.1586G>A	p.Ser529Asn	PBANKA_0920300	PBANKA_0920300
berg09	751165	A	G	0	98	98	synonymous_variant	LOW	c.4540T>C	p.Leu1514Leu	PBANKA_0920400	PBANKA_0920400
berg09	786837	A	G	0	83	83	missense_variant	MODERATE	c.932T>C	p.Val311Ala	PBANKA_0921600	PBANKA_0921600
berg09	792221	A	G	0	67	67	synonymous_variant	LOW	c.270A>G	p.Gln90Gln	ATG23	PBANKA_0921700
berg09	793885	T	C	0	83	83	missense_variant	MODERATE	c.1013T>C	p.Val338Ala	ATG23	PBANKA_0921700
berg09	798513	C	T	0	113	113	synonymous_variant	LOW	c.1434C>T	p.Asn478Asn	PBANKA_0921800	PBANKA_0921800
berg09	811208	A	G	0	107	107	synonymous_variant	LOW	c.162A>G	p.Leu54Leu	ATG7	PBANKA_0922200
berg09	815666	T	C	0	98	98	synonymous_variant	LOW	c.696T>C	p.Asp232Asp	ThrRS	PBANKA_0922300
berg09	815684	C	T	0	98	98	synonymous_variant	LOW	c.714C>T	p.Ile238Ile	ThrRS	PBANKA_0922300
berg09	815687	G	A	0	101	101	synonymous_variant	LOW	c.717G>A	p.Leu239Leu	ThrRS	PBANKA_0922300
berg09	816713	C	A	0	83	83	synonymous_variant	LOW	c.1743C>A	p.Ile581Ile	ThrRS	PBANKA_0922300
berg09	820899	G	A	0	84	84	missense_variant	MODERATE	c.101G>A	p.Gly34Asp	PBANKA_0922500	PBANKA_0922500
berg09	821287	A	G	0	101	101	synonymous_variant	LOW	c.489A>G	p.Glu163Glu	PBANKA_0922500	PBANKA_0922500
berg09	822479	C	T	0	85	85	synonymous_variant	LOW	c.1416C>T	p.Gly472Gly	PBANKA_0922500	PBANKA_0922500
berg09	822482	T	C	0	85	85	synonymous_variant	LOW	c.1419T>C	p.Asn473Asn	PBANKA_0922500	PBANKA_0922500
berg09	822875	G	A	0	77	77	missense_variant	MODERATE	c.1562G>A	p.Gly521Glu	PBANKA_0922500	PBANKA_0922500
berg09	824538	G	A	0	96	96	missense_variant	MODERATE	c.443G>A	p.Cys148Tyr	PBANKA_0922600	PBANKA_0922600
berg09	824613	C	G	0	92	92	missense_variant	MODERATE	c.518C>G	p.Thr173Arg	PBANKA_0922600	PBANKA_0922600
berg09	825300	A	G	0	69	69	missense_variant	MODERATE	c.985A>G	p.Arg329Gly	PBANKA_0922600	PBANKA_0922600
berg09	832204	T	G	0	81	81	missense_variant	MODERATE	c.700T>G	p.Ser234Ala	TIM44	PBANKA_0922900
berg09	835467	A	G	0	76	76	missense_variant	MODERATE	c.2212T>C	p.Ser738Pro	mtRNAP	PBANKA_0923000
berg09	842872	A	T	0	95	95	missense_variant	MODERATE	c.200T>A	p.Ile67Asn	PBANKA_0923200	PBANKA_0923200
berg09	846654	G	A	0	73	73	synonymous_variant	LOW	c.159C>T	p.Val53Val	PBANKA_0923400	PBANKA_0923400
berg09	849637	C	T	0	92	92	synonymous_variant	LOW	c.405C>T	p.Asp135Asp	PBANKA_0923500	PBANKA_0923500
berg09	851597	A	G	0	82	82	synonymous_variant	LOW	c.111A>G	p.Leu37Leu	MGE1	PBANKA_0923600
berg09	866360	G	A	0	89	89	synonymous_variant	LOW	c.306G>A	p.Glu102Glu	PBANKA_0924100	PBANKA_0924100
berg09	873890	A	G	0	85	85	missense_variant	MODERATE	c.494T>C	p.Val165Ala	ERO1	PBANKA_0924300
berg09	884598	A	G	0	84	84	synonymous_variant	LOW	c.1926T>C	p.Cys642Cys	PBANKA_0924700	PBANKA_0924700
berg09	885067	T	G	0	84	84	missense_variant	MODERATE	c.1457A>C	p.Tyr486Ser	PBANKA_0924700	PBANKA_0924700
berg09	885684	T	C	0	82	82	synonymous_variant	LOW	c.840A>G	p.Glu280Glu	PBANKA_0924700	PBANKA_0924700
berg09	888766	A	G	0	10	10	synonymous_variant	LOW	c.366A>G	p.Gly122Gly	PBANKA_0924800	PBANKA_0924800
berg09	888784	G	A	0	5	5	synonymous_variant	LOW	c.384G>A	p.Lys128Lys	PBANKA_0924800	PBANKA_0924800
berg09	888788	T	C	0	5	5	missense_variant	MODERATE	c.388T>C	p.Phe130Leu	PBANKA_0924800	PBANKA_0924800
berg09	888799	G	A	0	2	2	synonymous_variant	LOW	c.399G>A	p.Leu133Leu	PBANKA_0924800	PBANKA_0924800
berg09	888802	T	G	0	2	2	synonymous_variant	LOW	c.402T>G	p.Gly134Gly	PBANKA_0924800	PBANKA_0924800
berg09	890956	C	T	0	93	93	synonymous_variant	LOW	c.2556C>T	p.Tyr852Tyr	PBANKA_0924800	PBANKA_0924800
berg09	891018	A	G	0	99	99	missense_variant	MODERATE	c.2618A>G	p.Lys873Arg	PBANKA_0924800	PBANKA_0924800
berg09	894898	T	C	0	78	78	missense_variant	MODERATE	c.228A>G	p.Ile76Met	PBANKA_0924900	PBANKA_0924900
berg09	900450	T	C	0	87	87	synonymous_variant	LOW	c.1515A>G	p.Glu505Glu	LRR11	PBANKA_0925100
berg09	901127	C	T	0	69	69	missense_variant	MODERATE	c.838G>A	p.Asp280Asn	LRR11	PBANKA_0925100
berg09	901469	C	A	0	69	69	missense_variant	MODERATE	c.496G>T	p.Ala166Ser	LRR11	PBANKA_0925100
berg09	903841	G	A	0	82	82	synonymous_variant	LOW	c.5529C>T	p.Ser1843Ser	CDPK7	PBANKA_0925200
berg09	905791	A	G	0	98	98	synonymous_variant	LOW	c.3579T>C	p.Asp1193Asp	CDPK7	PBANKA_0925200
berg09	905897	T	C	0	100	100	missense_variant	MODERATE	c.3473A>G	p.Asn1158Ser	CDPK7	PBANKA_0925200
berg09	907707	T	G	0	65	65	missense_variant	MODERATE	c.1663A>C	p.Lys555Gln	CDPK7	PBANKA_0925200
berg09	915460	T	C	0	69	69	synonymous_variant	LOW	c.1542T>C	p.Asn514Asn	PBANKA_0925300	PBANKA_0925300
berg09	921235	T	G	0	81	81	missense_variant	MODERATE	c.14984A>C	p.Glu4995Ala	PBANKA_0925400	PBANKA_0925400
berg09	921433	T	C	0	104	104	missense_variant	MODERATE	c.14786A>G	p.Tyr4929Cys	PBANKA_0925400	PBANKA_0925400
berg09	922080	A	G	0	88	88	synonymous_variant	LOW	c.14139T>C	p.Ser4713Ser	PBANKA_0925400	PBANKA_0925400
berg09	924569	C	A	0	96	96	missense_variant	MODERATE	c.11650G>T	p.Asp3884Tyr	PBANKA_0925400	PBANKA_0925400
berg09	933726	G	A	0	59	59	synonymous_variant	LOW	c.2493C>T	p.Phe831Phe	PBANKA_0925400	PBANKA_0925400
berg09	934442	C	T	0	81	81	missense_variant	MODERATE	c.1777G>A	p.Asp593Asn	PBANKA_0925400	PBANKA_0925400
berg09	941605	G	T	0	87	87	missense_variant	MODERATE	c.941C>A	p.Thr314Asn	CDPK6	PBANKA_0925500
berg09	948918	C	A	0	87	87	missense_variant	MODERATE	c.3253G>T	p.Asp1085Tyr	PBANKA_0925700	PBANKA_0925700
berg09	952212	C	T	0	104	104	missense_variant	MODERATE	c.1061G>A	p.Ser354Asn	PBANKA_0925700	PBANKA_0925700
berg09	956687	G	A	0	104	104	missense_variant	MODERATE	c.2711C>T	p.Ser904Phe	PBANKA_0925800	PBANKA_0925800
berg09	960701	G	T	0	66	66	missense_variant&splice_region_variant	MODERATE	c.2206C>A	p.Leu736Met	PBANKA_0925900	PBANKA_0925900
berg09	971383	T	C	0	111	111	synonymous_variant	LOW	c.1401T>C	p.Thr467Thr	GPI16	PBANKA_0926200
berg09	973522	T	C	0	75	75	synonymous_variant	LOW	c.1125T>C	p.His375His	PBANKA_0926300	PBANKA_0926300
berg09	984780	G	A	0	80	80	synonymous_variant	LOW	c.3198G>A	p.Gly1066Gly	PBANKA_0926500	PBANKA_0926500
berg09	994384	C	T	0	77	77	missense_variant	MODERATE	c.1267C>T	p.His423Tyr	PBANKA_0926800	PBANKA_0926800
berg09	995835	C	T	0	77	77	missense_variant	MODERATE	c.782G>A	p.Gly261Asp	PBANKA_0926900	PBANKA_0926900
berg09	996278	C	T	0	83	83	synonymous_variant	LOW	c.339G>A	p.Leu113Leu	PBANKA_0926900	PBANKA_0926900
berg09	1007337	A	G	0	80	80	missense_variant	MODERATE	c.605A>G	p.Asp202Gly	PBANKA_0927200	PBANKA_0927200
berg09	1016835	T	C	0	85	85	synonymous_variant	LOW	c.423T>C	p.Cys141Cys	PBANKA_0927600	PBANKA_0927600
berg09	1021299	T	C	0	95	95	synonymous_variant	LOW	c.729T>C	p.Cys243Cys	PBANKA_0927700	PBANKA_0927700
berg09	1027089	T	C	0	86	86	missense_variant	MODERATE	c.2006A>G	p.Asp669Gly	PBANKA_0927800	PBANKA_0927800
berg09	1033454	T	C	0	93	93	synonymous_variant	LOW	c.222A>G	p.Lys74Lys	PBANKA_0928000	PBANKA_0928000
berg09	1042772	C	T	0	69	69	missense_variant	MODERATE	c.3320G>A	p.Cys1107Tyr	PBANKA_0928300	PBANKA_0928300
berg09	1043260	T	C	0	91	91	synonymous_variant	LOW	c.2832A>G	p.Val944Val	PBANKA_0928300	PBANKA_0928300
berg09	1045458	A	C	0	74	74	missense_variant	MODERATE	c.634T>G	p.Tyr212Asp	PBANKA_0928300	PBANKA_0928300
berg09	1056913	A	G	1	118	119	synonymous_variant	LOW	c.432T>C	p.Ser144Ser	PBANKA_0928600	PBANKA_0928600
berg09	1062708	C	T	0	70	70	missense_variant	MODERATE	c.829G>A	p.Asp277Asn	PBANKA_0928700	PBANKA_0928700
berg09	1063352	C	A	0	76	76	missense_variant	MODERATE	c.185G>T	p.Arg62Ile	PBANKA_0928700	PBANKA_0928700
berg09	1078326	A	G	0	78	78	missense_variant&splice_region_variant	MODERATE	c.370A>G	p.Thr124Ala	MLC-B	PBANKA_0929400
berg09	1085481	A	G	0	79	79	synonymous_variant	LOW	c.1134T>C	p.Ser378Ser	NOP56	PBANKA_0929600
berg09	1091565	G	C	0	116	116	synonymous_variant	LOW	c.2997C>G	p.Gly999Gly	PBANKA_0929800	PBANKA_0929800
berg09	1096741	T	C	0	76	76	synonymous_variant	LOW	c.363T>C	p.Asp121Asp	PBANKA_0929900	PBANKA_0929900
berg09	1097301	T	C	0	56	56	missense_variant	MODERATE	c.923T>C	p.Val308Ala	PBANKA_0929900	PBANKA_0929900
berg09	1104197	T	C	0	86	86	missense_variant	MODERATE	c.346A>G	p.Thr116Ala	PBANKA_0930100	PBANKA_0930100
berg09	1107147	T	C	0	88	88	synonymous_variant	LOW	c.1077T>C	p.Tyr359Tyr	MLH	PBANKA_0930200
berg09	1121466	C	T	0	72	72	missense_variant	MODERATE	c.4189G>A	p.Glu1397Lys	PBANKA_0930800	PBANKA_0930800
berg09	1123438	T	G	0	70	70	synonymous_variant	LOW	c.2217A>C	p.Gly739Gly	PBANKA_0930800	PBANKA_0930800
berg09	1127651	T	C	1	90	91	synonymous_variant	LOW	c.81A>G	p.Gln27Gln	UCH54	PBANKA_0930900
berg09	1130352	A	G	1	92	93	synonymous_variant	LOW	c.819A>G	p.Pro273Pro	PBANKA_0931000	PBANKA_0931000
berg09	1131411	C	A	0	85	85	synonymous_variant	LOW	c.1878C>A	p.Gly626Gly	PBANKA_0931000	PBANKA_0931000
berg09	1146614	T	C	0	83	83	synonymous_variant	LOW	c.1677T>C	p.Gly559Gly	DPAP1	PBANKA_0931300
berg09	1157135	C	G	0	79	79	splice_region_variant&intron_variant	LOW	c.362+5G>C		CYP19C	PBANKA_0931700
berg09	1159200	C	A	0	89	89	synonymous_variant	LOW	c.351C>A	p.Gly117Gly	PDX2	PBANKA_0931800
berg09	1163722	T	C	0	77	77	synonymous_variant	LOW	c.2256T>C	p.Phe752Phe	PBANKA_0931900	PBANKA_0931900
berg09	1164295	C	T	0	93	93	synonymous_variant	LOW	c.2829C>T	p.Ser943Ser	PBANKA_0931900	PBANKA_0931900
berg09	1164357	A	G	0	95	95	missense_variant	MODERATE	c.2891A>G	p.Asn964Ser	PBANKA_0931900	PBANKA_0931900
berg09	1166942	C	T	0	91	91	synonymous_variant	LOW	c.75C>T	p.Ile25Ile	RON4	PBANKA_0932000
berg09	1167506	C	T	1	29	30	synonymous_variant	LOW	c.465C>T	p.Asn155Asn	RON4	PBANKA_0932000
berg09	1167516	A	G	1	25	26	missense_variant	MODERATE	c.475A>G	p.Ile159Val	RON4	PBANKA_0932000
berg09	1167517	T	C	1	25	26	missense_variant	MODERATE	c.476T>C	p.Ile159Thr	RON4	PBANKA_0932000
berg09	1167917	T	C	0	73	73	synonymous_variant	LOW	c.876T>C	p.Phe292Phe	RON4	PBANKA_0932000
berg09	1169611	T	C	0	105	105	missense_variant	MODERATE	c.2333T>C	p.Val778Ala	RON4	PBANKA_0932000
berg09	1183542	G	A	0	85	85	synonymous_variant	LOW	c.951C>T	p.Asn317Asn	SET7	PBANKA_0932500
berg09	1190507	C	T	0	71	71	synonymous_variant	LOW	c.270G>A	p.Lys90Lys	PCAS_091160:exon:5	PBANKA_0932700
berg09	1193735	C	T	0	99	99	missense_variant	MODERATE	c.5164G>A	p.Glu1722Lys	PBANKA_0932800	PBANKA_0932800
berg09	1196221	A	G	0	74	74	missense_variant	MODERATE	c.2678T>C	p.Ile893Thr	PBANKA_0932800	PBANKA_0932800
berg09	1200260	T	C	0	73	73	missense_variant	MODERATE	c.113T>C	p.Phe38Ser	G3PDH	PBANKA_0932900
berg09	1201851	G	T	0	87	87	missense_variant	MODERATE	c.834G>T	p.Glu278Asp	G3PDH	PBANKA_0932900
berg09	1202184	G	T	0	64	64	missense_variant	MODERATE	c.964G>T	p.Ala322Ser	G3PDH	PBANKA_0932900
berg09	1202527	T	C	0	90	90	synonymous_variant	LOW	c.1161T>C	p.Val387Val	G3PDH	PBANKA_0932900
berg09	1204102	T	A	0	83	83	synonymous_variant	LOW	c.1254A>T	p.Ser418Ser	CLK3	PBANKA_0933000
berg09	1204888	T	C	0	69	69	missense_variant	MODERATE	c.727A>G	p.Thr243Ala	CLK3	PBANKA_0933000
berg09	1236850	G	T	0	83	83	missense_variant	MODERATE	c.276C>A	p.Asn92Lys	PBANKA_0934100	PBANKA_0934100
berg09	1251058	T	C	0	72	72	missense_variant	MODERATE	c.14080A>G	p.Ile4694Val	PBANKA_0934600	PBANKA_0934600
berg09	1255516	G	A	0	93	93	missense_variant	MODERATE	c.9622C>T	p.Leu3208Phe	PBANKA_0934600	PBANKA_0934600
berg09	1256873	G	T	0	77	77	synonymous_variant	LOW	c.8265C>A	p.Pro2755Pro	PBANKA_0934600	PBANKA_0934600
berg09	1258456	A	G	0	103	103	missense_variant	MODERATE	c.6682T>C	p.Tyr2228His	PBANKA_0934600	PBANKA_0934600
berg09	1262688	T	C	0	83	83	missense_variant	MODERATE	c.3215A>G	p.Asp1072Gly	PBANKA_0934600	PBANKA_0934600
berg09	1263534	T	C	0	82	82	missense_variant	MODERATE	c.2369A>G	p.Asn790Ser	PBANKA_0934600	PBANKA_0934600
berg09	1274030	A	G	0	89	89	synonymous_variant	LOW	c.2169T>C	p.Gly723Gly	PBANKA_0934900	PBANKA_0934900
berg09	1278087	C	A	0	81	81	synonymous_variant	LOW	c.462C>A	p.Pro154Pro	PBANKA_0935000	PBANKA_0935000
berg09	1290757	C	T	0	91	91	missense_variant	MODERATE	c.5527G>A	p.Ala1843Thr	PBANKA_0935500	PBANKA_0935500
berg09	1296032	T	G	0	87	87	missense_variant	MODERATE	c.252A>C	p.Lys84Asn	PBANKA_0935500	PBANKA_0935500
berg09	1306698	G	A	0	85	85	missense_variant	MODERATE	c.1406C>T	p.Ala469Val	PBANKA_0936000	PBANKA_0936000
berg09	1324441	A	C	0	83	83	splice_region_variant&intron_variant	LOW	c.62+8A>C		PBANKA_0936800	PBANKA_0936800
berg09	1324542	G	A	0	79	79	synonymous_variant	LOW	c.90G>A	p.Glu30Glu	PBANKA_0936800	PBANKA_0936800
berg09	1324602	C	A	0	84	84	missense_variant	MODERATE	c.150C>A	p.Asn50Lys	PBANKA_0936800	PBANKA_0936800
berg09	1330552	C	T	0	80	80	synonymous_variant	LOW	c.2625G>A	p.Ser875Ser	VPS35	PBANKA_0937100
berg09	1336631	T	G	0	81	81	missense_variant	MODERATE	c.2553A>C	p.Glu851Asp	PBANKA_0937200	PBANKA_0937200
berg09	1343708	C	T	0	93	93	synonymous_variant	LOW	c.378C>T	p.Asn126Asn	PBANKA_0937300	PBANKA_0937300
berg09	1343928	T	C	0	72	72	missense_variant	MODERATE	c.598T>C	p.Ser200Pro	PBANKA_0937300	PBANKA_0937300
berg09	1376580	A	G	0	66	66	synonymous_variant	LOW	c.1302A>G	p.Ser434Ser	PBANKA_0938300	PBANKA_0938300
berg09	1376848	A	G	0	87	87	missense_variant	MODERATE	c.1570A>G	p.Ile524Val	PBANKA_0938300	PBANKA_0938300
berg09	1384456	C	T	0	103	103	synonymous_variant	LOW	c.717G>A	p.Gly239Gly	CK2alpha	PBANKA_0938600
berg09	1389951	T	C	0	103	103	missense_variant	MODERATE	c.1262A>G	p.Tyr421Cys	PBANKA_0938800	PBANKA_0938800
berg09	1399457	C	T	0	102	102	synonymous_variant	LOW	c.2340C>T	p.Asp780Asp	MSCS	PBANKA_0939000
berg09	1416851	A	T	0	86	86	missense_variant	MODERATE	c.980T>A	p.Ile327Lys	PES	PBANKA_0939200
berg09	1432998	T	C	1	95	96	synonymous_variant	LOW	c.1632T>C	p.Val544Val	PAIP1	PBANKA_0939600
berg09	1443224	A	G	0	69	69	synonymous_variant	LOW	c.813T>C	p.Cys271Cys	PBANKA_0939700	PBANKA_0939700
berg09	1537312	T	C	0	93	93	synonymous_variant	LOW	c.798T>C	p.Asp266Asp	PBANKA_0942600	PBANKA_0942600
berg09	1543770	T	A	0	87	87	synonymous_variant	LOW	c.2136T>A	p.Val712Val	SNF2L	PBANKA_0942700
berg09	1548142	G	A	0	75	75	missense_variant	MODERATE	c.419G>A	p.Ser140Asn	PBANKA_0942800	PBANKA_0942800
berg09	1551184	G	A	0	73	73	synonymous_variant	LOW	c.447G>A	p.Ala149Ala	PBANKA_0942900	PBANKA_0942900
berg09	1560618	G	A	0	107	107	missense_variant	MODERATE	c.2515C>T	p.Pro839Ser	NOT1	PBANKA_0943100
berg09	1560648	T	C	0	99	99	missense_variant	MODERATE	c.2485A>G	p.Asn829Asp	NOT1	PBANKA_0943100
berg09	1566318	C	T	0	90	90	missense_variant	MODERATE	c.223G>A	p.Ala75Thr	PBANKA_0943200	PBANKA_0943200
berg09	1573387	T	A	0	82	82	splice_region_variant&synonymous_variant	LOW	c.768T>A	p.Pro256Pro	PBANKA_0943400	PBANKA_0943400
berg09	1574481	A	G	0	88	88	splice_region_variant&intron_variant	LOW	c.1048-5A>G		PBANKA_0943400	PBANKA_0943400
berg09	1579647	C	A	0	89	89	missense_variant	MODERATE	c.550G>T	p.Val184Leu	SufD	PBANKA_0943500
berg09	1579752	A	G	0	87	87	missense_variant	MODERATE	c.445T>C	p.Cys149Arg	SufD	PBANKA_0943500
berg10	8285	C	T	0	85	85	synonymous_variant	LOW	c.6300C>T	p.Asn2100Asn	PBANKA_1000011	PBANKA_1000011
berg10	72493	C	T	0	97	97	synonymous_variant	LOW	c.852C>T	p.Ser284Ser	PBANKA_1000800	PBANKA_1000800
berg10	72621	C	T	0	101	101	missense_variant	MODERATE	c.980C>T	p.Ala327Val	PBANKA_1000800	PBANKA_1000800
berg10	74041	A	G	0	98	98	synonymous_variant	LOW	c.120T>C	p.Asn40Asn	PBANKA_1000900	PBANKA_1000900
berg10	76040	A	C	0	94	94	missense_variant	MODERATE	c.662A>C	p.Asp221Ala	PBANKA_1001000	PBANKA_1001000
berg10	77296	G	A	0	82	82	missense_variant	MODERATE	c.1918G>A	p.Val640Ile	PBANKA_1001000	PBANKA_1001000
berg10	77985	T	C	0	81	81	synonymous_variant	LOW	c.2607T>C	p.Ser869Ser	PBANKA_1001000	PBANKA_1001000
berg10	78975	T	A	0	77	77	missense_variant	MODERATE	c.3597T>A	p.Phe1199Leu	PBANKA_1001000	PBANKA_1001000
berg10	83068	G	A	0	81	81	missense_variant	MODERATE	c.7492G>A	p.Val2498Ile	PBANKA_1001000	PBANKA_1001000
berg10	83560	C	A	0	72	72	missense_variant	MODERATE	c.7984C>A	p.His2662Asn	PBANKA_1001000	PBANKA_1001000
berg10	88264	T	C	0	95	95	synonymous_variant	LOW	c.1119T>C	p.Asn373Asn	PBANKA_1001100	PBANKA_1001100
berg10	90494	G	A	0	95	95	missense_variant	MODERATE	c.705G>A	p.Met235Ile	PBANKA_1001200	PBANKA_1001200
berg10	93534	T	C	0	88	88	missense_variant	MODERATE	c.2234A>G	p.Lys745Arg	PBANKA_1001300	PBANKA_1001300
berg10	94007	C	T	0	93	93	synonymous_variant	LOW	c.1761G>A	p.Glu587Glu	PBANKA_1001300	PBANKA_1001300
berg10	94332	G	A	0	84	84	missense_variant	MODERATE	c.1436C>T	p.Thr479Ile	PBANKA_1001300	PBANKA_1001300
berg10	94559	A	G	0	85	85	synonymous_variant	LOW	c.1209T>C	p.Asp403Asp	PBANKA_1001300	PBANKA_1001300
berg10	107420	T	C	0	98	98	missense_variant	MODERATE	c.1274A>G	p.Asp425Gly	PBANKA_1001500	PBANKA_1001500
berg10	113343	G	A	0	82	82	missense_variant	MODERATE	c.38G>A	p.Ser13Asn	SET8	PBANKA_1001600
berg10	113991	A	C	0	86	86	synonymous_variant	LOW	c.528A>C	p.Gly176Gly	SET8	PBANKA_1001600
berg10	120667	C	A	0	88	88	missense_variant	MODERATE	c.8670G>T	p.Met2890Ile	ApiAP2	PBANKA_1001800
berg10	121030	A	G	0	72	72	synonymous_variant	LOW	c.8307T>C	p.Ile2769Ile	ApiAP2	PBANKA_1001800
berg10	121896	G	T	0	81	81	missense_variant	MODERATE	c.7441C>A	p.Leu2481Ile	ApiAP2	PBANKA_1001800
berg10	122525	T	C	0	95	95	missense_variant	MODERATE	c.6812A>G	p.Asp2271Gly	ApiAP2	PBANKA_1001800
berg10	124283	T	C	0	31	31	missense_variant	MODERATE	c.5054A>G	p.Asn1685Ser	ApiAP2	PBANKA_1001800
berg10	125856	T	C	0	88	88	missense_variant	MODERATE	c.3481A>G	p.Met1161Val	ApiAP2	PBANKA_1001800
berg10	126011	C	A	0	87	87	missense_variant	MODERATE	c.3326G>T	p.Gly1109Val	ApiAP2	PBANKA_1001800
berg10	126735	C	T	0	88	88	missense_variant	MODERATE	c.2602G>A	p.Gly868Ser	ApiAP2	PBANKA_1001800
berg10	127727	C	T	0	95	95	missense_variant	MODERATE	c.1610G>A	p.Ser537Asn	ApiAP2	PBANKA_1001800
berg10	128286	C	T	0	84	84	missense_variant	MODERATE	c.1051G>A	p.Val351Ile	ApiAP2	PBANKA_1001800
berg10	134858	C	T	0	94	94	synonymous_variant	LOW	c.480G>A	p.Lys160Lys	PBANKA_1002000	PBANKA_1002000
berg10	138097	A	C	0	102	102	missense_variant	MODERATE	c.705T>G	p.Asp235Glu	P36	PBANKA_1002100
berg10	138198	G	A	0	94	96	synonymous_variant	LOW	c.604C>T	p.Leu202Leu	P36	PBANKA_1002100
berg10	138207	C	T	0	100	100	missense_variant	MODERATE	c.595G>A	p.Ala199Thr	P36	PBANKA_1002100
berg10	140526	T	C	2	89	91	synonymous_variant	LOW	c.1308A>G	p.Arg436Arg	P36p	PBANKA_1002200
berg10	141249	C	T	0	89	89	synonymous_variant	LOW	c.585G>A	p.Gly195Gly	P36p	PBANKA_1002200
berg10	147547	G	A	0	91	91	missense_variant	MODERATE	c.845G>A	p.Gly282Glu	PBANKA_1002300	PBANKA_1002300
berg10	147739	T	G	0	84	84	missense_variant	MODERATE	c.1037T>G	p.Leu346Arg	PBANKA_1002300	PBANKA_1002300
berg10	148929	C	G	0	92	92	missense_variant	MODERATE	c.2227C>G	p.His743Asp	PBANKA_1002300	PBANKA_1002300
berg10	151796	T	C	0	94	94	synonymous_variant	LOW	c.5094T>C	p.Tyr1698Tyr	PBANKA_1002300	PBANKA_1002300
berg10	152402	G	A	0	53	53	synonymous_variant	LOW	c.5700G>A	p.Ser1900Ser	PBANKA_1002300	PBANKA_1002300
berg10	154579	A	G	0	93	93	missense_variant	MODERATE	c.7877A>G	p.Gln2626Arg	PBANKA_1002300	PBANKA_1002300
berg10	155999	C	T	0	98	98	synonymous_variant	LOW	c.9297C>T	p.Tyr3099Tyr	PBANKA_1002300	PBANKA_1002300
berg10	158944	A	G	0	81	81	synonymous_variant	LOW	c.2397T>C	p.Asn799Asn	DPAP3	PBANKA_1002400
berg10	161531	G	T	0	65	65	missense_variant	MODERATE	c.7C>A	p.Leu3Ile	DPAP3	PBANKA_1002400
berg10	163630	A	C	0	69	69	missense_variant	MODERATE	c.728T>G	p.Leu243Arg	PBANKA_1002500	PBANKA_1002500
berg10	173640	C	T	0	95	95	synonymous_variant	LOW	c.2466G>A	p.Glu822Glu	SEC24B	PBANKA_1002800
berg10	175780	G	T	0	109	109	missense_variant	MODERATE	c.326C>A	p.Thr109Lys	SEC24B	PBANKA_1002800
berg10	184802	C	A	0	97	97	missense_variant	MODERATE	c.5509G>T	p.Ala1837Ser	LISP2	PBANKA_1003000
berg10	188799	G	A	0	23	23	synonymous_variant	LOW	c.1512C>T	p.Ser504Ser	LISP2	PBANKA_1003000
berg10	188803	T	C	0	25	25	missense_variant	MODERATE	c.1508A>G	p.Asn503Ser	LISP2	PBANKA_1003000
berg10	188811	A	C	0	27	27	synonymous_variant	LOW	c.1500T>G	p.Ser500Ser	LISP2	PBANKA_1003000
berg10	188817	C	A	0	29	29	missense_variant	MODERATE	c.1494G>T	p.Lys498Asn	LISP2	PBANKA_1003000
berg10	188823	T	A	0	30	30	synonymous_variant	LOW	c.1488A>T	p.Ala496Ala	LISP2	PBANKA_1003000
berg10	194784	T	C	0	79	79	synonymous_variant	LOW	c.774T>C	p.Gly258Gly	PRPF8	PBANKA_1003100
berg10	194919	G	A	0	98	98	synonymous_variant	LOW	c.909G>A	p.Glu303Glu	PRPF8	PBANKA_1003100
berg10	201690	G	A	0	80	80	synonymous_variant	LOW	c.7680G>A	p.Glu2560Glu	PRPF8	PBANKA_1003100
berg10	201984	A	G	0	84	84	synonymous_variant	LOW	c.7974A>G	p.Lys2658Lys	PRPF8	PBANKA_1003100
berg10	203851	C	T	0	90	90	missense_variant	MODERATE	c.475G>A	p.Val159Ile	PBANKA_1003200	PBANKA_1003200
berg10	203962	T	C	0	90	90	missense_variant	MODERATE	c.364A>G	p.Thr122Ala	PBANKA_1003200	PBANKA_1003200
berg10	204392	C	T	0	62	62	missense_variant	MODERATE	c.133G>A	p.Val45Ile	PBANKA_1003200	PBANKA_1003200
berg10	205671	A	T	0	81	81	synonymous_variant	LOW	c.93A>T	p.Pro31Pro	PBANKA_1003300	PBANKA_1003300
berg10	206606	T	C	0	92	92	missense_variant	MODERATE	c.593T>C	p.Phe198Ser	PBANKA_1003300	PBANKA_1003300
berg10	210537	C	T	0	93	93	synonymous_variant	LOW	c.4422G>A	p.Lys1474Lys	UIS14	PBANKA_1003400
berg10	211688	C	T	0	102	102	missense_variant	MODERATE	c.3271G>A	p.Val1091Ile	UIS14	PBANKA_1003400
berg10	211705	C	A	0	103	103	missense_variant	MODERATE	c.3254G>T	p.Arg1085Ile	UIS14	PBANKA_1003400
berg10	211847	T	C	0	97	97	missense_variant	MODERATE	c.3112A>G	p.Thr1038Ala	UIS14	PBANKA_1003400
berg10	211891	G	T	0	96	96	missense_variant	MODERATE	c.3068C>A	p.Thr1023Lys	UIS14	PBANKA_1003400
berg10	213043	A	C	0	88	88	missense_variant	MODERATE	c.1916T>G	p.Phe639Cys	UIS14	PBANKA_1003400
berg10	218301	A	G	0	100	100	synonymous_variant	LOW	c.258A>G	p.Gln86Gln	PBANKA_1003500	PBANKA_1003500
berg10	218316	A	G	0	107	107	synonymous_variant	LOW	c.273A>G	p.Thr91Thr	PBANKA_1003500	PBANKA_1003500
berg10	221723	G	T	0	72	72	missense_variant	MODERATE	c.71C>A	p.Thr24Asn	ASP	PBANKA_1003600
berg10	224149	G	A	0	66	66	synonymous_variant	LOW	c.276G>A	p.Glu92Glu	PBANKA_1003700	PBANKA_1003700
berg10	227178	T	C	0	77	77	synonymous_variant	LOW	c.984A>G	p.Arg328Arg	PBANKA_1003800	PBANKA_1003800
berg10	235068	C	T	0	104	104	synonymous_variant	LOW	c.2154G>A	p.Lys718Lys	PBANKA_1004100	PBANKA_1004100
berg10	235947	G	A	0	90	90	synonymous_variant	LOW	c.1465C>T	p.Leu489Leu	PBANKA_1004100	PBANKA_1004100
berg10	236073	T	C	0	79	79	missense_variant	MODERATE	c.1339A>G	p.Thr447Ala	PBANKA_1004100	PBANKA_1004100
berg10	236784	C	T	0	80	80	missense_variant	MODERATE	c.628G>A	p.Glu210Lys	PBANKA_1004100	PBANKA_1004100
berg10	237181	G	A	0	86	86	synonymous_variant	LOW	c.231C>T	p.Asp77Asp	PBANKA_1004100	PBANKA_1004100
berg10	240911	C	A	0	74	74	missense_variant	MODERATE	c.254C>A	p.Thr85Asn	PBANKA_1004300	PBANKA_1004300
berg10	241168	C	T	0	83	83	missense_variant	MODERATE	c.391C>T	p.His131Tyr	PBANKA_1004300	PBANKA_1004300
berg10	243899	T	C	0	73	73	splice_region_variant&intron_variant	LOW	c.2271+8T>C		PBANKA_1004300	PBANKA_1004300
berg10	249456	G	T	0	78	78	missense_variant	MODERATE	c.5133C>A	p.Ser1711Arg	PBANKA_1004500	PBANKA_1004500
berg10	259420	T	C	0	93	93	missense_variant	MODERATE	c.413A>G	p.Glu138Gly	PTH2	PBANKA_1004800
berg10	259594	G	A	0	89	89	synonymous_variant	LOW	c.321C>T	p.His107His	PTH2	PBANKA_1004800
berg10	271257	G	A	0	83	83	missense_variant	MODERATE	c.2321G>A	p.Gly774Asp	PBANKA_1005200	PBANKA_1005200
berg10	271264	C	T	0	83	83	synonymous_variant	LOW	c.2328C>T	p.Asn776Asn	PBANKA_1005200	PBANKA_1005200
berg10	271408	C	T	0	88	88	synonymous_variant	LOW	c.2472C>T	p.Phe824Phe	PBANKA_1005200	PBANKA_1005200
berg10	275291	G	T	1	68	69	missense_variant	MODERATE	c.2669C>A	p.Ala890Glu	PBANKA_1005300	PBANKA_1005300
berg10	275491	G	A	0	72	72	synonymous_variant	LOW	c.2469C>T	p.Val823Val	PBANKA_1005300	PBANKA_1005300
berg10	275629	G	A	0	87	87	synonymous_variant	LOW	c.2331C>T	p.Asp777Asp	PBANKA_1005300	PBANKA_1005300
berg10	276448	T	C	0	113	113	synonymous_variant	LOW	c.1512A>G	p.Thr504Thr	PBANKA_1005300	PBANKA_1005300
berg10	277176	G	T	0	87	87	missense_variant	MODERATE	c.784C>A	p.Pro262Thr	PBANKA_1005300	PBANKA_1005300
berg10	280543	T	C	0	89	89	missense_variant	MODERATE	c.332T>C	p.Phe111Ser	PBANKA_1005400	PBANKA_1005400
berg10	281055	T	A	0	109	109	missense_variant	MODERATE	c.844T>A	p.Tyr282Asn	PBANKA_1005400	PBANKA_1005400
berg10	281379	G	T	0	69	69	missense_variant	MODERATE	c.1168G>T	p.Val390Phe	PBANKA_1005400	PBANKA_1005400
berg10	283111	T	C	0	69	69	missense_variant	MODERATE	c.2900T>C	p.Ile967Thr	PBANKA_1005400	PBANKA_1005400
berg10	283223	T	C	0	73	73	synonymous_variant	LOW	c.3012T>C	p.Leu1004Leu	PBANKA_1005400	PBANKA_1005400
berg10	286932	G	A	0	98	98	missense_variant	MODERATE	c.683C>T	p.Ser228Leu	PBANKA_1005500	PBANKA_1005500
berg10	287126	C	G	0	100	100	missense_variant	MODERATE	c.489G>C	p.Lys163Asn	PBANKA_1005500	PBANKA_1005500
berg10	294437	A	G	0	67	67	synonymous_variant	LOW	c.2799A>G	p.Glu933Glu	PBANKA_1005700	PBANKA_1005700
berg10	294572	T	C	0	86	86	synonymous_variant	LOW	c.2934T>C	p.Cys978Cys	PBANKA_1005700	PBANKA_1005700
berg10	294833	T	C	0	79	79	synonymous_variant	LOW	c.3195T>C	p.Asp1065Asp	PBANKA_1005700	PBANKA_1005700
berg10	296411	C	A	0	58	58	synonymous_variant	LOW	c.435C>A	p.Gly145Gly	PBANKA_1005800	PBANKA_1005800
berg10	298920	C	T	0	67	67	synonymous_variant	LOW	c.153G>A	p.Gln51Gln	PBANKA_1005900	PBANKA_1005900
berg10	301429	G	T	0	87	87	synonymous_variant	LOW	c.1273C>A	p.Arg425Arg	PBANKA_1006000	PBANKA_1006000
berg10	302312	G	T	0	98	98	synonymous_variant	LOW	c.390C>A	p.Ile130Ile	PBANKA_1006000	PBANKA_1006000
berg10	302441	C	T	0	93	93	synonymous_variant	LOW	c.261G>A	p.Thr87Thr	PBANKA_1006000	PBANKA_1006000
berg10	304221	T	C	0	80	80	missense_variant	MODERATE	c.1172A>G	p.Asp391Gly	FEN1	PBANKA_1006100
berg10	309191	T	C	0	83	83	synonymous_variant	LOW	c.729T>C	p.Gly243Gly	SIAP1	PBANKA_1006200
berg10	309415	C	G	0	71	71	missense_variant	MODERATE	c.953C>G	p.Ala318Gly	SIAP1	PBANKA_1006200
berg10	309419	T	C	0	72	72	synonymous_variant	LOW	c.957T>C	p.Asp319Asp	SIAP1	PBANKA_1006200
berg10	320856	A	G	0	57	57	synonymous_variant	LOW	c.1140A>G	p.Gly380Gly	KAE1	PBANKA_1006500
berg10	326993	T	C	0	99	99	missense_variant	MODERATE	c.2231A>G	p.Lys744Arg	PBANKA_1006600	PBANKA_1006600
berg10	328302	T	C	0	83	83	missense_variant	MODERATE	c.922A>G	p.Arg308Gly	PBANKA_1006600	PBANKA_1006600
berg10	333383	T	A	0	89	89	missense_variant	MODERATE	c.578T>A	p.Phe193Tyr	SOF1	PBANKA_1006800
berg10	336265	A	G	0	81	81	synonymous_variant	LOW	c.1536T>C	p.Cys512Cys	PBANKA_1006900	PBANKA_1006900
berg10	340845	G	A	0	79	79	synonymous_variant	LOW	c.1656G>A	p.Ser552Ser	PBANKA_1007000	PBANKA_1007000
berg10	342276	G	T	0	94	94	missense_variant	MODERATE	c.775C>A	p.Arg259Ser	PBANKA_1007100	PBANKA_1007100
berg10	342436	T	C	0	100	100	synonymous_variant	LOW	c.615A>G	p.Leu205Leu	PBANKA_1007100	PBANKA_1007100
berg10	345009	T	G	0	76	76	synonymous_variant	LOW	c.3093A>C	p.Gly1031Gly	RPA1	PBANKA_1007200
berg10	346191	G	A	0	71	71	synonymous_variant	LOW	c.1911C>T	p.Tyr637Tyr	RPA1	PBANKA_1007200
berg10	348096	A	G	0	92	92	synonymous_variant	LOW	c.6T>C	p.Asn2Asn	RPA1	PBANKA_1007200
berg10	352999	T	C	0	83	83	synonymous_variant	LOW	c.1290T>C	p.Tyr430Tyr	PBANKA_1007400	PBANKA_1007400
berg10	353840	T	C	0	72	72	synonymous_variant	LOW	c.966A>G	p.Val322Val	ALP5b	PBANKA_1007500
berg10	357805	C	T	0	100	100	missense_variant	MODERATE	c.773G>A	p.Ser258Asn	EVP1	PBANKA_1007600
berg10	363379	C	G	0	88	88	missense_variant	MODERATE	c.1364G>C	p.Gly455Ala	PPM1	PBANKA_1007700
berg10	363703	C	T	0	77	77	missense_variant	MODERATE	c.1040G>A	p.Cys347Tyr	PPM1	PBANKA_1007700
berg10	381554	C	T	0	88	88	missense_variant	MODERATE	c.883G>A	p.Asp295Asn	PBANKA_1008300	PBANKA_1008300
berg10	383472	A	C	0	99	99	missense_variant	MODERATE	c.2852T>G	p.Phe951Cys	PBANKA_1008400	PBANKA_1008400
berg10	384446	A	G	0	102	102	synonymous_variant	LOW	c.1878T>C	p.Asp626Asp	PBANKA_1008400	PBANKA_1008400
berg10	384644	C	A	0	94	96	missense_variant	MODERATE	c.1680G>T	p.Trp560Cys	PBANKA_1008400	PBANKA_1008400
berg10	386071	T	C	0	102	102	missense_variant	MODERATE	c.253A>G	p.Thr85Ala	PBANKA_1008400	PBANKA_1008400
berg10	388006	C	T	0	88	88	missense_variant	MODERATE	c.2458G>A	p.Ala820Thr	PTEX150	PBANKA_1008500
berg10	388689	C	A	0	92	92	missense_variant	MODERATE	c.1775G>T	p.Gly592Val	PTEX150	PBANKA_1008500
berg10	389064	T	G	0	58	58	missense_variant	MODERATE	c.1400A>C	p.Tyr467Ser	PTEX150	PBANKA_1008500
berg10	389941	G	T	0	76	76	missense_variant	MODERATE	c.523C>A	p.Gln175Lys	PTEX150	PBANKA_1008500
berg10	394254	T	C	0	95	95	missense_variant	MODERATE	c.26T>C	p.Phe9Ser	PBANKA_1008600	PBANKA_1008600
berg10	394420	T	C	0	84	84	synonymous_variant	LOW	c.192T>C	p.Asn64Asn	PBANKA_1008600	PBANKA_1008600
berg10	394444	C	A	0	85	85	missense_variant	MODERATE	c.216C>A	p.His72Gln	PBANKA_1008600	PBANKA_1008600
berg10	394767	G	A	0	80	80	missense_variant	MODERATE	c.539G>A	p.Ser180Asn	PBANKA_1008600	PBANKA_1008600
berg10	394855	C	T	0	81	81	synonymous_variant	LOW	c.627C>T	p.Asn209Asn	PBANKA_1008600	PBANKA_1008600
berg10	396418	G	A	0	95	95	synonymous_variant	LOW	c.2190G>A	p.Gln730Gln	PBANKA_1008600	PBANKA_1008600
berg10	396811	G	A	2	83	85	synonymous_variant	LOW	c.2583G>A	p.Lys861Lys	PBANKA_1008600	PBANKA_1008600
berg10	397610	T	C	0	72	72	missense_variant	MODERATE	c.3382T>C	p.Ser1128Pro	PBANKA_1008600	PBANKA_1008600
berg10	402129	C	T	0	75	75	missense_variant	MODERATE	c.2633G>A	p.Gly878Asp	PBANKA_1008700	PBANKA_1008700
berg10	403951	A	G	0	107	107	missense_variant	MODERATE	c.811T>C	p.Ser271Pro	PBANKA_1008700	PBANKA_1008700
berg10	416310	T	C	0	83	83	synonymous_variant	LOW	c.81T>C	p.Cys27Cys	PBANKA_1009100	PBANKA_1009100
berg10	418173	C	T	0	75	75	missense_variant	MODERATE	c.1223C>T	p.Pro408Leu	PBANKA_1009100	PBANKA_1009100
berg10	426517	C	A	0	88	88	missense_variant	MODERATE	c.3662C>A	p.Thr1221Lys	PBANKA_1009200	PBANKA_1009200
berg10	435276	A	G	0	92	92	synonymous_variant	LOW	c.1644A>G	p.Gly548Gly	PBANKA_1009500	PBANKA_1009500
berg10	436464	T	C	0	86	86	synonymous_variant	LOW	c.2832T>C	p.Ala944Ala	PBANKA_1009500	PBANKA_1009500
berg10	437236	G	T	0	83	83	missense_variant	MODERATE	c.3604G>T	p.Ala1202Ser	PBANKA_1009500	PBANKA_1009500
berg10	443671	T	C	0	79	79	synonymous_variant	LOW	c.951A>G	p.Glu317Glu	PBANKA_1009600	PBANKA_1009600
berg10	444563	G	A	0	74	74	synonymous_variant	LOW	c.180C>T	p.Asn60Asn	PBANKA_1009600	PBANKA_1009600
berg10	449847	G	T	0	81	81	missense_variant	MODERATE	c.943C>A	p.Gln315Lys	COX15	PBANKA_1009800
berg10	452254	C	T	0	79	79	missense_variant	MODERATE	c.610G>A	p.Ala204Thr	PBANKA_1009900	PBANKA_1009900
berg10	459529	A	G	0	72	72	synonymous_variant	LOW	c.618T>C	p.Asn206Asn	METAP2	PBANKA_1010200
berg10	467331	T	C	0	80	80	synonymous_variant	LOW	c.5658T>C	p.Asn1886Asn	PBANKA_1010300	PBANKA_1010300
berg10	468888	A	G	0	94	94	synonymous_variant	LOW	c.7215A>G	p.Thr2405Thr	PBANKA_1010300	PBANKA_1010300
berg10	472452	G	A	0	100	100	synonymous_variant	LOW	c.10779G>A	p.Val3593Val	PBANKA_1010300	PBANKA_1010300
berg10	474068	A	G	0	88	88	missense_variant	MODERATE	c.12395A>G	p.Asn4132Ser	PBANKA_1010300	PBANKA_1010300
berg10	476977	A	G	0	63	63	missense_variant	MODERATE	c.15304A>G	p.Thr5102Ala	PBANKA_1010300	PBANKA_1010300
berg10	480284	G	A	0	75	75	missense_variant	MODERATE	c.18611G>A	p.Ser6204Asn	PBANKA_1010300	PBANKA_1010300
berg10	485402	G	A	0	90	90	synonymous_variant	LOW	c.183G>A	p.Gly61Gly	PBANKA_1010400	PBANKA_1010400
berg10	485886	T	C	0	96	96	missense_variant	MODERATE	c.557T>C	p.Leu186Ser	PBANKA_1010400	PBANKA_1010400
berg10	501633	A	G	0	110	110	missense_variant	MODERATE	c.1832T>C	p.Val611Ala	PBANKA_1010900	PBANKA_1010900
berg10	503403	A	G	0	81	81	missense_variant	MODERATE	c.62T>C	p.Val21Ala	PBANKA_1010900	PBANKA_1010900
berg10	503419	G	A	0	81	81	missense_variant	MODERATE	c.46C>T	p.His16Tyr	PBANKA_1010900	PBANKA_1010900
berg10	507979	C	A	0	77	77	missense_variant	MODERATE	c.3178C>A	p.Gln1060Lys	PBANKA_1011100	PBANKA_1011100
berg10	509760	T	A	0	66	66	synonymous_variant	LOW	c.4959T>A	p.Ser1653Ser	PBANKA_1011100	PBANKA_1011100
berg10	514120	A	G	0	87	87	missense_variant	MODERATE	c.1073A>G	p.Asp358Gly	PBANKA_1011200	PBANKA_1011200
berg10	514787	C	A	0	74	74	missense_variant	MODERATE	c.1740C>A	p.Asp580Glu	PBANKA_1011200	PBANKA_1011200
berg10	538786	C	T	0	63	63	synonymous_variant	LOW	c.8316C>T	p.Gly2772Gly	PBANKA_1011500	PBANKA_1011500
berg10	543313	A	G	0	54	54	synonymous_variant	LOW	c.12843A>G	p.Pro4281Pro	PBANKA_1011500	PBANKA_1011500
berg10	549993	A	G	0	93	93	missense_variant	MODERATE	c.1204A>G	p.Ile402Val	PBANKA_1011700	PBANKA_1011700
berg10	550476	T	G	0	89	89	missense_variant	MODERATE	c.1687T>G	p.Tyr563Asp	PBANKA_1011700	PBANKA_1011700
berg10	551528	G	A	0	73	73	synonymous_variant	LOW	c.2739G>A	p.Thr913Thr	PBANKA_1011700	PBANKA_1011700
berg10	554670	C	T	0	80	80	missense_variant	MODERATE	c.553G>A	p.Glu185Lys	PBANKA_1011800	PBANKA_1011800
berg10	565669	G	A	0	64	64	missense_variant	MODERATE	c.310G>A	p.Val104Ile	PBANKA_1012300	PBANKA_1012300
berg10	566886	A	G	0	86	86	missense_variant	MODERATE	c.1527A>G	p.Ile509Met	PBANKA_1012300	PBANKA_1012300
berg10	569024	A	G	1	51	52	missense_variant	MODERATE	c.1225T>C	p.Phe409Leu	PBANKA_1012400	PBANKA_1012400
berg10	575581	A	G	0	80	80	synonymous_variant	LOW	c.2448A>G	p.Glu816Glu	LRR5	PBANKA_1012500
berg10	577139	C	T	0	69	69	missense_variant	MODERATE	c.3743C>T	p.Ala1248Val	LRR5	PBANKA_1012500
berg10	580480	G	A	0	101	101	missense_variant	MODERATE	c.713G>A	p.Cys238Tyr	PBANKA_1012600	PBANKA_1012600
berg10	587910	G	A	0	83	83	missense_variant	MODERATE	c.1447C>T	p.Pro483Ser	PBANKA_1012700	PBANKA_1012700
berg10	588722	A	G	0	61	61	missense_variant	MODERATE	c.635T>C	p.Met212Thr	PBANKA_1012700	PBANKA_1012700
berg10	602952	G	A	0	70	71	synonymous_variant	LOW	c.1047C>T	p.Ser349Ser	PBANKA_1013200	PBANKA_1013200
berg10	612357	T	C	0	92	92	missense_variant	MODERATE	c.2404A>G	p.Ile802Val	LSG1	PBANKA_1013500
berg10	612381	G	T	0	90	90	synonymous_variant	LOW	c.2380C>A	p.Arg794Arg	LSG1	PBANKA_1013500
berg10	612583	G	A	0	78	78	synonymous_variant	LOW	c.2256C>T	p.Asn752Asn	LSG1	PBANKA_1013500
berg10	618665	A	G	0	65	65	synonymous_variant	LOW	c.438A>G	p.Arg146Arg	PBANKA_1013700	PBANKA_1013700
berg10	629026	C	T	0	84	84	missense_variant	MODERATE	c.742G>A	p.Val248Ile	PBANKA_1014200	PBANKA_1014200
berg10	629255	T	C	1	99	100	missense_variant	MODERATE	c.513A>G	p.Ile171Met	PBANKA_1014200	PBANKA_1014200
berg10	633628	A	G	0	91	91	synonymous_variant	LOW	c.24A>G	p.Gly8Gly	PBANKA_1014400	PBANKA_1014400
berg10	634681	A	G	0	95	95	synonymous_variant	LOW	c.1077A>G	p.Glu359Glu	PBANKA_1014400	PBANKA_1014400
berg10	636777	T	C	0	68	68	missense_variant	MODERATE	c.3173T>C	p.Ile1058Thr	PBANKA_1014400	PBANKA_1014400
berg10	637619	G	T	0	94	94	missense_variant	MODERATE	c.4015G>T	p.Asp1339Tyr	PBANKA_1014400	PBANKA_1014400
berg10	637803	T	C	0	86	86	missense_variant	MODERATE	c.4199T>C	p.Val1400Ala	PBANKA_1014400	PBANKA_1014400
berg10	638801	G	T	0	91	91	missense_variant	MODERATE	c.5197G>T	p.Asp1733Tyr	PBANKA_1014400	PBANKA_1014400
berg10	650029	C	T	0	103	103	synonymous_variant	LOW	c.2700G>A	p.Leu900Leu	WRN	PBANKA_1014800
berg10	657366	C	T	0	83	83	missense_variant	MODERATE	c.631G>A	p.Val211Ile	PBANKA_1014900	PBANKA_1014900
berg10	660461	G	A	0	94	94	synonymous_variant	LOW	c.705G>A	p.Gly235Gly	PBANKA_1015000	PBANKA_1015000
berg10	664259	G	A	0	99	99	synonymous_variant	LOW	c.540C>T	p.Asn180Asn	DPH2	PBANKA_1015200
berg10	670151	C	T	0	72	72	missense_variant	MODERATE	c.2044G>A	p.Gly682Ser	PBANKA_1015300	PBANKA_1015300
berg10	679412	G	A	0	85	85	synonymous_variant	LOW	c.1698G>A	p.Lys566Lys	ApiAP2	PBANKA_1015500
berg10	691597	T	C	0	75	75	synonymous_variant	LOW	c.180T>C	p.Asn60Asn	PBANKA_1016000	PBANKA_1016000
berg10	697397	G	T	0	90	90	missense_variant	MODERATE	c.3355C>A	p.His1119Asn	PBANKA_1016200	PBANKA_1016200
berg10	697414	G	T	0	90	90	missense_variant	MODERATE	c.3338C>A	p.Thr1113Asn	PBANKA_1016200	PBANKA_1016200
berg10	698673	C	T	0	58	58	synonymous_variant	LOW	c.2079G>A	p.Thr693Thr	PBANKA_1016200	PBANKA_1016200
berg10	700200	C	T	0	84	84	synonymous_variant	LOW	c.552G>A	p.Glu184Glu	PBANKA_1016200	PBANKA_1016200
berg10	704630	A	G	0	102	102	synonymous_variant	LOW	c.342A>G	p.Gly114Gly	PBANKA_1016300	PBANKA_1016300
berg10	713141	G	C	0	109	109	missense_variant	MODERATE	c.263C>G	p.Thr88Ser	PBANKA_1016600	PBANKA_1016600
berg10	738870	G	A	0	95	95	synonymous_variant	LOW	c.3589C>T	p.Leu1197Leu	PBANKA_1017300	PBANKA_1017300
berg10	739460	T	C	0	88	88	missense_variant	MODERATE	c.2999A>G	p.Asn1000Ser	PBANKA_1017300	PBANKA_1017300
berg10	740875	T	C	0	76	76	synonymous_variant	LOW	c.1584A>G	p.Glu528Glu	PBANKA_1017300	PBANKA_1017300
berg10	741212	C	T	0	80	80	missense_variant	MODERATE	c.1247G>A	p.Ser416Asn	PBANKA_1017300	PBANKA_1017300
berg10	750153	T	C	0	83	83	synonymous_variant	LOW	c.2619A>G	p.Leu873Leu	PBANKA_1017600	PBANKA_1017600
berg10	754905	A	G	0	98	98	missense_variant	MODERATE	c.5258T>C	p.Ile1753Thr	PBANKA_1017800	PBANKA_1017800
berg10	756608	A	G	0	88	88	synonymous_variant	LOW	c.3555T>C	p.Gly1185Gly	PBANKA_1017800	PBANKA_1017800
berg10	765640	T	C	0	81	81	synonymous_variant	LOW	c.1986T>C	p.Phe662Phe	PEPC	PBANKA_1017900
berg10	767985	G	T	0	94	94	missense_variant	MODERATE	c.379G>T	p.Asp127Tyr	PBANKA_1018000	PBANKA_1018000
berg10	768700	G	C	0	79	79	missense_variant	MODERATE	c.1094G>C	p.Ser365Thr	PBANKA_1018000	PBANKA_1018000
berg10	768818	G	T	0	73	73	missense_variant	MODERATE	c.1212G>T	p.Lys404Asn	PBANKA_1018000	PBANKA_1018000
berg10	769662	G	A	0	71	71	missense_variant	MODERATE	c.2056G>A	p.Val686Ile	PBANKA_1018000	PBANKA_1018000
berg10	771077	C	G	0	89	89	missense_variant	MODERATE	c.3471C>G	p.Ile1157Met	PBANKA_1018000	PBANKA_1018000
berg10	775251	G	A	0	86	86	synonymous_variant	LOW	c.45G>A	p.Lys15Lys	PBANKA_1018200	PBANKA_1018200
berg10	794941	C	T	0	81	81	missense_variant	MODERATE	c.16G>A	p.Val6Ile	PBANKA_1019000	PBANKA_1019000
berg10	852646	G	T	0	69	69	missense_variant	MODERATE	c.1450G>T	p.Asp484Tyr	NOG2	PBANKA_1020400
berg10	857742	T	C	0	106	106	synonymous_variant	LOW	c.909T>C	p.Ser303Ser	ARP4a	PBANKA_1020600
berg10	870609	G	T	0	90	90	synonymous_variant	LOW	c.2421C>A	p.Ile807Ile	PBANKA_1021000	PBANKA_1021000
berg10	883407	T	C	0	95	95	synonymous_variant	LOW	c.831T>C	p.Thr277Thr	PBANKA_1021600	PBANKA_1021600
berg10	885020	A	G	0	65	65	missense_variant	MODERATE	c.1918T>C	p.Ser640Pro	PBANKA_1021700	PBANKA_1021700
berg10	886370	G	A	0	88	88	missense_variant	MODERATE	c.739C>T	p.Leu247Phe	PBANKA_1021700	PBANKA_1021700
berg10	893521	T	C	0	89	89	missense_variant	MODERATE	c.2615A>G	p.Asp872Gly	PBANKA_1022100	PBANKA_1022100
berg10	894093	A	G	0	92	92	synonymous_variant	LOW	c.2043T>C	p.Phe681Phe	PBANKA_1022100	PBANKA_1022100
berg10	894554	A	T	0	103	103	missense_variant	MODERATE	c.1582T>A	p.Ser528Thr	PBANKA_1022100	PBANKA_1022100
berg10	903238	G	T	0	62	62	missense_variant	MODERATE	c.1708C>A	p.His570Asn	P113	PBANKA_1022500
berg10	927715	G	A	0	89	89	synonymous_variant	LOW	c.3087G>A	p.Gly1029Gly	PBANKA_1023100	PBANKA_1023100
berg10	931433	C	A	0	59	59	missense_variant	MODERATE	c.781C>A	p.Pro261Thr	SF3B4	PBANKA_1023200
berg10	943332	T	C	0	94	94	synonymous_variant	LOW	c.768T>C	p.Asn256Asn	PBANKA_1023600	PBANKA_1023600
berg10	1010434	G	T	0	62	62	missense_variant	MODERATE	c.2980G>T	p.Gly994Cys	PBANKA_1025100	PBANKA_1025100
berg10	1015877	C	T	0	87	87	missense_variant	MODERATE	c.8423C>T	p.Thr2808Ile	PBANKA_1025100	PBANKA_1025100
berg10	1017123	A	C	0	65	65	missense_variant	MODERATE	c.9669A>C	p.Lys3223Asn	PBANKA_1025100	PBANKA_1025100
berg10	1017971	A	G	0	72	72	missense_variant	MODERATE	c.10517A>G	p.Asp3506Gly	PBANKA_1025100	PBANKA_1025100
berg10	1018170	C	T	0	90	90	synonymous_variant	LOW	c.10716C>T	p.His3572His	PBANKA_1025100	PBANKA_1025100
berg10	1018569	C	T	0	81	81	synonymous_variant	LOW	c.11115C>T	p.Ser3705Ser	PBANKA_1025100	PBANKA_1025100
berg10	1018715	A	G	0	92	92	missense_variant	MODERATE	c.11261A>G	p.Asn3754Ser	PBANKA_1025100	PBANKA_1025100
berg10	1023383	C	T	0	80	80	missense_variant	MODERATE	c.1199C>T	p.Ala400Val	CBF5	PBANKA_1025200
berg10	1028109	G	A	0	89	89	synonymous_variant	LOW	c.6021C>T	p.Asp2007Asp	EPAC	PBANKA_1025300
berg10	1031229	C	T	0	69	69	synonymous_variant	LOW	c.2901G>A	p.Glu967Glu	EPAC	PBANKA_1025300
berg10	1032016	A	T	0	74	74	missense_variant	MODERATE	c.2114T>A	p.Phe705Tyr	EPAC	PBANKA_1025300
berg10	1032352	T	C	0	37	37	missense_variant	MODERATE	c.1778A>G	p.Tyr593Cys	EPAC	PBANKA_1025300
berg10	1032770	A	G	0	56	56	missense_variant	MODERATE	c.1360T>C	p.Trp454Arg	EPAC	PBANKA_1025300
berg10	1033391	T	A	0	64	64	missense_variant	MODERATE	c.1320A>T	p.Gln440His	EPAC	PBANKA_1025300
berg10	1033483	A	C	0	88	88	missense_variant	MODERATE	c.1228T>G	p.Ser410Ala	EPAC	PBANKA_1025300
berg10	1033557	G	A	0	100	100	missense_variant	MODERATE	c.1154C>T	p.Ser385Phe	EPAC	PBANKA_1025300
berg10	1033669	T	C	1	107	108	missense_variant	MODERATE	c.1042A>G	p.Thr348Ala	EPAC	PBANKA_1025300
berg10	1036072	C	T	0	75	75	synonymous_variant	LOW	c.3009G>A	p.Leu1003Leu	ATG4	PBANKA_1025400
berg10	1038774	A	G	0	89	89	synonymous_variant	LOW	c.574T>C	p.Leu192Leu	ATG4	PBANKA_1025400
berg10	1039331	T	G	0	83	83	missense_variant	MODERATE	c.17A>C	p.Lys6Thr	ATG4	PBANKA_1025400
berg10	1041527	A	G	0	84	84	missense_variant	MODERATE	c.11963T>C	p.Leu3988Pro	PBANKA_1025500	PBANKA_1025500
berg10	1047908	T	C	0	85	85	missense_variant	MODERATE	c.5582A>G	p.Asn1861Ser	PBANKA_1025500	PBANKA_1025500
berg10	1047938	A	T	0	78	78	missense_variant	MODERATE	c.5552T>A	p.Val1851Asp	PBANKA_1025500	PBANKA_1025500
berg10	1058584	C	T	0	80	80	synonymous_variant	LOW	c.678G>A	p.Ser226Ser	IMC1l	PBANKA_1025700
berg10	1059087	C	A	0	89	89	missense_variant	MODERATE	c.175G>T	p.Ala59Ser	IMC1l	PBANKA_1025700
berg10	1069427	T	G	0	92	92	missense_variant	MODERATE	c.380T>G	p.Ile127Arg	PBANKA_1026100	PBANKA_1026100
berg10	1072843	C	A	0	81	81	missense_variant	MODERATE	c.3796C>A	p.Pro1266Thr	PBANKA_1026100	PBANKA_1026100
berg10	1074411	C	T	0	79	79	synonymous_variant	LOW	c.5364C>T	p.Asn1788Asn	PBANKA_1026100	PBANKA_1026100
berg10	1075776	T	C	0	85	85	synonymous_variant	LOW	c.6729T>C	p.Cys2243Cys	PBANKA_1026100	PBANKA_1026100
berg10	1075847	T	A	0	85	85	missense_variant	MODERATE	c.6800T>A	p.Phe2267Tyr	PBANKA_1026100	PBANKA_1026100
berg10	1082893	A	G	0	102	102	splice_region_variant&intron_variant	LOW	c.930-5A>G		PBANKA_1026300	PBANKA_1026300
berg10	1088449	A	G	0	75	75	missense_variant	MODERATE	c.248A>G	p.Tyr83Cys	MCA3	PBANKA_1026500
berg10	1088990	T	C	0	70	70	synonymous_variant	LOW	c.789T>C	p.His263His	MCA3	PBANKA_1026500
berg10	1089069	G	A	0	75	75	missense_variant	MODERATE	c.868G>A	p.Ala290Thr	MCA3	PBANKA_1026500
berg10	1089759	G	A	0	108	108	missense_variant	MODERATE	c.1558G>A	p.Val520Ile	MCA3	PBANKA_1026500
berg10	1090100	C	T	0	103	103	synonymous_variant	LOW	c.1899C>T	p.Cys633Cys	MCA3	PBANKA_1026500
berg10	1090196	T	C	0	84	84	synonymous_variant	LOW	c.1995T>C	p.Ile665Ile	MCA3	PBANKA_1026500
berg10	1090224	A	G	0	89	89	missense_variant	MODERATE	c.2023A>G	p.Thr675Ala	MCA3	PBANKA_1026500
berg10	1090758	A	G	0	83	83	missense_variant	MODERATE	c.2557A>G	p.Ser853Gly	MCA3	PBANKA_1026500
berg10	1090968	T	G	0	81	81	missense_variant	MODERATE	c.2767T>G	p.Ser923Ala	MCA3	PBANKA_1026500
berg10	1091668	G	A	0	77	77	missense_variant	MODERATE	c.3467G>A	p.Ser1156Asn	MCA3	PBANKA_1026500
berg10	1093812	T	C	0	93	93	missense_variant	MODERATE	c.5611T>C	p.Phe1871Leu	MCA3	PBANKA_1026500
berg10	1113863	C	T	0	84	84	synonymous_variant	LOW	c.582C>T	p.Asn194Asn	PBANKA_1027200	PBANKA_1027200
berg10	1116984	G	A	0	68	68	synonymous_variant	LOW	c.3321G>A	p.Ser1107Ser	PBANKA_1027200	PBANKA_1027200
berg10	1120735	C	T	0	75	75	missense_variant	MODERATE	c.751G>A	p.Glu251Lys	PBANKA_1027300	PBANKA_1027300
berg10	1120843	A	C	0	84	84	missense_variant	MODERATE	c.643T>G	p.Tyr215Asp	PBANKA_1027300	PBANKA_1027300
berg10	1133747	A	G	1	77	78	missense_variant	MODERATE	c.1207A>G	p.Thr403Ala	PBANKA_1027800	PBANKA_1027800
berg10	1135705	G	A	0	78	78	synonymous_variant	LOW	c.3165G>A	p.Gln1055Gln	PBANKA_1027800	PBANKA_1027800
berg10	1153202	G	A	0	94	94	missense_variant	MODERATE	c.4676G>A	p.Ser1559Asn	PBANKA_1028200	PBANKA_1028200
berg10	1156547	A	G	0	74	74	synonymous_variant	LOW	c.237T>C	p.Phe79Phe	PP1	PBANKA_1028300
berg10	1167143	T	C	0	92	92	missense_variant	MODERATE	c.670A>G	p.Ile224Val	PBANKA_1028600	PBANKA_1028600
berg10	1167255	A	G	0	102	102	synonymous_variant	LOW	c.558T>C	p.Gly186Gly	PBANKA_1028600	PBANKA_1028600
berg10	1167396	C	T	0	92	92	synonymous_variant	LOW	c.417G>A	p.Pro139Pro	PBANKA_1028600	PBANKA_1028600
berg10	1182335	A	C	0	87	87	missense_variant	MODERATE	c.1239A>C	p.Lys413Asn	PBANKA_1029000	PBANKA_1029000
berg10	1195907	C	T	0	89	89	missense_variant	MODERATE	c.407G>A	p.Ser136Asn	PBANKA_1029500	PBANKA_1029500
berg10	1211739	G	C	0	91	91	missense_variant	MODERATE	c.716G>C	p.Gly239Ala	DHS	PBANKA_1030000
berg10	1220795	G	A	0	98	98	missense_variant	MODERATE	c.3125G>A	p.Arg1042Gln	PBANKA_1030200	PBANKA_1030200
berg10	1244239	C	T	0	77	77	synonymous_variant	LOW	c.672G>A	p.Gly224Gly	PBANKA_1030900	PBANKA_1030900
berg10	1246651	A	G	0	103	103	synonymous_variant	LOW	c.1665T>C	p.Asn555Asn	PBANKA_1031000	PBANKA_1031000
berg10	1269185	C	T	0	80	80	missense_variant	MODERATE	c.5653G>A	p.Val1885Ile	PBANKA_1031500	PBANKA_1031500
berg10	1273266	G	A	0	75	75	synonymous_variant	LOW	c.2160C>T	p.Ala720Ala	PBANKA_1031500	PBANKA_1031500
berg10	1274910	C	T	0	75	75	synonymous_variant	LOW	c.516G>A	p.Lys172Lys	PBANKA_1031500	PBANKA_1031500
berg10	1292905	A	T	0	64	64	missense_variant	MODERATE	c.1362T>A	p.Asn454Lys	RAP1	PBANKA_1032100
berg10	1293477	A	C	0	93	93	missense_variant	MODERATE	c.790T>G	p.Tyr264Asp	RAP1	PBANKA_1032100
berg10	1306215	A	G	0	78	78	missense_variant	MODERATE	c.9311A>G	p.Asp3104Gly	PBANKA_1032200	PBANKA_1032200
berg10	1318582	G	A	0	90	90	missense_variant	MODERATE	c.750G>A	p.Met250Ile	EMC2	PBANKA_1032500
berg10	1333072	A	C	0	72	72	synonymous_variant	LOW	c.1359T>G	p.Pro453Pro	PBANKA_1032900	PBANKA_1032900
berg10	1337878	A	G	0	78	78	synonymous_variant	LOW	c.895T>C	p.Leu299Leu	PBANKA_1033000	PBANKA_1033000
berg10	1350237	A	G	0	90	90	synonymous_variant	LOW	c.2349T>C	p.Gly783Gly	PBANKA_1033400	PBANKA_1033400
berg10	1355197	T	C	0	61	61	synonymous_variant	LOW	c.1558T>C	p.Leu520Leu	PBANKA_1033500	PBANKA_1033500
berg10	1357172	C	T	0	73	73	synonymous_variant	LOW	c.714C>T	p.Cys238Cys	PBANKA_1033600	PBANKA_1033600
berg10	1364267	T	A	0	78	78	missense_variant	MODERATE	c.2473T>A	p.Tyr825Asn	PBANKA_1033800	PBANKA_1033800
berg10	1364494	C	T	0	120	120	synonymous_variant	LOW	c.2700C>T	p.Asp900Asp	PBANKA_1033800	PBANKA_1033800
berg10	1369251	G	T	0	90	90	missense_variant	MODERATE	c.7457G>T	p.Gly2486Val	PBANKA_1033800	PBANKA_1033800
berg10	1372662	C	T	0	84	84	missense_variant	MODERATE	c.10868C>T	p.Ala3623Val	PBANKA_1033800	PBANKA_1033800
berg10	1373112	G	A	0	88	88	missense_variant	MODERATE	c.11318G>A	p.Gly3773Glu	PBANKA_1033800	PBANKA_1033800
berg10	1375311	T	A	0	85	85	missense_variant	MODERATE	c.13517T>A	p.Ile4506Asn	PBANKA_1033800	PBANKA_1033800
berg10	1377280	A	G	0	90	90	synonymous_variant	LOW	c.15486A>G	p.Lys5162Lys	PBANKA_1033800	PBANKA_1033800
berg10	1379251	C	T	0	86	86	synonymous_variant	LOW	c.17457C>T	p.His5819His	PBANKA_1033800	PBANKA_1033800
berg10	1379394	A	C	0	85	85	missense_variant	MODERATE	c.17600A>C	p.Glu5867Ala	PBANKA_1033800	PBANKA_1033800
berg10	1379481	A	G	0	89	89	missense_variant	MODERATE	c.17687A>G	p.Asn5896Ser	PBANKA_1033800	PBANKA_1033800
berg10	1388921	G	A	2	80	82	synonymous_variant	LOW	c.612G>A	p.Lys204Lys	PBANKA_1034100	PBANKA_1034100
berg10	1389661	A	G	0	105	105	missense_variant	MODERATE	c.1352A>G	p.Asn451Ser	PBANKA_1034100	PBANKA_1034100
berg10	1390090	A	G	0	90	90	missense_variant	MODERATE	c.1781A>G	p.Tyr594Cys	PBANKA_1034100	PBANKA_1034100
berg10	1390248	C	G	0	66	66	missense_variant	MODERATE	c.1939C>G	p.Gln647Glu	PBANKA_1034100	PBANKA_1034100
berg10	1390489	T	C	0	96	96	missense_variant	MODERATE	c.2180T>C	p.Ile727Thr	PBANKA_1034100	PBANKA_1034100
berg10	1391241	C	A	0	66	66	missense_variant	MODERATE	c.2932C>A	p.Leu978Ile	PBANKA_1034100	PBANKA_1034100
berg10	1392681	C	T	0	93	93	synonymous_variant	LOW	c.144G>A	p.Glu48Glu	PBANKA_1034200	PBANKA_1034200
berg10	1399197	T	C	0	99	99	synonymous_variant	LOW	c.642T>C	p.Asn214Asn	AP2-G2	PBANKA_1034300
berg10	1400402	A	G	0	105	105	missense_variant	MODERATE	c.1847A>G	p.Lys616Arg	AP2-G2	PBANKA_1034300
berg10	1401903	C	T	0	87	87	synonymous_variant	LOW	c.3348C>T	p.Cys1116Cys	AP2-G2	PBANKA_1034300
berg10	1402634	T	C	0	84	84	missense_variant	MODERATE	c.4079T>C	p.Val1360Ala	AP2-G2	PBANKA_1034300
berg10	1409317	C	T	0	73	73	missense_variant	MODERATE	c.76G>A	p.Asp26Asn	PBANKA_1034500	PBANKA_1034500
berg10	1412248	A	G	0	73	73	synonymous_variant	LOW	c.495A>G	p.Arg165Arg	PBANKA_1034600	PBANKA_1034600
berg10	1412905	G	T	0	71	71	missense_variant	MODERATE	c.1152G>T	p.Leu384Phe	PBANKA_1034600	PBANKA_1034600
berg10	1422803	A	G	0	70	70	synonymous_variant	LOW	c.754T>C	p.Leu252Leu	PRP38B	PBANKA_1034900
berg10	1422889	G	A	0	95	95	missense_variant	MODERATE	c.668C>T	p.Ala223Val	PRP38B	PBANKA_1034900
berg10	1423296	A	T	0	77	77	synonymous_variant	LOW	c.261T>A	p.Pro87Pro	PRP38B	PBANKA_1034900
berg10	1423492	T	G	0	75	75	missense_variant	MODERATE	c.65A>C	p.Glu22Ala	PRP38B	PBANKA_1034900
berg10	1441966	T	C	0	82	82	splice_region_variant&stop_retained_variant	LOW	c.575A>G	p.Ter192Ter	VPS29	PBANKA_1035500
berg10	1446634	G	A	0	92	92	missense_variant	MODERATE	c.221C>T	p.Ala74Val	ClpC	PBANKA_1035600
berg10	1449048	C	T	0	91	91	synonymous_variant	LOW	c.777C>T	p.Leu259Leu	WDR65	PBANKA_1035700
berg10	1450891	G	A	0	78	78	missense_variant	MODERATE	c.2620G>A	p.Gly874Arg	WDR65	PBANKA_1035700
berg10	1451045	C	A	0	85	85	missense_variant	MODERATE	c.2774C>A	p.Thr925Asn	WDR65	PBANKA_1035700
berg10	1456948	C	T	0	102	102	missense_variant	MODERATE	c.673G>A	p.Ala225Thr	GDPD	PBANKA_1035900
berg10	1478053	A	G	0	14	14	missense_variant	MODERATE	c.278A>G	p.Asp93Gly	BOP1	PBANKA_1036400
berg10	1480257	T	C	0	78	78	synonymous_variant	LOW	c.2055T>C	p.Cys685Cys	BOP1	PBANKA_1036400
berg10	1482903	T	C	0	87	87	synonymous_variant	LOW	c.246T>C	p.Ser82Ser	PBANKA_1036500	PBANKA_1036500
berg10	1483282	G	C	0	102	102	missense_variant	MODERATE	c.625G>C	p.Asp209His	PBANKA_1036500	PBANKA_1036500
berg10	1489313	A	C	0	89	89	missense_variant	MODERATE	c.656T>G	p.Ile219Ser	CBWD1	PBANKA_1036700
berg10	1489368	A	T	0	90	90	missense_variant	MODERATE	c.601T>A	p.Ser201Thr	CBWD1	PBANKA_1036700
berg10	1493029	C	T	0	80	80	synonymous_variant	LOW	c.2167C>T	p.Leu723Leu	MutS	PBANKA_1036800
berg10	1496477	C	T	0	71	71	missense_variant	MODERATE	c.1999G>A	p.Ala667Thr	PBANKA_1036900	PBANKA_1036900
berg10	1499381	A	G	0	80	80	synonymous_variant	LOW	c.181T>C	p.Leu61Leu	BET5	PBANKA_1037000
berg10	1502291	G	A	0	88	88	missense_variant	MODERATE	c.1946G>A	p.Cys649Tyr	PBANKA_1037100	PBANKA_1037100
berg10	1502298	C	A	0	86	86	missense_variant	MODERATE	c.1953C>A	p.Asp651Glu	PBANKA_1037100	PBANKA_1037100
berg10	1533617	A	T	0	73	73	missense_variant	MODERATE	c.1000A>T	p.Ser334Cys	MISFIT	PBANKA_1038200
berg10	1540529	G	A	0	88	88	splice_region_variant&intron_variant	LOW	c.214-3C>T		Sel1	PBANKA_1038400
berg10	1558397	A	G	0	83	83	synonymous_variant	LOW	c.3402A>G	p.Ala1134Ala	CND1	PBANKA_1038900
berg10	1558448	C	T	0	80	80	synonymous_variant	LOW	c.3453C>T	p.Asn1151Asn	CND1	PBANKA_1038900
berg10	1568180	G	T	0	92	92	missense_variant	MODERATE	c.985C>A	p.His329Asn	PBANKA_1039200	PBANKA_1039200
berg10	1571492	G	T	0	77	77	missense_variant	MODERATE	c.178G>T	p.Asp60Tyr	SR140	PBANKA_1039300
berg10	1578510	T	C	0	69	69	synonymous_variant	LOW	c.255T>C	p.Asn85Asn	PBANKA_1039500	PBANKA_1039500
berg11	95882	G	A	0	91	91	missense_variant	MODERATE	c.1696G>A	p.Val566Ile	PBANKA_1101600	PBANKA_1101600
berg11	98232	T	A	0	85	85	synonymous_variant	LOW	c.336A>T	p.Ser112Ser	PBANKA_1101700	PBANKA_1101700
berg11	100119	G	A	0	90	90	missense_variant	MODERATE	c.287G>A	p.Arg96Lys	VPS11	PBANKA_1101800
berg11	101876	C	T	0	105	105	synonymous_variant	LOW	c.2044C>T	p.Leu682Leu	VPS11	PBANKA_1101800
berg11	117473	T	C	0	93	93	missense_variant	MODERATE	c.266A>G	p.Asp89Gly	PBANKA_1102300	PBANKA_1102300
berg11	129433	C	A	0	101	101	synonymous_variant	LOW	c.1641C>A	p.Pro547Pro	PBANKA_1102900	PBANKA_1102900
berg11	130285	T	A	0	106	106	synonymous_variant	LOW	c.2493T>A	p.Ser831Ser	PBANKA_1102900	PBANKA_1102900
berg11	133759	A	G	0	105	105	synonymous_variant	LOW	c.330T>C	p.Gly110Gly	SRSF12	PBANKA_1103000
berg11	137164	G	A	0	99	99	synonymous_variant	LOW	c.96G>A	p.Glu32Glu	ADF1	PBANKA_1103100
berg11	144879	G	A	0	97	97	synonymous_variant	LOW	c.504C>T	p.Asn168Asn	MyoB	PBANKA_1103300
berg11	149442	C	A	0	81	81	missense_variant	MODERATE	c.537G>T	p.Glu179Asp	PBANKA_1103500	PBANKA_1103500
berg11	165753	G	A	0	107	107	missense_variant	MODERATE	c.617G>A	p.Ser206Asn	PBANKA_1104000	PBANKA_1104000
berg11	165838	T	C	0	114	114	synonymous_variant	LOW	c.702T>C	p.Ser234Ser	PBANKA_1104000	PBANKA_1104000
berg11	166771	C	T	0	89	89	synonymous_variant	LOW	c.1635C>T	p.Ser545Ser	PBANKA_1104000	PBANKA_1104000
berg11	170740	C	T	0	101	101	synonymous_variant	LOW	c.309C>T	p.Pro103Pro	BCKDHB	PBANKA_1104200
berg11	171091	C	A	1	86	87	synonymous_variant	LOW	c.660C>A	p.Pro220Pro	BCKDHB	PBANKA_1104200
berg11	171395	G	A	0	94	94	missense_variant	MODERATE	c.964G>A	p.Ala322Thr	BCKDHB	PBANKA_1104200
berg11	196183	G	A	0	95	95	missense_variant	MODERATE	c.1742C>T	p.Ser581Phe	PBANKA_1104600	PBANKA_1104600
berg11	197360	C	T	0	98	98	missense_variant	MODERATE	c.565G>A	p.Glu189Lys	PBANKA_1104600	PBANKA_1104600
berg11	205762	C	A	0	85	85	missense_variant	MODERATE	c.5913C>A	p.His1971Gln	TRS85	PBANKA_1104700
berg11	211889	T	G	0	95	97	missense_variant	MODERATE	c.862T>G	p.Tyr288Asp	PBANKA_1104900	PBANKA_1104900
berg11	214094	C	T	0	99	99	synonymous_variant	LOW	c.1203G>A	p.Thr401Thr	PBANKA_1105000	PBANKA_1105000
berg11	215191	T	C	0	118	118	missense_variant	MODERATE	c.106A>G	p.Arg36Gly	PBANKA_1105000	PBANKA_1105000
berg11	217056	C	G	0	87	87	synonymous_variant	LOW	c.3021G>C	p.Gly1007Gly	MSH6	PBANKA_1105100
berg11	226049	A	C	0	78	78	missense_variant	MODERATE	c.23T>G	p.Ile8Ser	PBANKA_1105300	PBANKA_1105300
berg11	231314	G	A	0	74	74	missense_variant	MODERATE	c.17G>A	p.Ser6Asn	PBANKA_1105600	PBANKA_1105600
berg11	231666	C	G	0	90	90	missense_variant	MODERATE	c.369C>G	p.Ile123Met	PBANKA_1105600	PBANKA_1105600
berg11	232854	C	G	0	103	103	missense_variant	MODERATE	c.559G>C	p.Glu187Gln	PBANKA_1105700	PBANKA_1105700
berg11	232957	T	C	0	100	100	synonymous_variant	LOW	c.456A>G	p.Glu152Glu	PBANKA_1105700	PBANKA_1105700
berg11	243136	C	T	0	95	95	synonymous_variant	LOW	c.2961C>T	p.Asn987Asn	PBANKA_1106100	PBANKA_1106100
berg11	247014	T	G	0	89	89	missense_variant	MODERATE	c.6511T>G	p.Tyr2171Asp	PBANKA_1106100	PBANKA_1106100
berg11	253941	T	C	0	84	84	synonymous_variant	LOW	c.1210T>C	p.Leu404Leu	PBANKA_1106300	PBANKA_1106300
berg11	254317	A	C	0	86	86	missense_variant	MODERATE	c.1586A>C	p.Asn529Thr	PBANKA_1106300	PBANKA_1106300
berg11	260889	T	C	0	96	96	missense_variant	MODERATE	c.121A>G	p.Asn41Asp	ROM4	PBANKA_1106500
berg11	268661	A	G	0	89	89	synonymous_variant	LOW	c.582T>C	p.Asn194Asn	SUB3	PBANKA_1106800
berg11	271604	A	C	0	79	79	missense_variant	MODERATE	c.1650T>G	p.Asp550Glu	PBANKA_1106900	PBANKA_1106900
berg11	272831	G	A	0	89	89	synonymous_variant	LOW	c.423C>T	p.Asn141Asn	PBANKA_1106900	PBANKA_1106900
berg11	274313	C	T	0	106	106	synonymous_variant	LOW	c.333G>A	p.Leu111Leu	PBANKA_1107000	PBANKA_1107000
berg11	284699	C	T	0	87	87	synonymous_variant	LOW	c.618G>A	p.Lys206Lys	NPL4	PBANKA_1107300
berg11	285295	A	G	0	89	89	synonymous_variant	LOW	c.22T>C	p.Leu8Leu	NPL4	PBANKA_1107300
berg11	289097	T	C	0	74	74	missense_variant	MODERATE	c.383T>C	p.Ile128Thr	PBANKA_1107400	PBANKA_1107400
berg11	289125	T	C	0	78	78	synonymous_variant	LOW	c.411T>C	p.Leu137Leu	PBANKA_1107400	PBANKA_1107400
berg11	289826	A	G	0	83	83	missense_variant	MODERATE	c.1112A>G	p.Asp371Gly	PBANKA_1107400	PBANKA_1107400
berg11	290062	G	A	0	75	75	missense_variant	MODERATE	c.1348G>A	p.Gly450Arg	PBANKA_1107400	PBANKA_1107400
berg11	291004	G	A	0	77	77	missense_variant	MODERATE	c.2290G>A	p.Ala764Thr	PBANKA_1107400	PBANKA_1107400
berg11	306121	A	G	0	93	93	synonymous_variant	LOW	c.447A>G	p.Leu149Leu	TPT	PBANKA_1107900
berg11	309305	G	A	0	90	90	missense_variant	MODERATE	c.760G>A	p.Val254Ile	PBANKA_1108000	PBANKA_1108000
berg11	309614	G	C	0	70	70	missense_variant	MODERATE	c.1069G>C	p.Ala357Pro	PBANKA_1108000	PBANKA_1108000
berg11	310757	G	T	0	100	100	missense_variant	MODERATE	c.6326C>A	p.Ser2109Tyr	PBANKA_1108100	PBANKA_1108100
berg11	310933	C	T	0	88	88	synonymous_variant	LOW	c.6150G>A	p.Val2050Val	PBANKA_1108100	PBANKA_1108100
berg11	311023	A	G	0	79	79	synonymous_variant	LOW	c.6060T>C	p.Asp2020Asp	PBANKA_1108100	PBANKA_1108100
berg11	311828	G	A	1	102	103	missense_variant	MODERATE	c.5255C>T	p.Thr1752Met	PBANKA_1108100	PBANKA_1108100
berg11	312451	C	T	0	72	72	synonymous_variant	LOW	c.4632G>A	p.Val1544Val	PBANKA_1108100	PBANKA_1108100
berg11	312697	A	G	0	75	75	synonymous_variant	LOW	c.4386T>C	p.Tyr1462Tyr	PBANKA_1108100	PBANKA_1108100
berg11	315991	C	T	0	66	66	synonymous_variant	LOW	c.1092G>A	p.Gly364Gly	PBANKA_1108100	PBANKA_1108100
berg11	323631	T	C	0	67	67	missense_variant	MODERATE	c.2933T>C	p.Val978Ala	PRP5	PBANKA_1108300
berg11	330742	A	G	0	95	95	missense_variant	MODERATE	c.1817A>G	p.Asn606Ser	PBANKA_1108500	PBANKA_1108500
berg11	332380	C	T	0	97	97	missense_variant	MODERATE	c.3455C>T	p.Ser1152Phe	PBANKA_1108500	PBANKA_1108500
berg11	333224	C	T	0	73	73	synonymous_variant	LOW	c.4299C>T	p.Ser1433Ser	PBANKA_1108500	PBANKA_1108500
berg11	343580	A	G	0	85	85	missense_variant	MODERATE	c.2575A>G	p.Ser859Gly	SMC4	PBANKA_1108700
berg11	344308	C	T	0	78	78	synonymous_variant	LOW	c.3303C>T	p.Asp1101Asp	SMC4	PBANKA_1108700
berg11	344437	A	G	0	25	25	synonymous_variant	LOW	c.3432A>G	p.Gln1144Gln	SMC4	PBANKA_1108700
berg11	357288	T	C	0	94	94	missense_variant	MODERATE	c.149A>G	p.Asn50Ser	PBANKA_1109000	PBANKA_1109000
berg11	360085	A	G	0	90	90	missense_variant	MODERATE	c.107A>G	p.Lys36Arg	PBANKA_1109100	PBANKA_1109100
berg11	360239	G	A	0	83	83	synonymous_variant	LOW	c.261G>A	p.Thr87Thr	PBANKA_1109100	PBANKA_1109100
berg11	362081	C	G	0	75	75	missense_variant	MODERATE	c.243C>G	p.Asn81Lys	PBANKA_1109200	PBANKA_1109200
berg11	362341	T	C	0	77	77	synonymous_variant	LOW	c.366T>C	p.Cys122Cys	PBANKA_1109200	PBANKA_1109200
berg11	363513	T	C	0	108	108	missense_variant	MODERATE	c.1538T>C	p.Leu513Ser	PBANKA_1109200	PBANKA_1109200
berg11	363697	A	G	1	89	92	synonymous_variant	LOW	c.1722A>G	p.Ser574Ser	PBANKA_1109200	PBANKA_1109200
berg11	365034	A	G	0	58	58	synonymous_variant	LOW	c.663T>C	p.Pro221Pro	PBANKA_1109300	PBANKA_1109300
berg11	371204	T	C	0	103	103	missense_variant	MODERATE	c.3169T>C	p.Ser1057Pro	PI4K	PBANKA_1109400
berg11	371355	A	G	0	97	97	missense_variant	MODERATE	c.3320A>G	p.Asn1107Ser	PI4K	PBANKA_1109400
berg11	372846	T	G	0	81	81	missense_variant	MODERATE	c.4516T>G	p.Tyr1506Asp	PI4K	PBANKA_1109400
berg11	374386	T	C	0	78	78	synonymous_variant	LOW	c.480T>C	p.Ile160Ile	PBANKA_1109500	PBANKA_1109500
berg11	376541	A	G	0	90	90	missense_variant	MODERATE	c.805A>G	p.Ser269Gly	PBANKA_1109600	PBANKA_1109600
berg11	377589	A	G	0	72	72	missense_variant	MODERATE	c.1547A>G	p.Asn516Ser	PBANKA_1109600	PBANKA_1109600
berg11	380427	G	A	0	100	100	synonymous_variant	LOW	c.4926C>T	p.Asn1642Asn	PBANKA_1109700	PBANKA_1109700
berg11	381139	T	C	0	90	90	missense_variant	MODERATE	c.4214A>G	p.Lys1405Arg	PBANKA_1109700	PBANKA_1109700
berg11	381956	T	C	0	108	108	missense_variant	MODERATE	c.3397A>G	p.Met1133Val	PBANKA_1109700	PBANKA_1109700
berg11	382279	C	T	0	96	96	missense_variant	MODERATE	c.3074G>A	p.Arg1025Lys	PBANKA_1109700	PBANKA_1109700
berg11	382392	C	T	0	87	87	synonymous_variant	LOW	c.2961G>A	p.Gly987Gly	PBANKA_1109700	PBANKA_1109700
berg11	391979	G	A	0	107	107	synonymous_variant	LOW	c.1317G>A	p.Gln439Gln	CYP87	PBANKA_1109800
berg11	392132	C	T	0	89	89	synonymous_variant	LOW	c.1470C>T	p.Ser490Ser	CYP87	PBANKA_1109800
berg11	399972	A	C	0	80	80	synonymous_variant	LOW	c.1164T>G	p.Pro388Pro	PBANKA_1110100	PBANKA_1110100
berg11	409303	A	G	0	67	67	missense_variant	MODERATE	c.910A>G	p.Asn304Asp	PBANKA_1110200	PBANKA_1110200
berg11	417290	T	C	0	80	80	missense_variant	MODERATE	c.35T>C	p.Val12Ala	PBANKA_1110600	PBANKA_1110600
berg11	417307	T	A	0	78	78	missense_variant	MODERATE	c.52T>A	p.Phe18Ile	PBANKA_1110600	PBANKA_1110600
berg11	423271	C	T	0	65	65	missense_variant	MODERATE	c.3448G>A	p.Ala1150Thr	PBANKA_1110800	PBANKA_1110800
berg11	423331	A	G	0	70	70	synonymous_variant	LOW	c.3388T>C	p.Leu1130Leu	PBANKA_1110800	PBANKA_1110800
berg11	426137	C	T	0	96	96	synonymous_variant	LOW	c.582G>A	p.Lys194Lys	PBANKA_1110800	PBANKA_1110800
berg11	426528	G	A	0	62	62	missense_variant	MODERATE	c.191C>T	p.Thr64Met	PBANKA_1110800	PBANKA_1110800
berg11	434509	A	G	0	65	65	missense_variant	MODERATE	c.1088A>G	p.Asn363Ser	PBANKA_1111000	PBANKA_1111000
berg11	435095	C	T	0	99	99	synonymous_variant	LOW	c.1674C>T	p.Pro558Pro	PBANKA_1111000	PBANKA_1111000
berg11	439877	T	C	0	81	81	synonymous_variant	LOW	c.6456T>C	p.Tyr2152Tyr	PBANKA_1111000	PBANKA_1111000
berg11	444622	A	C	0	70	70	missense_variant	MODERATE	c.11201A>C	p.Glu3734Ala	PBANKA_1111000	PBANKA_1111000
berg11	445521	G	T	0	101	101	missense_variant	MODERATE	c.12100G>T	p.Val4034Leu	PBANKA_1111000	PBANKA_1111000
berg11	454679	T	C	0	77	77	synonymous_variant	LOW	c.20928T>C	p.Ile6976Ile	PBANKA_1111000	PBANKA_1111000
berg11	459419	T	C	0	95	95	synonymous_variant	LOW	c.25668T>C	p.Asn8556Asn	PBANKA_1111000	PBANKA_1111000
berg11	508130	T	C	0	95	95	synonymous_variant	LOW	c.3570T>C	p.Cys1190Cys	PBANKA_1112900	PBANKA_1112900
berg11	509921	A	G	0	100	100	synonymous_variant	LOW	c.5361A>G	p.Gly1787Gly	PBANKA_1112900	PBANKA_1112900
[truncated: 1,539 more rows]

## Sheet: Core
Chromosome	Position	Ref	Alt	Ref allele count	Alt allele count	Depth	Function	Rank	Gene mutation	Protein mutation	Gene symbol	Gene ID
berg01	51474	T	C	0	92	92	synonymous_variant	LOW	c.234A>G	p.Ala78Ala	PBANKA_0100800	PBANKA_0100800
berg01	56333	T	C	0	106	106	synonymous_variant	LOW	c.81T>C	p.Gly27Gly	PBANKA_0100900	PBANKA_0100900
berg01	56336	T	C	0	107	107	synonymous_variant	LOW	c.84T>C	p.Pro28Pro	PBANKA_0100900	PBANKA_0100900
berg01	56355	G	A	0	104	104	missense_variant	MODERATE	c.103G>A	p.Val35Ile	PBANKA_0100900	PBANKA_0100900
berg01	56369	T	C	0	105	105	synonymous_variant	LOW	c.117T>C	p.Asn39Asn	PBANKA_0100900	PBANKA_0100900
berg01	56439	A	G	0	101	101	missense_variant	MODERATE	c.187A>G	p.Thr63Ala	PBANKA_0100900	PBANKA_0100900
berg01	59006	A	G	0	92	92	synonymous_variant	LOW	c.2754A>G	p.Leu918Leu	PBANKA_0100900	PBANKA_0100900
berg01	59172	A	T	1	86	87	missense_variant	MODERATE	c.2920A>T	p.Ile974Leu	PBANKA_0100900	PBANKA_0100900
berg01	60150	G	A	0	83	83	synonymous_variant	LOW	c.3780G>A	p.Glu1260Glu	PBANKA_0100900	PBANKA_0100900
berg01	67640	A	G	0	91	91	synonymous_variant	LOW	c.741T>C	p.Asn247Asn	EF-G	PBANKA_0101200
berg01	71759	C	T	0	107	107	splice_region_variant&intron_variant	LOW	c.2940+6G>A		PBANKA_0101400	PBANKA_0101400
berg01	71867	C	T	0	84	84	synonymous_variant	LOW	c.2838G>A	p.Thr946Thr	PBANKA_0101400	PBANKA_0101400
berg01	74281	T	C	0	88	88	synonymous_variant	LOW	c.801A>G	p.Glu267Glu	PBANKA_0101400	PBANKA_0101400
berg01	81460	T	C	0	98	98	missense_variant	MODERATE	c.1706T>C	p.Ile569Thr	PBANKA_0101600	PBANKA_0101600
berg01	86284	A	T	0	94	94	missense_variant	MODERATE	c.750A>T	p.Leu250Phe	PBANKA_0101800	PBANKA_0101800
berg01	86540	C	T	0	74	74	synonymous_variant	LOW	c.1006C>T	p.Leu336Leu	PBANKA_0101800	PBANKA_0101800
berg01	86824	A	T	0	70	70	missense_variant	MODERATE	c.1290A>T	p.Glu430Asp	PBANKA_0101800	PBANKA_0101800
berg01	89071	A	G	0	85	85	synonymous_variant	LOW	c.696T>C	p.Tyr232Tyr	PBANKA_0101900	PBANKA_0101900
berg01	94508	A	G	0	99	99	missense_variant	MODERATE	c.1088T>C	p.Ile363Thr	DHODH	PBANKA_0102100
berg01	97486	T	C	0	92	92	missense_variant	MODERATE	c.2038A>G	p.Ile680Val	TEX1	PBANKA_0102200
berg01	98265	C	T	0	93	93	missense_variant	MODERATE	c.1259G>A	p.Gly420Asp	TEX1	PBANKA_0102200
berg01	98271	G	A	0	95	95	missense_variant	MODERATE	c.1253C>T	p.Thr418Met	TEX1	PBANKA_0102200
berg01	98520	A	C	0	101	101	missense_variant	MODERATE	c.1004T>G	p.Val335Gly	TEX1	PBANKA_0102200
berg01	105729	A	G	0	92	92	missense_variant	MODERATE	c.4660T>C	p.Ser1554Pro	PBANKA_0102400	PBANKA_0102400
berg01	112536	G	A	0	85	85	synonymous_variant	LOW	c.75G>A	p.Arg25Arg	PBANKA_0102500	PBANKA_0102500
berg01	112794	T	C	0	85	85	synonymous_variant	LOW	c.333T>C	p.Asp111Asp	PBANKA_0102500	PBANKA_0102500
berg01	119671	G	A	0	94	94	synonymous_variant	LOW	c.1401C>T	p.Asn467Asn	CEP76	PBANKA_0102600
berg01	121194	C	T	0	88	88	synonymous_variant	LOW	c.462G>A	p.Lys154Lys	CEP76	PBANKA_0102600
berg01	123192	T	A	0	93	93	missense_variant	MODERATE	c.590A>T	p.Lys197Met	PBANKA_0102700	PBANKA_0102700
berg01	125283	A	T	0	97	97	missense_variant	MODERATE	c.4297T>A	p.Leu1433Met	PBANKA_0102800	PBANKA_0102800
berg01	126236	C	T	0	100	100	missense_variant	MODERATE	c.3344G>A	p.Arg1115Lys	PBANKA_0102800	PBANKA_0102800
berg01	127127	T	A	0	88	88	missense_variant	MODERATE	c.2453A>T	p.Tyr818Phe	PBANKA_0102800	PBANKA_0102800
berg01	128934	A	C	0	76	76	missense_variant	MODERATE	c.646T>G	p.Tyr216Asp	PBANKA_0102800	PBANKA_0102800
berg01	129071	G	A	0	90	90	missense_variant	MODERATE	c.509C>T	p.Thr170Ile	PBANKA_0102800	PBANKA_0102800
berg01	131393	T	C	0	110	110	missense_variant	MODERATE	c.5171A>G	p.Gln1724Arg	SIP2	PBANKA_0102900
berg01	142131	A	C	1	64	65	missense_variant	MODERATE	c.463A>C	p.Asn155His	PBANKA_0103100	PBANKA_0103100
berg01	149500	A	T	0	99	99	synonymous_variant	LOW	c.1038A>T	p.Thr346Thr	PBANKA_0103300	PBANKA_0103300
berg01	149918	C	T	0	88	88	missense_variant	MODERATE	c.1456C>T	p.Leu486Phe	PBANKA_0103300	PBANKA_0103300
berg01	152271	C	T	0	80	80	missense_variant	MODERATE	c.3809C>T	p.Thr1270Ile	PBANKA_0103300	PBANKA_0103300
berg01	152778	C	A	0	90	90	missense_variant	MODERATE	c.4316C>A	p.Pro1439Gln	PBANKA_0103300	PBANKA_0103300
berg01	153227	A	G	0	79	79	missense_variant	MODERATE	c.4765A>G	p.Ile1589Val	PBANKA_0103300	PBANKA_0103300
berg01	153332	G	A	0	85	85	missense_variant	MODERATE	c.4870G>A	p.Ala1624Thr	PBANKA_0103300	PBANKA_0103300
berg01	156826	G	C	0	70	72	splice_region_variant&intron_variant	LOW	c.336+8C>G		GILP	PBANKA_0103400
berg01	158324	C	A	0	73	73	missense_variant	MODERATE	c.3924G>T	p.Arg1308Ser	PBANKA_0103500	PBANKA_0103500
berg01	159218	G	T	0	94	94	missense_variant	MODERATE	c.3030C>A	p.Asn1010Lys	PBANKA_0103500	PBANKA_0103500
berg01	159759	T	G	0	90	90	missense_variant	MODERATE	c.2489A>C	p.Tyr830Ser	PBANKA_0103500	PBANKA_0103500
berg01	163470	T	C	0	88	88	missense_variant&splice_region_variant	MODERATE	c.49A>G	p.Asn17Asp	PBANKA_0103700	PBANKA_0103700
berg01	174975	T	A	0	97	97	synonymous_variant	LOW	c.681T>A	p.Gly227Gly	ARK1	PBANKA_0104100
berg01	176702	A	G	0	91	91	synonymous_variant	LOW	c.1746T>C	p.Gly582Gly	PBANKA_0104300	PBANKA_0104300
berg01	179932	G	T	0	88	88	missense_variant	MODERATE	c.4221C>A	p.Asn1407Lys	PBANKA_0104400	PBANKA_0104400
berg01	181920	C	T	0	111	111	missense_variant	MODERATE	c.2233G>A	p.Val745Ile	PBANKA_0104400	PBANKA_0104400
berg01	182090	C	A	0	100	100	missense_variant	MODERATE	c.2063G>T	p.Gly688Val	PBANKA_0104400	PBANKA_0104400
berg01	182708	A	G	0	81	81	missense_variant	MODERATE	c.1445T>C	p.Met482Thr	PBANKA_0104400	PBANKA_0104400
berg01	191999	G	A	0	91	91	synonymous_variant	LOW	c.1929C>T	p.Asp643Asp	RAD50	PBANKA_0104600
berg01	217829	C	T	0	74	74	synonymous_variant	LOW	c.4134G>A	p.Glu1378Glu	PBANKA_0105300	PBANKA_0105300
berg01	227124	A	G	0	80	80	synonymous_variant	LOW	c.2592A>G	p.Glu864Glu	PBANKA_0105400	PBANKA_0105400
berg01	246425	G	A	0	95	95	synonymous_variant	LOW	c.1320C>T	p.Cys440Cys	PBANKA_0106000	PBANKA_0106000
berg01	259053	G	A	0	78	78	missense_variant	MODERATE	c.854G>A	p.Gly285Asp	PBANKA_0106300	PBANKA_0106300
berg01	260899	C	T	0	80	80	synonymous_variant	LOW	c.2700C>T	p.Asn900Asn	PBANKA_0106300	PBANKA_0106300
berg01	261073	A	G	0	77	77	synonymous_variant	LOW	c.2874A>G	p.Glu958Glu	PBANKA_0106300	PBANKA_0106300
berg01	263525	A	G	0	127	127	missense_variant	MODERATE	c.5326A>G	p.Lys1776Glu	PBANKA_0106300	PBANKA_0106300
berg01	281547	C	T	0	71	71	missense_variant	MODERATE	c.2882C>T	p.Ser961Phe	PBANKA_0106900	PBANKA_0106900
berg01	309564	C	A	0	97	97	missense_variant	MODERATE	c.7567C>A	p.Leu2523Ile	PBANKA_0107600	PBANKA_0107600
berg01	323004	T	C	0	69	69	synonymous_variant	LOW	c.612T>C	p.Asn204Asn	PBANKA_0107800	PBANKA_0107800
berg01	327266	T	C	0	93	93	missense_variant	MODERATE	c.2231T>C	p.Val744Ala	PBANKA_0107900	PBANKA_0107900
berg01	339070	T	C	0	108	108	missense_variant	MODERATE	c.1835T>C	p.Ile612Thr	PBANKA_0108200	PBANKA_0108200
berg01	343514	A	G	0	81	81	synonymous_variant	LOW	c.558T>C	p.Ala186Ala	DHHC2	PBANKA_0108300
berg01	350757	T	C	0	55	55	missense_variant	MODERATE	c.3551T>C	p.Val1184Ala	PBANKA_0108400	PBANKA_0108400
berg01	355580	A	T	6	48	54	missense_variant	MODERATE	c.345T>A	p.Asn115Lys	SLU7	PBANKA_0108600
berg01	358481	C	A	0	92	92	missense_variant	MODERATE	c.1156G>T	p.Asp386Tyr	RBM25	PBANKA_0108700
berg01	358976	T	A	0	101	101	missense_variant	MODERATE	c.661A>T	p.Ile221Leu	RBM25	PBANKA_0108700
berg01	376256	C	T	0	88	88	synonymous_variant	LOW	c.300G>A	p.Leu100Leu	PBANKA_0109300	PBANKA_0109300
berg01	379569	C	T	0	89	89	missense_variant	MODERATE	c.71C>T	p.Thr24Ile	ApiAP2	PBANKA_0109500
berg01	382640	G	A	0	98	98	missense_variant	MODERATE	c.529G>A	p.Asp177Asn	PBANKA_0109600	PBANKA_0109600
berg01	384517	C	T	0	99	99	missense_variant	MODERATE	c.1195G>A	p.Asp399Asn	SWIB	PBANKA_0109700
berg01	401429	G	T	0	92	92	synonymous_variant	LOW	c.7125C>A	p.Ile2375Ile	PBANKA_0110100	PBANKA_0110100
berg01	404205	G	A	0	101	101	missense_variant	MODERATE	c.4349C>T	p.Pro1450Leu	PBANKA_0110100	PBANKA_0110100
berg01	404449	G	T	0	82	82	missense_variant	MODERATE	c.4105C>A	p.Pro1369Thr	PBANKA_0110100	PBANKA_0110100
berg01	404692	C	T	0	105	105	missense_variant	MODERATE	c.3862G>A	p.Asp1288Asn	PBANKA_0110100	PBANKA_0110100
berg01	407836	T	C	0	104	104	missense_variant	MODERATE	c.718A>G	p.Asn240Asp	PBANKA_0110100	PBANKA_0110100
berg01	412080	G	A	0	105	105	splice_region_variant&intron_variant	LOW	c.362+8G>A		PBANKA_0110200	PBANKA_0110200
berg01	419299	C	T	0	90	90	missense_variant	MODERATE	c.5290G>A	p.Glu1764Lys	LRR6	PBANKA_0110500
berg01	419754	G	T	0	92	92	missense_variant	MODERATE	c.4920C>A	p.Ser1640Arg	LRR6	PBANKA_0110500
berg01	419982	C	T	0	28	28	synonymous_variant	LOW	c.4692G>A	p.Lys1564Lys	LRR6	PBANKA_0110500
berg01	420676	G	A	0	78	78	missense_variant	MODERATE	c.3998C>T	p.Ala1333Val	LRR6	PBANKA_0110500
berg01	423630	G	T	0	80	80	synonymous_variant	LOW	c.1044C>A	p.Arg348Arg	LRR6	PBANKA_0110500
berg01	433157	C	G	0	83	83	missense_variant	MODERATE	c.22G>C	p.Val8Leu	P12p	PBANKA_0111100
berg01	447759	A	G	0	102	102	synonymous_variant	LOW	c.507T>C	p.Tyr169Tyr	ROP14	PBANKA_0111600
berg01	457258	G	A	0	82	82	missense_variant	MODERATE	c.167G>A	p.Arg56Lys	PBANKA_0111900	PBANKA_0111900
berg01	457579	A	G	0	64	64	missense_variant	MODERATE	c.488A>G	p.Asn163Ser	PBANKA_0111900	PBANKA_0111900
berg01	465967	G	A	0	115	115	missense_variant	MODERATE	c.439G>A	p.Asp147Asn	ApiAP2	PBANKA_0112100
berg01	469442	T	C	0	88	88	missense_variant	MODERATE	c.3914T>C	p.Leu1305Ser	ApiAP2	PBANKA_0112100
berg01	470946	G	C	0	84	84	missense_variant	MODERATE	c.5342G>C	p.Gly1781Ala	ApiAP2	PBANKA_0112100
berg01	471584	G	A	0	100	100	missense_variant	MODERATE	c.5980G>A	p.Val1994Ile	ApiAP2	PBANKA_0112100
berg01	471766	C	T	0	79	79	synonymous_variant	LOW	c.6162C>T	p.Cys2054Cys	ApiAP2	PBANKA_0112100
berg01	471802	A	G	0	89	89	synonymous_variant	LOW	c.6198A>G	p.Leu2066Leu	ApiAP2	PBANKA_0112100
berg01	472292	G	A	0	104	104	missense_variant	MODERATE	c.6688G>A	p.Gly2230Ser	ApiAP2	PBANKA_0112100
berg01	477368	G	A	0	91	91	missense_variant	MODERATE	c.2261C>T	p.Ala754Val	PBANKA_0112200	PBANKA_0112200
berg01	482847	C	T	0	79	79	missense_variant	MODERATE	c.2194G>A	p.Val732Ile	PBANKA_0112300	PBANKA_0112300
berg01	483484	T	C	0	97	97	missense_variant	MODERATE	c.1557A>G	p.Ile519Met	PBANKA_0112300	PBANKA_0112300
berg01	483560	C	T	0	90	90	missense_variant	MODERATE	c.1481G>A	p.Gly494Asp	PBANKA_0112300	PBANKA_0112300
berg01	483675	C	A	0	72	72	missense_variant	MODERATE	c.1366G>T	p.Asp456Tyr	PBANKA_0112300	PBANKA_0112300
berg01	483729	G	A	0	76	76	missense_variant	MODERATE	c.1312C>T	p.His438Tyr	PBANKA_0112300	PBANKA_0112300
berg01	483801	A	T	0	89	89	missense_variant	MODERATE	c.1240T>A	p.Leu414Ile	PBANKA_0112300	PBANKA_0112300
berg01	484911	A	T	0	93	93	missense_variant	MODERATE	c.130T>A	p.Tyr44Asn	PBANKA_0112300	PBANKA_0112300
berg01	486347	C	T	0	83	83	missense_variant	MODERATE	c.2173G>A	p.Ala725Thr	NAR1	PBANKA_0112400
berg01	486627	G	A	0	86	86	synonymous_variant	LOW	c.1893C>T	p.Ile631Ile	NAR1	PBANKA_0112400
berg02	87996	G	A	0	90	90	synonymous_variant	LOW	c.1170C>T	p.His390His	PBANKA_0202000	PBANKA_0202000
berg02	88233	T	A	0	110	110	missense_variant	MODERATE	c.1032A>T	p.Lys344Asn	PBANKA_0202000	PBANKA_0202000
berg02	95856	C	T	0	96	96	missense_variant	MODERATE	c.1342G>A	p.Val448Ile	PBANKA_0202400	PBANKA_0202400
berg02	96464	A	G	0	85	85	missense_variant	MODERATE	c.734T>C	p.Ile245Thr	PBANKA_0202400	PBANKA_0202400
berg02	119005	A	G	0	73	73	missense_variant	MODERATE	c.3500T>C	p.Val1167Ala	PIP5K	PBANKA_0203100
berg02	119022	C	T	0	75	75	synonymous_variant	LOW	c.3483G>A	p.Glu1161Glu	PIP5K	PBANKA_0203100
berg02	122052	G	C	0	36	36	synonymous_variant	LOW	c.624C>G	p.Gly208Gly	PIP5K	PBANKA_0203100
berg02	132245	A	G	0	72	72	synonymous_variant	LOW	c.648A>G	p.Arg216Arg	PBANKA_0203500	PBANKA_0203500
berg02	166282	T	C	0	108	108	synonymous_variant	LOW	c.51T>C	p.Cys17Cys	PBANKA_0204900	PBANKA_0204900
berg02	185068	A	G	0	82	82	synonymous_variant	LOW	c.165A>G	p.Leu55Leu	PBANKA_0205400	PBANKA_0205400
berg02	193270	A	G	0	88	88	synonymous_variant	LOW	c.8169T>C	p.Cys2723Cys	IK2	PBANKA_0205800
berg02	195722	C	T	0	109	109	missense_variant	MODERATE	c.5717G>A	p.Arg1906Lys	IK2	PBANKA_0205800
berg02	195937	T	A	0	93	93	synonymous_variant	LOW	c.5502A>T	p.Thr1834Thr	IK2	PBANKA_0205800
berg02	214451	G	T	0	91	91	missense_variant	MODERATE	c.673C>A	p.Pro225Thr	PBANKA_0206100	PBANKA_0206100
berg02	217045	G	A	0	87	87	missense_variant	MODERATE	c.881G>A	p.Gly294Glu	PBANKA_0206200	PBANKA_0206200
berg02	217273	A	G	0	97	97	missense_variant	MODERATE	c.1109A>G	p.His370Arg	PBANKA_0206200	PBANKA_0206200
berg02	228129	G	A	0	99	99	missense_variant	MODERATE	c.2195C>T	p.Ser732Leu	PBANKA_0206600	PBANKA_0206600
berg02	228380	C	A	0	95	95	missense_variant	MODERATE	c.1944G>T	p.Met648Ile	PBANKA_0206600	PBANKA_0206600
berg02	228535	T	G	0	121	121	missense_variant	MODERATE	c.1789A>C	p.Ile597Leu	PBANKA_0206600	PBANKA_0206600
berg02	235556	T	C	0	74	74	missense_variant	MODERATE	c.1256A>G	p.Glu419Gly	PBANKA_0206800	PBANKA_0206800
berg02	236476	C	T	0	113	113	synonymous_variant	LOW	c.336G>A	p.Glu112Glu	PBANKA_0206800	PBANKA_0206800
berg02	236512	A	G	0	110	110	synonymous_variant	LOW	c.300T>C	p.Gly100Gly	PBANKA_0206800	PBANKA_0206800
berg02	254163	G	A	0	86	86	missense_variant	MODERATE	c.479C>T	p.Ser160Phe	PBANKA_0207400	PBANKA_0207400
berg02	258168	G	T	0	77	77	splice_region_variant&intron_variant	LOW	c.1396+3G>T		PBANKA_0207500	PBANKA_0207500
berg02	258802	C	T	0	85	85	missense_variant	MODERATE	c.1942C>T	p.His648Tyr	PBANKA_0207500	PBANKA_0207500
berg02	271459	A	G	0	85	85	missense_variant	MODERATE	c.238A>G	p.Asn80Asp	PBANKA_0207700	PBANKA_0207700
berg02	273340	T	C	0	99	99	missense_variant	MODERATE	c.2119T>C	p.Ser707Pro	PBANKA_0207700	PBANKA_0207700
berg02	273983	G	A	0	82	82	synonymous_variant	LOW	c.2553G>A	p.Leu851Leu	PBANKA_0207700	PBANKA_0207700
berg02	276042	G	A	0	89	89	missense_variant	MODERATE	c.64G>A	p.Gly22Ser	PBANKA_0207800	PBANKA_0207800
berg02	287126	C	A	0	72	72	missense_variant	MODERATE	c.541G>T	p.Val181Leu	NPT1	PBANKA_0208300
berg02	289828	C	T	1	92	93	missense_variant	MODERATE	c.998G>A	p.Ser333Asn	MFR2	PBANKA_0208400
berg02	294207	T	C	0	136	136	missense_variant	MODERATE	c.1187A>G	p.Asn396Ser	PBANKA_0208500	PBANKA_0208500
berg02	294294	T	C	1	113	114	missense_variant	MODERATE	c.1100A>G	p.Gln367Arg	PBANKA_0208500	PBANKA_0208500
berg02	296393	A	G	0	114	114	synonymous_variant	LOW	c.456A>G	p.Gly152Gly	PBANKA_0208600	PBANKA_0208600
berg02	301486	G	A	0	75	75	missense_variant	MODERATE	c.7205C>T	p.Ala2402Val	UBP1	PBANKA_0208800
berg02	301856	T	C	0	50	50	missense_variant	MODERATE	c.6835A>G	p.Asn2279Asp	UBP1	PBANKA_0208800
berg02	302387	T	C	0	82	82	missense_variant	MODERATE	c.6304A>G	p.Lys2102Glu	UBP1	PBANKA_0208800
berg02	304123	C	T	0	88	88	missense_variant	MODERATE	c.4682G>A	p.Arg1561Lys	UBP1	PBANKA_0208800
berg02	304239	A	G	0	94	94	synonymous_variant	LOW	c.4566T>C	p.Tyr1522Tyr	UBP1	PBANKA_0208800
berg02	312383	G	C	0	89	89	missense_variant	MODERATE	c.79G>C	p.Ala27Pro	PBANKA_0208900	PBANKA_0208900
berg02	321498	T	A	0	114	114	missense_variant	MODERATE	c.1007A>T	p.Asn336Ile	PIESP15	PBANKA_0209200
berg02	325932	T	A	0	87	87	synonymous_variant	LOW	c.702T>A	p.Thr234Thr	ARP1	PBANKA_0209300
berg02	343633	T	C	0	106	106	synonymous_variant	LOW	c.2766T>C	p.Tyr922Tyr	PBANKA_0209700	PBANKA_0209700
berg02	344600	G	A	0	113	113	missense_variant	MODERATE	c.3733G>A	p.Asp1245Asn	PBANKA_0209700	PBANKA_0209700
berg02	350912	C	T	0	109	109	synonymous_variant	LOW	c.562C>T	p.Leu188Leu	NT4	PBANKA_0209900
berg02	350926	T	C	0	112	112	synonymous_variant	LOW	c.576T>C	p.Phe192Phe	NT4	PBANKA_0209900
berg02	351628	T	G	0	80	80	missense_variant	MODERATE	c.1096T>G	p.Ser366Ala	NT4	PBANKA_0209900
berg02	355788	A	G	0	68	68	synonymous_variant	LOW	c.2868A>G	p.Gly956Gly	VPS51	PBANKA_0210000
berg02	355884	A	C	0	71	71	missense_variant	MODERATE	c.2964A>C	p.Lys988Asn	VPS51	PBANKA_0210000
berg02	359137	C	T	0	77	77	splice_region_variant&intron_variant	LOW	c.779-6C>T		PBANKA_0210100	PBANKA_0210100
berg02	364254	T	A	0	89	89	missense_variant	MODERATE	c.943T>A	p.Phe315Ile	PBANKA_0210300	PBANKA_0210300
berg02	378087	G	T	0	108	108	synonymous_variant	LOW	c.4098C>A	p.Gly1366Gly	PBANKA_0210500	PBANKA_0210500
berg02	378803	C	T	0	84	84	missense_variant	MODERATE	c.3382G>A	p.Glu1128Lys	PBANKA_0210500	PBANKA_0210500
berg02	380159	A	C	0	81	81	missense_variant	MODERATE	c.2026T>G	p.Ser676Ala	PBANKA_0210500	PBANKA_0210500
berg02	380889	G	T	0	107	107	missense_variant	MODERATE	c.1384C>A	p.Leu462Ile	PBANKA_0210500	PBANKA_0210500
berg02	384893	G	A	0	91	91	missense_variant	MODERATE	c.7751C>T	p.Thr2584Ile	PBANKA_0210600	PBANKA_0210600
berg02	386454	G	A	0	105	105	missense_variant	MODERATE	c.6190C>T	p.Pro2064Ser	PBANKA_0210600	PBANKA_0210600
berg02	406616	A	G	0	96	96	synonymous_variant	LOW	c.2277T>C	p.Asp759Asp	PBANKA_0211200	PBANKA_0211200
berg02	408354	T	G	0	95	95	missense_variant	MODERATE	c.539A>C	p.Gln180Pro	PBANKA_0211200	PBANKA_0211200
berg02	430972	G	A	0	82	82	missense_variant	MODERATE	c.1822G>A	p.Glu608Lys	PBANKA_0211900	PBANKA_0211900
berg02	432013	A	G	0	28	28	missense_variant	MODERATE	c.2863A>G	p.Thr955Ala	PBANKA_0211900	PBANKA_0211900
berg02	432538	T	A	0	85	85	missense_variant	MODERATE	c.3388T>A	p.Phe1130Ile	PBANKA_0211900	PBANKA_0211900
berg02	433865	A	G	0	73	73	missense_variant	MODERATE	c.4715A>G	p.His1572Arg	PBANKA_0211900	PBANKA_0211900
berg02	438277	G	A	0	81	81	missense_variant	MODERATE	c.2068G>A	p.Val690Ile	PBANKA_0212000	PBANKA_0212000
berg02	438880	G	A	0	71	71	missense_variant	MODERATE	c.2671G>A	p.Glu891Lys	PBANKA_0212000	PBANKA_0212000
berg02	446619	A	T	0	85	85	synonymous_variant	LOW	c.14304T>A	p.Ile4768Ile	PBANKA_0212200	PBANKA_0212200
berg02	448377	G	A	0	99	99	synonymous_variant	LOW	c.12546C>T	p.Ser4182Ser	PBANKA_0212200	PBANKA_0212200
berg02	449967	C	A	0	79	79	missense_variant	MODERATE	c.10956G>T	p.Leu3652Phe	PBANKA_0212200	PBANKA_0212200
berg02	457794	C	T	0	92	92	synonymous_variant	LOW	c.3129G>A	p.Leu1043Leu	PBANKA_0212200	PBANKA_0212200
berg02	463270	G	A	0	113	113	missense_variant	MODERATE	c.691G>A	p.Val231Ile	ALP3	PBANKA_0212300
berg02	466374	C	A	0	76	76	missense_variant	MODERATE	c.49C>A	p.His17Asn	PBANKA_0212500	PBANKA_0212500
berg02	470465	A	C	0	88	88	missense_variant	MODERATE	c.631A>C	p.Ile211Leu	PBANKA_0212700	PBANKA_0212700
berg02	471455	A	G	0	50	50	missense_variant	MODERATE	c.1621A>G	p.Thr541Ala	PBANKA_0212700	PBANKA_0212700
berg02	472328	G	A	0	97	97	missense_variant	MODERATE	c.2494G>A	p.Ala832Thr	PBANKA_0212700	PBANKA_0212700
berg02	473630	T	G	0	79	79	missense_variant	MODERATE	c.3796T>G	p.Tyr1266Asp	PBANKA_0212700	PBANKA_0212700
berg02	477044	T	C	0	101	101	missense_variant	MODERATE	c.1111A>G	p.Thr371Ala	PBANKA_0212800	PBANKA_0212800
berg02	477234	T	G	0	81	81	missense_variant	MODERATE	c.921A>C	p.Glu307Asp	PBANKA_0212800	PBANKA_0212800
berg02	478045	C	T	0	78	78	missense_variant	MODERATE	c.715G>A	p.Ala239Thr	PBANKA_0212800	PBANKA_0212800
berg02	480608	A	C	0	89	89	missense_variant	MODERATE	c.66A>C	p.Arg22Ser	PBANKA_0212900	PBANKA_0212900
berg02	488741	C	A	0	102	102	missense_variant	MODERATE	c.757C>A	p.Pro253Thr	PBANKA_0213200	PBANKA_0213200
berg02	489097	A	G	0	84	84	synonymous_variant	LOW	c.1113A>G	p.Gln371Gln	PBANKA_0213200	PBANKA_0213200
berg02	490072	C	T	0	97	97	synonymous_variant	LOW	c.2088C>T	p.Ser696Ser	PBANKA_0213200	PBANKA_0213200
berg02	490417	C	T	0	86	86	synonymous_variant	LOW	c.2433C>T	p.Ala811Ala	PBANKA_0213200	PBANKA_0213200
berg02	490420	C	T	0	87	87	synonymous_variant	LOW	c.2436C>T	p.Asp812Asp	PBANKA_0213200	PBANKA_0213200
berg02	490693	C	A	0	89	91	synonymous_variant	LOW	c.2709C>A	p.Pro903Pro	PBANKA_0213200	PBANKA_0213200
berg02	492692	A	T	0	87	87	missense_variant	MODERATE	c.4708A>T	p.Ile1570Leu	PBANKA_0213200	PBANKA_0213200
berg02	496684	C	T	0	71	71	missense_variant	MODERATE	c.266C>T	p.Pro89Leu	AOP	PBANKA_0213300
berg02	498282	C	T	0	89	89	missense_variant	MODERATE	c.1970G>A	p.Ser657Asn	NMD3	PBANKA_0213400
berg02	498318	C	T	0	92	92	missense_variant	MODERATE	c.1934G>A	p.Ser645Asn	NMD3	PBANKA_0213400
berg02	499465	G	T	0	77	77	missense_variant	MODERATE	c.787C>A	p.His263Asn	NMD3	PBANKA_0213400
berg02	501666	T	G	2	75	77	missense_variant	MODERATE	c.162T>G	p.Asp54Glu	PBANKA_0213500	PBANKA_0213500
berg02	502279	C	A	0	88	88	missense_variant	MODERATE	c.775C>A	p.Leu259Ile	PBANKA_0213500	PBANKA_0213500
berg02	504108	T	C	0	107	107	missense_variant	MODERATE	c.469T>C	p.Ser157Pro	PBANKA_0213600	PBANKA_0213600
berg02	511065	G	A	0	90	90	missense_variant	MODERATE	c.149C>T	p.Ala50Val	PBANKA_0213800	PBANKA_0213800
berg02	515407	G	T	0	89	89	missense_variant	MODERATE	c.661G>T	p.Ala221Ser	PBANKA_0214000	PBANKA_0214000
berg02	516762	A	G	0	86	86	synonymous_variant	LOW	c.2016A>G	p.Lys672Lys	PBANKA_0214000	PBANKA_0214000
berg02	517264	G	A	0	85	85	missense_variant	MODERATE	c.2518G>A	p.Gly840Ser	PBANKA_0214000	PBANKA_0214000
berg02	517383	A	G	0	89	89	synonymous_variant	LOW	c.2637A>G	p.Glu879Glu	PBANKA_0214000	PBANKA_0214000
berg02	517852	C	A	0	82	82	missense_variant	MODERATE	c.3106C>A	p.His1036Asn	PBANKA_0214000	PBANKA_0214000
berg02	518352	G	A	0	97	97	synonymous_variant	LOW	c.3606G>A	p.Glu1202Glu	PBANKA_0214000	PBANKA_0214000
berg02	518433	G	A	0	98	98	synonymous_variant	LOW	c.3687G>A	p.Lys1229Lys	PBANKA_0214000	PBANKA_0214000
berg02	518972	C	T	0	92	92	missense_variant	MODERATE	c.4226C>T	p.Ser1409Leu	PBANKA_0214000	PBANKA_0214000
berg02	519345	G	A	0	102	102	synonymous_variant	LOW	c.4599G>A	p.Leu1533Leu	PBANKA_0214000	PBANKA_0214000
berg02	519804	C	T	0	69	69	synonymous_variant	LOW	c.5058C>T	p.Ala1686Ala	PBANKA_0214000	PBANKA_0214000
berg02	520884	T	C	1	87	88	synonymous_variant	LOW	c.6138T>C	p.Gly2046Gly	PBANKA_0214000	PBANKA_0214000
berg02	521190	G	A	0	96	96	synonymous_variant	LOW	c.6444G>A	p.Gly2148Gly	PBANKA_0214000	PBANKA_0214000
berg02	521547	G	T	0	114	114	missense_variant	MODERATE	c.6801G>T	p.Met2267Ile	PBANKA_0214000	PBANKA_0214000
berg02	521568	T	C	0	111	111	synonymous_variant	LOW	c.6822T>C	p.Val2274Val	PBANKA_0214000	PBANKA_0214000
berg02	522699	G	A	0	71	71	synonymous_variant	LOW	c.7953G>A	p.Gln2651Gln	PBANKA_0214000	PBANKA_0214000
berg02	523668	C	T	0	108	108	synonymous_variant	LOW	c.8922C>T	p.Asn2974Asn	PBANKA_0214000	PBANKA_0214000
berg02	524223	C	T	0	68	68	synonymous_variant	LOW	c.9477C>T	p.Val3159Val	PBANKA_0214000	PBANKA_0214000
berg02	528121	T	C	0	101	101	missense_variant	MODERATE	c.13375T>C	p.Ser4459Pro	PBANKA_0214000	PBANKA_0214000
berg02	528505	C	A	0	107	107	missense_variant	MODERATE	c.13759C>A	p.Leu4587Ile	PBANKA_0214000	PBANKA_0214000
berg02	529830	C	T	0	79	79	synonymous_variant	LOW	c.14964C>T	p.Asp4988Asp	PBANKA_0214000	PBANKA_0214000
berg02	531736	A	G	0	90	90	synonymous_variant	LOW	c.225A>G	p.Leu75Leu	PBANKA_0214200	PBANKA_0214200
berg02	531865	G	A	0	84	84	synonymous_variant	LOW	c.354G>A	p.Ala118Ala	PBANKA_0214200	PBANKA_0214200
berg02	535301	C	T	0	79	79	missense_variant	MODERATE	c.1948G>A	p.Asp650Asn	PBANKA_0214300	PBANKA_0214300
berg02	535334	C	T	0	80	80	missense_variant	MODERATE	c.1915G>A	p.Val639Ile	PBANKA_0214300	PBANKA_0214300
berg02	535361	C	T	0	80	80	missense_variant	MODERATE	c.1888G>A	p.Asp630Asn	PBANKA_0214300	PBANKA_0214300
berg02	535800	A	C	0	96	96	synonymous_variant	LOW	c.1449T>G	p.Ala483Ala	PBANKA_0214300	PBANKA_0214300
berg02	536158	T	C	0	88	88	missense_variant	MODERATE	c.1091A>G	p.Asp364Gly	PBANKA_0214300	PBANKA_0214300
berg02	543725	G	A	0	100	100	missense_variant	MODERATE	c.485G>A	p.Cys162Tyr	AP2-L	PBANKA_0214400
berg02	544663	C	T	0	106	106	missense_variant	MODERATE	c.1423C>T	p.His475Tyr	AP2-L	PBANKA_0214400
berg02	544809	G	T	0	103	103	synonymous_variant	LOW	c.1569G>T	p.Leu523Leu	AP2-L	PBANKA_0214400
berg02	545578	A	G	0	87	87	missense_variant	MODERATE	c.2338A>G	p.Thr780Ala	AP2-L	PBANKA_0214400
berg02	545972	G	A	0	84	84	missense_variant	MODERATE	c.2732G>A	p.Arg911Lys	AP2-L	PBANKA_0214400
berg03	28354	G	A	0	91	91	missense_variant	MODERATE	c.113G>A	p.Gly38Glu	OPP	PBANKA_0300800
berg03	31926	G	C	0	77	77	missense_variant	MODERATE	c.4861C>G	p.Pro1621Ala	ROPE	PBANKA_0301000
berg03	35143	G	A	0	80	80	synonymous_variant	LOW	c.1644C>T	p.Asn548Asn	ROPE	PBANKA_0301000
berg03	39436	C	G	0	103	103	missense_variant	MODERATE	c.950G>C	p.Cys317Ser	PBANKA_0301100	PBANKA_0301100
berg03	39707	T	C	0	84	84	missense_variant	MODERATE	c.679A>G	p.Lys227Glu	PBANKA_0301100	PBANKA_0301100
berg03	40131	C	A	0	50	51	synonymous_variant	LOW	c.255G>T	p.Gly85Gly	PBANKA_0301100	PBANKA_0301100
berg03	41465	C	T	0	75	75	synonymous_variant	LOW	c.336C>T	p.Cys112Cys	ERCC1	PBANKA_0301200
berg03	48867	T	C	0	96	96	missense_variant	MODERATE	c.481A>G	p.Thr161Ala	MAK16	PBANKA_0301500
berg03	51930	C	T	0	92	92	synonymous_variant	LOW	c.885G>A	p.Pro295Pro	PBANKA_0301600	PBANKA_0301600
berg03	52954	A	G	1	88	89	synonymous_variant	LOW	c.465T>C	p.Ser155Ser	PBANKA_0301600	PBANKA_0301600
berg03	57513	C	T	0	104	104	missense_variant	MODERATE	c.568C>T	p.Pro190Ser	PBANKA_0301800	PBANKA_0301800
berg03	58214	G	C	0	106	106	missense_variant	MODERATE	c.1269G>C	p.Arg423Ser	PBANKA_0301800	PBANKA_0301800
berg03	63525	T	C	0	91	91	synonymous_variant	LOW	c.1734A>G	p.Lys578Lys	PBANKA_0301900	PBANKA_0301900
berg03	68058	T	G	0	81	81	missense_variant	MODERATE	c.76T>G	p.Ser26Ala	PBANKA_0302000	PBANKA_0302000
berg03	70483	A	G	0	72	72	synonymous_variant	LOW	c.1551T>C	p.Asp517Asp	PBANKA_0302100	PBANKA_0302100
berg03	71838	T	C	0	92	92	missense_variant	MODERATE	c.196A>G	p.Asn66Asp	PBANKA_0302100	PBANKA_0302100
berg03	81539	A	G	0	89	89	synonymous_variant	LOW	c.729T>C	p.Ile243Ile	HT	PBANKA_0302500
berg03	81688	C	T	0	94	94	missense_variant	MODERATE	c.580G>A	p.Asp194Asn	HT	PBANKA_0302500
berg03	81690	G	T	0	93	93	missense_variant	MODERATE	c.578C>A	p.Ala193Asp	HT	PBANKA_0302500
berg03	81977	A	G	0	88	88	synonymous_variant	LOW	c.291T>C	p.Tyr97Tyr	HT	PBANKA_0302500
berg03	94299	C	A	0	82	82	missense_variant	MODERATE	c.1693C>A	p.Gln565Lys	PBANKA_0303000	PBANKA_0303000
berg03	95646	T	C	0	86	86	synonymous_variant	LOW	c.55T>C	p.Leu19Leu	PBANKA_0303100	PBANKA_0303100
berg03	101414	C	T	0	80	80	synonymous_variant	LOW	c.423C>T	p.Asp141Asp	PBANKA_0303300	PBANKA_0303300
berg03	108610	G	T	0	122	122	missense_variant	MODERATE	c.606G>T	p.Met202Ile	RPN1	PBANKA_0303600
berg03	110081	C	T	0	109	109	missense_variant	MODERATE	c.2077C>T	p.Pro693Ser	RPN1	PBANKA_0303600
berg03	110386	G	A	0	77	77	synonymous_variant	LOW	c.2382G>A	p.Leu794Leu	RPN1	PBANKA_0303600
berg03	124356	G	A	0	122	122	synonymous_variant	LOW	c.1401G>A	p.Leu467Leu	AROM	PBANKA_0304000
berg03	149474	C	G	0	92	92	missense_variant	MODERATE	c.2098G>C	p.Val700Leu	SERA5	PBANKA_0304700
berg03	150932	T	C	0	80	80	synonymous_variant	LOW	c.816A>G	p.Gly272Gly	SERA5	PBANKA_0304700
berg03	151073	T	C	0	96	96	synonymous_variant	LOW	c.792A>G	p.Arg264Arg	SERA5	PBANKA_0304700
berg03	154374	T	G	0	99	99	missense_variant	MODERATE	c.2326A>C	p.Ile776Leu	SERA4	PBANKA_0304800
berg03	154907	C	A	0	103	103	missense_variant	MODERATE	c.1793G>T	p.Ser598Ile	SERA4	PBANKA_0304800
berg03	155423	A	G	0	95	95	missense_variant	MODERATE	c.1277T>C	p.Leu426Pro	SERA4	PBANKA_0304800
berg03	156401	T	C	0	93	93	missense_variant	MODERATE	c.497A>G	p.Asp166Gly	SERA4	PBANKA_0304800
berg03	161234	T	G	0	61	61	missense_variant	MODERATE	c.564A>C	p.Gln188His	SERA3	PBANKA_0304900
berg03	163364	T	C	0	62	62	missense_variant	MODERATE	c.3301A>G	p.Asn1101Asp	SERA2	PBANKA_0305000
berg03	163463	C	T	0	56	56	missense_variant	MODERATE	c.3202G>A	p.Val1068Ile	SERA2	PBANKA_0305000
berg03	163563	T	A	0	49	49	missense_variant	MODERATE	c.3102A>T	p.Gln1034His	SERA2	PBANKA_0305000
berg03	163565	G	A	0	48	48	stop_gained	HIGH	c.3100C>T	p.Gln1034*	SERA2	PBANKA_0305000
berg03	163568	T	G	0	45	45	synonymous_variant	LOW	c.3097A>C	p.Arg1033Arg	SERA2	PBANKA_0305000
berg03	163613	A	G	0	42	42	missense_variant	MODERATE	c.3052T>C	p.Ser1018Pro	SERA2	PBANKA_0305000
berg03	163917	T	G	0	52	52	synonymous_variant	LOW	c.2748A>C	p.Ile916Ile	SERA2	PBANKA_0305000
berg03	163977	T	G	0	90	90	synonymous_variant	LOW	c.2688A>C	p.Pro896Pro	SERA2	PBANKA_0305000
berg03	164266	T	C	0	82	82	missense_variant	MODERATE	c.2399A>G	p.Asn800Ser	SERA2	PBANKA_0305000
berg03	164379	A	G	0	87	87	synonymous_variant	LOW	c.2286T>C	p.Tyr762Tyr	SERA2	PBANKA_0305000
berg03	164428	C	T	0	105	105	missense_variant	MODERATE	c.2237G>A	p.Gly746Asp	SERA2	PBANKA_0305000
berg03	164511	C	T	0	104	104	synonymous_variant	LOW	c.2154G>A	p.Lys718Lys	SERA2	PBANKA_0305000
berg03	164529	A	G	0	109	109	synonymous_variant	LOW	c.2136T>C	p.Asn712Asn	SERA2	PBANKA_0305000
berg03	164757	C	T	0	107	107	synonymous_variant	LOW	c.1908G>A	p.Lys636Lys	SERA2	PBANKA_0305000
berg03	164765	C	T	0	107	107	missense_variant	MODERATE	c.1900G>A	p.Val634Ile	SERA2	PBANKA_0305000
berg03	164769	G	A	0	107	107	synonymous_variant	LOW	c.1896C>T	p.Ser632Ser	SERA2	PBANKA_0305000
berg03	164773	G	T	0	109	109	missense_variant	MODERATE	c.1892C>A	p.Thr631Asn	SERA2	PBANKA_0305000
berg03	164775	C	A	0	110	110	missense_variant	MODERATE	c.1890G>T	p.Lys630Asn	SERA2	PBANKA_0305000
berg03	164790	A	G	0	113	113	synonymous_variant	LOW	c.1875T>C	p.Asp625Asp	SERA2	PBANKA_0305000
berg03	164896	A	G	0	94	94	missense_variant	MODERATE	c.1769T>C	p.Leu590Pro	SERA2	PBANKA_0305000
berg03	165039	G	A	0	89	89	synonymous_variant	LOW	c.1626C>T	p.Ala542Ala	SERA2	PBANKA_0305000
berg03	165486	A	G	0	76	76	synonymous_variant	LOW	c.1179T>C	p.Cys393Cys	SERA2	PBANKA_0305000
berg03	166169	A	G	0	95	95	missense_variant	MODERATE	c.734T>C	p.Val245Ala	SERA2	PBANKA_0305000
berg03	166357	T	C	0	42	42	synonymous_variant	LOW	c.546A>G	p.Thr182Thr	SERA2	PBANKA_0305000
berg03	166713	G	C	0	69	69	missense_variant	MODERATE	c.190C>G	p.Pro64Ala	SERA2	PBANKA_0305000
berg03	166806	C	T	0	74	74	missense_variant	MODERATE	c.97G>A	p.Val33Ile	SERA2	PBANKA_0305000
berg03	166808	T	C	0	74	74	missense_variant	MODERATE	c.95A>G	p.Glu32Gly	SERA2	PBANKA_0305000
berg03	166821	G	C	0	72	72	missense_variant	MODERATE	c.82C>G	p.Pro28Ala	SERA2	PBANKA_0305000
berg03	166831	T	G	0	73	73	synonymous_variant	LOW	c.72A>C	p.Pro24Pro	SERA2	PBANKA_0305000
berg03	168998	G	A	0	22	23	missense_variant	MODERATE	c.3892C>T	p.Pro1298Ser	SERA1	PBANKA_0305100
berg03	169186	C	T	0	51	51	missense_variant	MODERATE	c.3704G>A	p.Gly1235Glu	SERA1	PBANKA_0305100
berg03	170367	A	G	0	95	95	synonymous_variant	LOW	c.2523T>C	p.Asp841Asp	SERA1	PBANKA_0305100
berg03	171987	A	G	0	74	74	synonymous_variant	LOW	c.1146T>C	p.Gly382Gly	SERA1	PBANKA_0305100
berg03	172035	G	A	0	76	76	synonymous_variant	LOW	c.1098C>T	p.Thr366Thr	SERA1	PBANKA_0305100
berg03	172041	T	C	0	82	82	synonymous_variant	LOW	c.1092A>G	p.Lys364Lys	SERA1	PBANKA_0305100
berg03	172094	T	C	0	87	87	missense_variant	MODERATE	c.1039A>G	p.Lys347Glu	SERA1	PBANKA_0305100
berg03	172264	A	G	0	87	87	missense_variant	MODERATE	c.869T>C	p.Ile290Thr	SERA1	PBANKA_0305100
berg03	172384	C	T	0	76	76	missense_variant	MODERATE	c.749G>A	p.Ser250Asn	SERA1	PBANKA_0305100
berg03	172580	G	A	1	43	44	missense_variant	MODERATE	c.553C>T	p.Pro185Ser	SERA1	PBANKA_0305100
berg03	176014	A	G	0	92	92	synonymous_variant	LOW	c.351A>G	p.Leu117Leu	PBANKA_0305200	PBANKA_0305200
berg03	184006	G	A	0	75	75	synonymous_variant	LOW	c.126G>A	p.Val42Val	PBANKA_0305400	PBANKA_0305400
berg03	186533	G	A	0	77	77	missense_variant	MODERATE	c.2653G>A	p.Asp885Asn	PBANKA_0305400	PBANKA_0305400
berg03	186581	A	G	0	75	75	missense_variant	MODERATE	c.2701A>G	p.Asn901Asp	PBANKA_0305400	PBANKA_0305400
berg03	198404	G	A	0	78	78	synonymous_variant	LOW	c.280C>T	p.Leu94Leu	PBANKA_0305800	PBANKA_0305800
berg03	198477	A	G	0	86	86	synonymous_variant	LOW	c.207T>C	p.Cys69Cys	PBANKA_0305800	PBANKA_0305800
berg03	212106	T	C	0	108	108	missense_variant	MODERATE	c.2188T>C	p.Ser730Pro	P230	PBANKA_0306100
berg03	213147	C	G	0	89	89	missense_variant	MODERATE	c.3229C>G	p.Leu1077Val	P230	PBANKA_0306100
berg03	214258	C	A	0	91	91	missense_variant	MODERATE	c.4340C>A	p.Pro1447Gln	P230	PBANKA_0306100
berg03	214928	T	C	0	105	105	synonymous_variant	LOW	c.5010T>C	p.Cys1670Cys	P230	PBANKA_0306100
berg03	235246	C	A	0	91	91	missense_variant	MODERATE	c.1347G>T	p.Lys449Asn	PBANKA_0306700	PBANKA_0306700
berg03	235462	T	C	0	72	72	synonymous_variant	LOW	c.1131A>G	p.Gln377Gln	PBANKA_0306700	PBANKA_0306700
berg03	240273	A	G	0	124	124	synonymous_variant	LOW	c.723T>C	p.Cys241Cys	UAP56	PBANKA_0306800
berg03	253013	A	T	0	100	100	synonymous_variant	LOW	c.552T>A	p.Arg184Arg	PBANKA_0307100	PBANKA_0307100
berg03	256392	T	C	0	95	95	missense_variant	MODERATE	c.817A>G	p.Asn273Asp	PBANKA_0307200	PBANKA_0307200
berg03	257072	A	G	0	79	79	synonymous_variant	LOW	c.238T>C	p.Leu80Leu	PBANKA_0307200	PBANKA_0307200
berg03	262088	T	C	0	86	86	missense_variant	MODERATE	c.2491T>C	p.Tyr831His	PBANKA_0307400	PBANKA_0307400
berg03	264898	G	C	0	92	92	missense_variant	MODERATE	c.344C>G	p.Thr115Ser	PBANKA_0307500	PBANKA_0307500
berg03	289370	G	A	0	75	75	synonymous_variant	LOW	c.450C>T	p.Ser150Ser	PBANKA_0308200	PBANKA_0308200
berg03	298632	A	G	0	91	91	missense_variant	MODERATE	c.194A>G	p.Lys65Arg	TKL1	PBANKA_0308500
berg03	299870	T	G	0	118	118	missense_variant	MODERATE	c.1432T>G	p.Tyr478Asp	TKL1	PBANKA_0308500
berg03	303183	A	G	0	105	105	missense_variant	MODERATE	c.1322A>G	p.Lys441Arg	PBANKA_0308600	PBANKA_0308600
berg03	329046	G	A	0	21	21	missense_variant	MODERATE	c.199G>A	p.Gly67Ser	PBANKA_0309400	PBANKA_0309400
berg03	330226	G	A	0	84	84	missense_variant	MODERATE	c.1379G>A	p.Gly460Glu	PBANKA_0309400	PBANKA_0309400
berg03	332917	G	A	0	80	80	missense_variant	MODERATE	c.4070G>A	p.Gly1357Glu	PBANKA_0309400	PBANKA_0309400
berg03	333231	T	A	0	77	77	missense_variant	MODERATE	c.4384T>A	p.Phe1462Ile	PBANKA_0309400	PBANKA_0309400
berg03	334082	C	A	0	100	100	missense_variant	MODERATE	c.5235C>A	p.Asn1745Lys	PBANKA_0309400	PBANKA_0309400
berg03	334130	G	C	0	95	95	synonymous_variant	LOW	c.5283G>C	p.Gly1761Gly	PBANKA_0309400	PBANKA_0309400
berg03	338200	T	C	0	116	116	missense_variant	MODERATE	c.9353T>C	p.Val3118Ala	PBANKA_0309400	PBANKA_0309400
berg03	368263	G	A	0	81	81	synonymous_variant	LOW	c.216G>A	p.Lys72Lys	PBANKA_0310600	PBANKA_0310600
berg03	373454	C	T	0	99	99	missense_variant	MODERATE	c.1067G>A	p.Gly356Glu	PBANKA_0310800	PBANKA_0310800
berg03	393828	A	C	0	97	97	missense_variant	MODERATE	c.1002A>C	p.Lys334Asn	PBANKA_0311400	PBANKA_0311400
berg03	393977	G	A	0	88	88	missense_variant	MODERATE	c.1151G>A	p.Ser384Asn	PBANKA_0311400	PBANKA_0311400
berg03	393989	T	G	0	87	87	missense_variant	MODERATE	c.1163T>G	p.Ile388Ser	PBANKA_0311400	PBANKA_0311400
berg03	394914	C	A	0	79	79	synonymous_variant	LOW	c.2088C>A	p.Pro696Pro	PBANKA_0311400	PBANKA_0311400
berg03	395305	T	C	0	83	83	missense_variant	MODERATE	c.2479T>C	p.Tyr827His	PBANKA_0311400	PBANKA_0311400
berg03	395745	G	A	0	68	68	synonymous_variant	LOW	c.2919G>A	p.Val973Val	PBANKA_0311400	PBANKA_0311400
berg03	396074	G	T	0	87	87	missense_variant	MODERATE	c.3248G>T	p.Ser1083Ile	PBANKA_0311400	PBANKA_0311400
berg03	396417	C	T	0	98	98	synonymous_variant	LOW	c.3591C>T	p.Asp1197Asp	PBANKA_0311400	PBANKA_0311400
berg03	396800	A	G	0	92	92	missense_variant	MODERATE	c.3974A>G	p.Asn1325Ser	PBANKA_0311400	PBANKA_0311400
berg03	400357	A	G	0	76	76	synonymous_variant	LOW	c.334T>C	p.Leu112Leu	PBANKA_0311500	PBANKA_0311500
berg03	403377	C	T	0	46	46	synonymous_variant	LOW	c.162C>T	p.Tyr54Tyr	PBANKA_0311600	PBANKA_0311600
berg03	404125	T	G	0	100	100	missense_variant	MODERATE	c.724T>G	p.Ser242Ala	PBANKA_0311600	PBANKA_0311600
berg03	404391	A	G	0	85	85	synonymous_variant	LOW	c.990A>G	p.Ser330Ser	PBANKA_0311600	PBANKA_0311600
berg03	405991	C	A	0	81	81	missense_variant	MODERATE	c.2590C>A	p.Gln864Lys	PBANKA_0311600	PBANKA_0311600
berg03	413233	A	G	0	82	82	missense_variant	MODERATE	c.103T>C	p.Tyr35His	ACS9	PBANKA_0311800
berg03	418138	C	T	0	102	102	missense_variant	MODERATE	c.101C>T	p.Ala34Val	PBANKA_0312000	PBANKA_0312000
berg03	418242	A	G	0	115	115	missense_variant	MODERATE	c.205A>G	p.Asn69Asp	PBANKA_0312000	PBANKA_0312000
berg03	418685	C	T	0	43	43	synonymous_variant	LOW	c.648C>T	p.Thr216Thr	PBANKA_0312000	PBANKA_0312000
berg03	440525	T	A	0	72	72	missense_variant	MODERATE	c.87T>A	p.Asn29Lys	PBANKA_0312700	PBANKA_0312700
berg03	446402	C	T	0	88	88	synonymous_variant	LOW	c.2184G>A	p.Leu728Leu	PBANKA_0312800	PBANKA_0312800
berg03	446519	T	A	0	84	84	synonymous_variant	LOW	c.2067A>T	p.Ile689Ile	PBANKA_0312800	PBANKA_0312800
berg03	449472	G	A	0	88	88	missense_variant	MODERATE	c.599C>T	p.Thr200Ile	PBANKA_0312900	PBANKA_0312900
berg03	451493	C	A	0	74	74	missense_variant	MODERATE	c.868C>A	p.His290Asn	PBANKA_0313000	PBANKA_0313000
berg03	460988	C	A	0	105	105	missense_variant	MODERATE	c.2750C>A	p.Thr917Asn	PBANKA_0313200	PBANKA_0313200
berg03	461844	T	C	0	80	80	synonymous_variant	LOW	c.3606T>C	p.Asn1202Asn	PBANKA_0313200	PBANKA_0313200
berg03	462618	G	A	0	88	88	missense_variant	MODERATE	c.4380G>A	p.Met1460Ile	PBANKA_0313200	PBANKA_0313200
berg03	462771	C	T	0	79	79	synonymous_variant	LOW	c.4533C>T	p.Gly1511Gly	PBANKA_0313200	PBANKA_0313200
berg03	465595	G	A	0	85	85	missense_variant	MODERATE	c.385G>A	p.Val129Ile	PBANKA_0313300	PBANKA_0313300
berg03	466008	T	C	0	98	98	synonymous_variant	LOW	c.798T>C	p.Ile266Ile	PBANKA_0313300	PBANKA_0313300
berg03	469760	C	A	0	109	109	missense_variant	MODERATE	c.979C>A	p.Leu327Met	ATG11	PBANKA_0313400
berg03	472675	C	T	0	72	72	missense_variant	MODERATE	c.3704C>T	p.Thr1235Ile	ATG11	PBANKA_0313400
berg03	473054	A	T	0	94	94	missense_variant	MODERATE	c.4083A>T	p.Gln1361His	ATG11	PBANKA_0313400
berg03	474062	G	A	0	78	78	missense_variant	MODERATE	c.2456C>T	p.Ser819Phe	PBANKA_0313500	PBANKA_0313500
berg03	475530	G	T	0	106	106	missense_variant	MODERATE	c.988C>A	p.Leu330Ile	PBANKA_0313500	PBANKA_0313500
berg03	478319	G	A	0	88	88	synonymous_variant	LOW	c.318G>A	p.Gln106Gln	PBANKA_0313600	PBANKA_0313600
berg03	480401	G	C	0	80	80	missense_variant	MODERATE	c.1957C>G	p.Pro653Ala	PBANKA_0313700	PBANKA_0313700
berg03	488963	G	A	0	64	64	synonymous_variant	LOW	c.1542C>T	p.Ser514Ser	PBANKA_0313900	PBANKA_0313900
berg03	496548	C	A	0	83	83	synonymous_variant	LOW	c.264C>A	p.Ile88Ile	CDPK1	PBANKA_0314200
berg03	500521	A	G	0	72	72	missense_variant	MODERATE	c.2725T>C	p.Tyr909His	PBANKA_0314300	PBANKA_0314300
berg03	500523	A	G	0	71	71	missense_variant	MODERATE	c.2723T>C	p.Leu908Ser	PBANKA_0314300	PBANKA_0314300
berg03	515045	G	T	0	67	67	missense_variant	MODERATE	c.665G>T	p.Gly222Val	PBANKA_0314800	PBANKA_0314800
berg03	515409	A	G	0	77	77	missense_variant	MODERATE	c.796A>G	p.Thr266Ala	PBANKA_0314800	PBANKA_0314800
berg03	521030	C	A	0	77	77	missense_variant	MODERATE	c.416G>T	p.Cys139Phe	PBANKA_0315000	PBANKA_0315000
berg03	530555	A	G	0	85	85	synonymous_variant	LOW	c.4566A>G	p.Val1522Val	PBANKA_0315300	PBANKA_0315300
berg03	530596	C	T	0	80	80	missense_variant	MODERATE	c.4607C>T	p.Ser1536Leu	PBANKA_0315300	PBANKA_0315300
berg03	533656	T	C	0	85	85	synonymous_variant	LOW	c.30A>G	p.Lys10Lys	PRP45	PBANKA_0315400
berg03	538018	T	C	0	106	106	non_coding_transcript_exon_variant	MODIFIER	n.25T>C		PBANKA_0315500	PBANKA_0315500
berg04	28349	C	T	0	99	99	synonymous_variant	LOW	c.1758G>A	p.Thr586Thr	PRP46	PBANKA_0401000
berg04	29378	A	C	0	80	80	missense_variant	MODERATE	c.729T>G	p.Phe243Leu	PRP46	PBANKA_0401000
berg04	29753	A	T	0	86	86	synonymous_variant	LOW	c.354T>A	p.Thr118Thr	PRP46	PBANKA_0401000
berg04	29826	T	C	0	93	93	missense_variant	MODERATE	c.281A>G	p.Asp94Gly	PRP46	PBANKA_0401000
berg04	35054	T	A	0	92	92	missense_variant	MODERATE	c.793T>A	p.Phe265Ile	SRPK1	PBANKA_0401100
berg04	37258	G	A	0	97	97	missense_variant	MODERATE	c.2997G>A	p.Met999Ile	SRPK1	PBANKA_0401100
berg04	37322	C	T	0	101	101	missense_variant	MODERATE	c.3061C>T	p.Pro1021Ser	SRPK1	PBANKA_0401100
berg04	41208	A	G	0	98	98	missense_variant	MODERATE	c.629A>G	p.Asp210Gly	ABCB4	PBANKA_0401200
berg04	49138	C	T	0	75	75	missense_variant	MODERATE	c.83G>A	p.Ser28Asn	PBANKA_0401400	PBANKA_0401400
berg04	53433	A	G	0	71	71	synonymous_variant	LOW	c.3390T>C	p.Ile1130Ile	PBANKA_0401500	PBANKA_0401500
berg04	55395	A	G	1	96	97	synonymous_variant	LOW	c.1428T>C	p.Asn476Asn	PBANKA_0401500	PBANKA_0401500
berg04	60672	C	T	0	76	76	synonymous_variant	LOW	c.1116G>A	p.Gly372Gly	NSF	PBANKA_0401600
berg04	63165	G	A	0	83	83	synonymous_variant	LOW	c.3462C>T	p.Gly1154Gly	PBANKA_0401700	PBANKA_0401700
berg04	63711	C	T	0	104	104	synonymous_variant	LOW	c.2916G>A	p.Lys972Lys	PBANKA_0401700	PBANKA_0401700
berg04	64351	C	T	0	80	80	missense_variant	MODERATE	c.2276G>A	p.Gly759Asp	PBANKA_0401700	PBANKA_0401700
berg04	64501	A	C	0	82	82	missense_variant	MODERATE	c.2126T>G	p.Val709Gly	PBANKA_0401700	PBANKA_0401700
berg04	64531	A	G	0	89	89	missense_variant	MODERATE	c.2096T>C	p.Leu699Ser	PBANKA_0401700	PBANKA_0401700
berg04	64899	T	C	0	87	87	synonymous_variant	LOW	c.1728A>G	p.Gly576Gly	PBANKA_0401700	PBANKA_0401700
berg04	66576	A	T	0	92	92	missense_variant	MODERATE	c.51T>A	p.Asn17Lys	PBANKA_0401700	PBANKA_0401700
berg04	72103	G	A	0	100	100	synonymous_variant	LOW	c.2685G>A	p.Gly895Gly	PBANKA_0401800	PBANKA_0401800
berg04	83008	T	C	1	126	127	synonymous_variant	LOW	c.1404T>C	p.Asn468Asn	PBANKA_0402100	PBANKA_0402100
berg04	83095	A	C	1	103	104	missense_variant	MODERATE	c.1491A>C	p.Gln497His	PBANKA_0402100	PBANKA_0402100
berg04	86636	G	A	0	79	79	missense_variant	MODERATE	c.5032G>A	p.Ala1678Thr	PBANKA_0402100	PBANKA_0402100
berg04	86661	C	T	0	75	75	missense_variant	MODERATE	c.5057C>T	p.Thr1686Met	PBANKA_0402100	PBANKA_0402100
berg04	91688	T	C	0	86	86	synonymous_variant	LOW	c.564T>C	p.Cys188Cys	PBANKA_0402400	PBANKA_0402400
berg04	95728	G	A	0	86	86	synonymous_variant	LOW	c.1275C>T	p.Ala425Ala	IMC1a	PBANKA_0402600
berg04	97164	G	A	0	99	99	synonymous_variant	LOW	c.177C>T	p.Ser59Ser	IMC1a	PBANKA_0402600
berg04	103623	T	C	0	80	80	synonymous_variant	LOW	c.939A>G	p.Lys313Lys	EHD	PBANKA_0402800
berg04	107772	G	A	0	102	102	missense_variant	MODERATE	c.298G>A	p.Val100Ile	PBANKA_0402900	PBANKA_0402900
berg04	115183	T	C	0	101	101	synonymous_variant	LOW	c.984A>G	p.Leu328Leu	CSP	PBANKA_0403200
berg04	121444	T	C	0	100	100	synonymous_variant	LOW	c.2640T>C	p.Asn880Asn	PBANKA_0403300	PBANKA_0403300
berg04	128443	G	T	0	76	76	missense_variant	MODERATE	c.9332C>A	p.Thr3111Asn	PBANKA_0403600	PBANKA_0403600
berg04	130530	G	A	0	92	92	synonymous_variant	LOW	c.7245C>T	p.Phe2415Phe	PBANKA_0403600	PBANKA_0403600
berg04	131632	A	G	0	106	106	missense_variant	MODERATE	c.6143T>C	p.Phe2048Ser	PBANKA_0403600	PBANKA_0403600
berg04	131668	G	A	0	99	99	missense_variant	MODERATE	c.6107C>T	p.Thr2036Ile	PBANKA_0403600	PBANKA_0403600
berg04	135180	T	C	0	104	104	synonymous_variant	LOW	c.2595A>G	p.Glu865Glu	PBANKA_0403600	PBANKA_0403600
berg04	141372	A	G	0	80	80	synonymous_variant	LOW	c.675A>G	p.Glu225Glu	PBANKA_0403700	PBANKA_0403700
berg04	150119	G	A	0	70	70	missense_variant	MODERATE	c.9575C>T	p.Ala3192Val	PBANKA_0404000	PBANKA_0404000
berg04	153585	C	A	0	101	101	missense_variant	MODERATE	c.6109G>T	p.Asp2037Tyr	PBANKA_0404000	PBANKA_0404000
berg04	154631	A	G	0	60	60	missense_variant	MODERATE	c.5063T>C	p.Val1688Ala	PBANKA_0404000	PBANKA_0404000
berg04	164868	A	G	0	82	82	synonymous_variant	LOW	c.228T>C	p.Thr76Thr	PBANKA_0404200	PBANKA_0404200
berg04	168369	G	C	0	84	84	missense_variant	MODERATE	c.1136G>C	p.Gly379Ala	PBANKA_0404300	PBANKA_0404300
berg04	168688	A	C	0	94	94	synonymous_variant	LOW	c.1455A>C	p.Ile485Ile	PBANKA_0404300	PBANKA_0404300
berg04	168821	G	A	0	92	92	missense_variant	MODERATE	c.1588G>A	p.Asp530Asn	PBANKA_0404300	PBANKA_0404300
berg04	169318	A	G	0	94	94	synonymous_variant	LOW	c.2085A>G	p.Gly695Gly	PBANKA_0404300	PBANKA_0404300
berg04	173838	G	T	0	106	106	missense_variant	MODERATE	c.698C>A	p.Thr233Asn	PBANKA_0404500	PBANKA_0404500
berg04	178622	C	T	0	78	78	synonymous_variant	LOW	c.309G>A	p.Lys103Lys	GRX1	PBANKA_0404700
berg04	209920	G	A	0	94	94	synonymous_variant	LOW	c.4164C>T	p.Asn1388Asn	PBANKA_0406000	PBANKA_0406000
berg04	211903	G	A	0	6	6	missense_variant	MODERATE	c.2606C>T	p.Ala869Val	PBANKA_0406000	PBANKA_0406000
berg04	217876	T	C	0	94	94	synonymous_variant	LOW	c.1069T>C	p.Leu357Leu	PBANKA_0406100	PBANKA_0406100
berg04	219460	G	T	0	90	90	synonymous_variant	LOW	c.10452C>A	p.Ile3484Ile	PBANKA_0406200	PBANKA_0406200
berg04	219757	C	G	0	99	99	missense_variant	MODERATE	c.10155G>C	p.Leu3385Phe	PBANKA_0406200	PBANKA_0406200
berg04	223843	T	G	0	100	100	synonymous_variant	LOW	c.6069A>C	p.Thr2023Thr	PBANKA_0406200	PBANKA_0406200
berg04	224598	C	T	0	71	71	missense_variant	MODERATE	c.5314G>A	p.Glu1772Lys	PBANKA_0406200	PBANKA_0406200
berg04	224610	T	C	0	75	75	missense_variant	MODERATE	c.5302A>G	p.Lys1768Glu	PBANKA_0406200	PBANKA_0406200
berg04	225636	C	A	0	80	80	missense_variant	MODERATE	c.4458G>T	p.Met1486Ile	PBANKA_0406200	PBANKA_0406200
berg04	226258	C	A	0	83	83	missense_variant	MODERATE	c.3836G>T	p.Arg1279Ile	PBANKA_0406200	PBANKA_0406200
berg04	228334	C	A	0	81	81	missense_variant	MODERATE	c.1760G>T	p.Arg587Ile	PBANKA_0406200	PBANKA_0406200
berg04	237323	G	A	0	100	100	synonymous_variant	LOW	c.2616G>A	p.Ser872Ser	PBANKA_0406400	PBANKA_0406400
berg04	249782	G	A	0	103	103	missense_variant	MODERATE	c.464G>A	p.Ser155Asn	PRPF19	PBANKA_0406800
berg04	250155	T	C	0	105	105	synonymous_variant	LOW	c.837T>C	p.Thr279Thr	PRPF19	PBANKA_0406800
berg04	253537	C	T	0	86	86	missense_variant	MODERATE	c.920C>T	p.Ser307Phe	PBANKA_0406900	PBANKA_0406900
berg04	266092	G	T	0	88	88	synonymous_variant	LOW	c.4965C>A	p.Leu1655Leu	ARK2	PBANKA_0407400
berg04	267193	A	G	0	93	93	synonymous_variant	LOW	c.3864T>C	p.Pro1288Pro	ARK2	PBANKA_0407400
berg04	268157	A	G	0	85	85	missense_variant	MODERATE	c.2900T>C	p.Val967Ala	ARK2	PBANKA_0407400
berg04	270853	A	G	0	90	90	synonymous_variant	LOW	c.204T>C	p.Val68Val	ARK2	PBANKA_0407400
berg04	291049	T	C	0	101	101	synonymous_variant	LOW	c.1572A>G	p.Lys524Lys	PBANKA_0408000	PBANKA_0408000
berg04	293779	G	A	0	46	46	missense_variant	MODERATE	c.70G>A	p.Val24Ile	PBANKA_0408100	PBANKA_0408100
berg04	300278	T	C	0	67	67	synonymous_variant	LOW	c.96T>C	p.Asn32Asn	PBANKA_0408300	PBANKA_0408300
berg04	304000	A	G	0	104	104	missense_variant	MODERATE	c.3818A>G	p.Lys1273Arg	PBANKA_0408300	PBANKA_0408300
berg04	305451	G	A	0	83	83	missense_variant	MODERATE	c.5269G>A	p.Ala1757Thr	PBANKA_0408300	PBANKA_0408300
berg04	307235	A	T	0	93	93	synonymous_variant	LOW	c.7053A>T	p.Gly2351Gly	PBANKA_0408300	PBANKA_0408300
berg04	326033	G	A	0	83	83	missense_variant	MODERATE	c.730G>A	p.Val244Ile	PBANKA_0408900	PBANKA_0408900
berg04	326315	G	A	0	101	101	missense_variant	MODERATE	c.1012G>A	p.Asp338Asn	PBANKA_0408900	PBANKA_0408900
berg04	351703	G	A	0	94	94	synonymous_variant	LOW	c.6645G>A	p.Leu2215Leu	PKRP	PBANKA_0409400
berg04	354607	C	T	0	77	77	missense_variant	MODERATE	c.70G>A	p.Val24Ile	PBANKA_0409500	PBANKA_0409500
berg04	358446	A	C	0	87	87	missense_variant	MODERATE	c.1623A>C	p.Lys541Asn	PBANKA_0409600	PBANKA_0409600
berg04	365664	T	G	0	85	85	missense_variant	MODERATE	c.1486T>G	p.Leu496Val	PBANKA_0409800	PBANKA_0409800
berg04	367618	T	C	0	106	106	synonymous_variant	LOW	c.945A>G	p.Leu315Leu	PBANKA_0409900	PBANKA_0409900
berg04	375980	A	G	0	75	75	synonymous_variant	LOW	c.243T>C	p.Asp81Asp	PBANKA_0410200	PBANKA_0410200
berg04	380032	G	A	0	81	81	missense_variant	MODERATE	c.848C>T	p.Thr283Ile	GSK3	PBANKA_0410400
berg04	384483	T	C	0	83	83	synonymous_variant	LOW	c.144T>C	p.Asn48Asn	MFR3	PBANKA_0410500
berg04	393122	A	G	0	88	88	synonymous_variant	LOW	c.150T>C	p.Asp50Asp	PBANKA_0410700	PBANKA_0410700
berg04	399690	A	G	0	27	27	synonymous_variant	LOW	c.1740T>C	p.Asn580Asn	PBANKA_0411100	PBANKA_0411100
berg04	413591	A	G	0	99	99	missense_variant	MODERATE	c.1556A>G	p.Tyr519Cys	PBANKA_0411500	PBANKA_0411500
berg04	416031	T	C	0	63	63	missense_variant	MODERATE	c.1048A>G	p.Thr350Ala	PBANKA_0411600	PBANKA_0411600
berg04	439136	C	A	0	97	97	missense_variant	MODERATE	c.2074G>T	p.Ala692Ser	PBANKA_0412400	PBANKA_0412400
berg04	451371	T	A	0	77	77	missense_variant	MODERATE	c.1339T>A	p.Tyr447Asn	PBANKA_0412500	PBANKA_0412500
berg04	465515	T	A	0	86	86	missense_variant	MODERATE	c.3384T>A	p.Asn1128Lys	CTRP	PBANKA_0412900
berg04	469568	G	T	0	77	77	missense_variant	MODERATE	c.356G>T	p.Arg119Ile	PBANKA_0413000	PBANKA_0413000
berg04	482722	T	C	0	91	91	missense_variant	MODERATE	c.383T>C	p.Met128Thr	PBANKA_0413400	PBANKA_0413400
berg04	485390	G	A	0	83	83	synonymous_variant	LOW	c.531G>A	p.Arg177Arg	PBANKA_0413500	PBANKA_0413500
berg04	486629	G	A	1	84	85	synonymous_variant	LOW	c.1770G>A	p.Lys590Lys	PBANKA_0413500	PBANKA_0413500
berg04	495346	C	T	0	71	71	synonymous_variant	LOW	c.5589G>A	p.Lys1863Lys	PBANKA_0414000	PBANKA_0414000
berg04	496791	G	A	0	78	78	missense_variant	MODERATE	c.4144C>T	p.Arg1382Cys	PBANKA_0414000	PBANKA_0414000
berg04	499616	C	T	0	83	83	missense_variant	MODERATE	c.1417G>A	p.Val473Ile	PBANKA_0414000	PBANKA_0414000
berg04	499889	G	T	0	113	113	missense_variant	MODERATE	c.1144C>A	p.His382Asn	PBANKA_0414000	PBANKA_0414000
berg04	508089	T	C	0	72	72	missense_variant	MODERATE	c.547A>G	p.Ile183Val	PBANKA_0414200	PBANKA_0414200
berg04	513600	T	C	0	74	74	splice_region_variant&intron_variant	LOW	c.193+6A>G		FNT	PBANKA_0414400
berg04	531640	C	T	0	90	90	synonymous_variant	LOW	c.1314C>T	p.Phe438Phe	PBANKA_0414900	PBANKA_0414900
berg04	543721	C	A	0	97	97	missense_variant	MODERATE	c.3430C>A	p.Gln1144Lys	RNaseII	PBANKA_0415300
berg04	546787	C	T	0	76	76	non_coding_transcript_exon_variant	MODIFIER	n.2922G>A		PBANKA_0415400	PBANKA_0415400
berg04	547993	A	G	0	87	87	non_coding_transcript_exon_variant	MODIFIER	n.1716T>C		PBANKA_0415400	PBANKA_0415400
berg04	548222	G	T	0	106	106	non_coding_transcript_exon_variant	MODIFIER	n.1487C>A		PBANKA_0415400	PBANKA_0415400
berg04	548223	A	C	0	106	106	non_coding_transcript_exon_variant	MODIFIER	n.1486T>G		PBANKA_0415400	PBANKA_0415400
berg04	548523	A	C	0	86	86	non_coding_transcript_exon_variant	MODIFIER	n.1186T>G		PBANKA_0415400	PBANKA_0415400
berg04	548526	T	C	0	86	86	non_coding_transcript_exon_variant	MODIFIER	n.1183A>G		PBANKA_0415400	PBANKA_0415400
berg04	548809	C	T	0	84	84	non_coding_transcript_exon_variant	MODIFIER	n.900G>A		PBANKA_0415400	PBANKA_0415400
berg04	557000	A	G	0	94	94	missense_variant	MODERATE	c.2822T>C	p.Ile941Thr	PBANKA_0415600	PBANKA_0415600
berg04	564629	T	G	0	66	66	missense_variant	MODERATE	c.925T>G	p.Leu309Val	ATG3	PBANKA_0415700
berg04	564882	T	C	0	88	88	missense_variant	MODERATE	c.3313A>G	p.Thr1105Ala	WDR66	PBANKA_0415800
berg04	567983	T	A	0	99	99	missense_variant	MODERATE	c.385A>T	p.Thr129Ser	WDR66	PBANKA_0415800
berg04	570737	A	G	0	87	87	synonymous_variant	LOW	c.105T>C	p.Phe35Phe	PBANKA_0415900	PBANKA_0415900
berg04	575404	G	A	0	96	96	missense_variant	MODERATE	c.1055G>A	p.Gly352Glu	RhopH3	PBANKA_0416000
berg04	577225	G	A	0	34	34	missense_variant	MODERATE	c.2374G>A	p.Asp792Asn	RhopH3	PBANKA_0416000
berg04	580497	C	A	0	102	102	missense_variant	MODERATE	c.1519C>A	p.His507Asn	PBANKA_0416100	PBANKA_0416100
berg04	582921	C	A	0	90	90	missense_variant	MODERATE	c.3943C>A	p.Leu1315Ile	PBANKA_0416100	PBANKA_0416100
berg04	588692	T	G	0	98	98	missense_variant	MODERATE	c.9714T>G	p.Asp3238Glu	PBANKA_0416100	PBANKA_0416100
berg04	588701	A	G	0	96	96	synonymous_variant	LOW	c.9723A>G	p.Val3241Val	PBANKA_0416100	PBANKA_0416100
berg04	589658	G	A	0	89	89	synonymous_variant	LOW	c.10680G>A	p.Arg3560Arg	PBANKA_0416100	PBANKA_0416100
berg04	594188	A	G	0	98	98	synonymous_variant	LOW	c.15210A>G	p.Leu5070Leu	PBANKA_0416100	PBANKA_0416100
berg04	600308	G	A	0	71	71	synonymous_variant	LOW	c.1746G>A	p.Ser582Ser	PBANKA_0416200	PBANKA_0416200
berg04	601194	G	A	0	83	83	missense_variant	MODERATE	c.2632G>A	p.Gly878Ser	PBANKA_0416200	PBANKA_0416200
berg04	601311	T	C	0	80	80	missense_variant	MODERATE	c.2749T>C	p.Tyr917His	PBANKA_0416200	PBANKA_0416200
berg04	601717	G	A	0	102	102	missense_variant	MODERATE	c.3155G>A	p.Cys1052Tyr	PBANKA_0416200	PBANKA_0416200
berg04	606561	G	A	0	90	90	synonymous_variant	LOW	c.2226G>A	p.Gly742Gly	NUP100	PBANKA_0416300
berg04	607457	A	G	0	83	83	missense_variant	MODERATE	c.3122A>G	p.Lys1041Arg	NUP100	PBANKA_0416300
berg04	608446	G	A	0	81	81	missense_variant	MODERATE	c.4111G>A	p.Gly1371Arg	NUP100	PBANKA_0416300
berg04	610210	G	A	0	60	60	missense_variant	MODERATE	c.5779G>A	p.Ala1927Thr	NUP100	PBANKA_0416300
berg04	610582	T	G	0	78	78	synonymous_variant	LOW	c.5949T>G	p.Pro1983Pro	NUP100	PBANKA_0416300
berg04	615400	C	T	0	111	111	missense_variant	MODERATE	c.1238C>T	p.Thr413Ile	CuTP	PBANKA_0416500
berg04	616031	C	T	0	90	90	synonymous_variant	LOW	c.1869C>T	p.Gly623Gly	CuTP	PBANKA_0416500
berg04	617144	G	A	0	88	88	synonymous_variant	LOW	c.2982G>A	p.Gln994Gln	CuTP	PBANKA_0416500
berg04	628277	G	A	0	74	74	missense_variant	MODERATE	c.2806C>T	p.His936Tyr	PBANKA_0416800	PBANKA_0416800
berg04	635304	T	C	0	82	82	synonymous_variant	LOW	c.190T>C	p.Leu64Leu	SPC3	PBANKA_0417000
berg04	637818	C	A	0	74	74	missense_variant	MODERATE	c.752C>A	p.Ala251Glu	PBANKA_0417100	PBANKA_0417100
berg04	639775	C	A	0	86	86	missense_variant	MODERATE	c.2335C>A	p.Leu779Ile	PBANKA_0417100	PBANKA_0417100
berg04	642035	T	C	0	92	92	missense_variant	MODERATE	c.4457T>C	p.Met1486Thr	PBANKA_0417100	PBANKA_0417100
berg04	645159	A	G	0	88	88	missense_variant	MODERATE	c.826T>C	p.Ser276Pro	PH	PBANKA_0417200
berg04	651927	G	T	0	89	89	missense_variant	MODERATE	c.3184G>T	p.Val1062Leu	PBANKA_0417300	PBANKA_0417300
berg04	651960	A	G	0	82	82	missense_variant	MODERATE	c.3217A>G	p.Thr1073Ala	PBANKA_0417300	PBANKA_0417300
berg04	652002	G	A	0	80	80	missense_variant	MODERATE	c.3259G>A	p.Ala1087Thr	PBANKA_0417300	PBANKA_0417300
berg04	652088	T	G	0	67	67	missense_variant	MODERATE	c.3345T>G	p.Ile1115Met	PBANKA_0417300	PBANKA_0417300
berg04	654058	A	G	0	76	76	synonymous_variant	LOW	c.90A>G	p.Glu30Glu	PBANKA_0417400	PBANKA_0417400
berg04	654079	C	T	0	87	87	synonymous_variant	LOW	c.111C>T	p.Asp37Asp	PBANKA_0417400	PBANKA_0417400
berg04	658858	T	C	0	77	77	missense_variant	MODERATE	c.3566A>G	p.Gln1189Arg	CCp4	PBANKA_0417600
berg04	660180	A	G	0	86	86	synonymous_variant	LOW	c.2244T>C	p.Asp748Asp	CCp4	PBANKA_0417600
berg04	661691	C	T	0	89	89	missense_variant	MODERATE	c.733G>A	p.Asp245Asn	CCp4	PBANKA_0417600
berg04	676441	C	T	0	111	111	missense_variant	MODERATE	c.958G>A	p.Gly320Ser	PBANKA_0417900	PBANKA_0417900
berg04	684098	T	C	1	111	112	synonymous_variant	LOW	c.3606T>C	p.Asn1202Asn	PBANKA_0418000	PBANKA_0418000
berg04	692139	G	A	0	75	75	missense_variant	MODERATE	c.5242C>T	p.Arg1748Cys	PBANKA_0418100	PBANKA_0418100
berg04	695630	A	G	0	95	95	missense_variant	MODERATE	c.1751T>C	p.Ile584Thr	PBANKA_0418100	PBANKA_0418100
berg04	695932	G	T	0	88	88	synonymous_variant	LOW	c.1449C>A	p.Ala483Ala	PBANKA_0418100	PBANKA_0418100
berg05	56461	C	T	0	99	99	synonymous_variant	LOW	c.2811C>T	p.Ala937Ala	PBANKA_0501300	PBANKA_0501300
berg05	69658	C	A	0	76	76	missense_variant	MODERATE	c.121C>A	p.His41Asn	PBANKA_0501800	PBANKA_0501800
berg05	78524	T	C	0	85	85	missense_variant	MODERATE	c.2240A>G	p.Asn747Ser	PBANKA_0502100	PBANKA_0502100
berg05	78966	A	C	0	110	110	missense_variant	MODERATE	c.1798T>G	p.Tyr600Asp	PBANKA_0502100	PBANKA_0502100
berg05	79920	C	T	0	94	94	missense_variant	MODERATE	c.844G>A	p.Gly282Ser	PBANKA_0502100	PBANKA_0502100
berg05	83596	C	A	0	101	101	missense_variant	MODERATE	c.1291C>A	p.His431Asn	RPN5	PBANKA_0502200
berg05	85692	G	A	0	88	88	missense_variant	MODERATE	c.983G>A	p.Gly328Glu	PBANKA_0502300	PBANKA_0502300
berg05	88189	C	T	0	83	83	missense_variant	MODERATE	c.6166G>A	p.Ala2056Thr	PPP8	PBANKA_0502500
berg05	90979	C	A	0	95	95	missense_variant	MODERATE	c.3376G>T	p.Asp1126Tyr	PPP8	PBANKA_0502500
berg05	92323	A	G	0	92	92	synonymous_variant	LOW	c.2032T>C	p.Leu678Leu	PPP8	PBANKA_0502500
berg05	93240	C	T	0	123	123	missense_variant	MODERATE	c.1115G>A	p.Gly372Glu	PPP8	PBANKA_0502500
berg05	96479	G	A	0	84	84	synonymous_variant	LOW	c.1926C>T	p.Cys642Cys	PBANKA_0502600	PBANKA_0502600
berg05	96500	T	G	0	86	86	missense_variant	MODERATE	c.1905A>C	p.Lys635Asn	PBANKA_0502600	PBANKA_0502600
berg05	96521	A	G	0	86	86	synonymous_variant	LOW	c.1884T>C	p.Ser628Ser	PBANKA_0502600	PBANKA_0502600
berg05	98029	T	C	0	100	100	missense_variant	MODERATE	c.376A>G	p.Ile126Val	PBANKA_0502600	PBANKA_0502600
berg05	105206	T	C	0	100	100	missense_variant	MODERATE	c.2419A>G	p.Thr807Ala	PBANKA_0502800	PBANKA_0502800
berg05	110850	T	A	0	100	100	synonymous_variant	LOW	c.603T>A	p.Ile201Ile	PBANKA_0502900	PBANKA_0502900
berg05	114256	T	C	0	102	102	synonymous_variant	LOW	c.618T>C	p.Ile206Ile	PBANKA_0503000	PBANKA_0503000
berg05	114282	T	A	0	103	103	missense_variant	MODERATE	c.644T>A	p.Leu215Gln	PBANKA_0503000	PBANKA_0503000
berg05	116381	T	C	0	91	91	missense_variant	MODERATE	c.917A>G	p.Lys306Arg	PBANKA_0503100	PBANKA_0503100
berg05	120165	G	A	0	91	91	synonymous_variant	LOW	c.363G>A	p.Leu121Leu	PBANKA_0503200	PBANKA_0503200
berg05	133656	A	T	0	93	93	synonymous_variant	LOW	c.669A>T	p.Ile223Ile	PBANKA_0503400	PBANKA_0503400
berg05	136748	A	G	0	82	82	synonymous_variant	LOW	c.1884T>C	p.Phe628Phe	PBANKA_0503500	PBANKA_0503500
berg05	156277	A	T	0	77	77	missense_variant	MODERATE	c.123A>T	p.Lys41Asn	PBANKA_0503800	PBANKA_0503800
berg05	156342	G	T	0	82	82	missense_variant	MODERATE	c.188G>T	p.Ser63Ile	PBANKA_0503800	PBANKA_0503800
berg05	161926	A	G	0	91	91	synonymous_variant	LOW	c.2679T>C	p.Phe893Phe	PBANKA_0504000	PBANKA_0504000
berg05	170826	C	T	0	62	62	missense_variant	MODERATE	c.79G>A	p.Asp27Asn	RBM34	PBANKA_0504200
berg05	178401	T	A	4	75	79	missense_variant	MODERATE	c.393T>A	p.Phe131Leu	PBANKA_0504500	PBANKA_0504500
berg05	180280	T	G	0	111	111	missense_variant	MODERATE	c.1398A>C	p.Lys466Asn	RCM1	PBANKA_0504600
berg05	184150	G	A	0	91	91	missense_variant	MODERATE	c.46G>A	p.Val16Ile	PBANKA_0504800	PBANKA_0504800
berg05	185813	A	G	2	78	80	synonymous_variant	LOW	c.1503A>G	p.Pro501Pro	PBANKA_0504800	PBANKA_0504800
berg05	187364	G	A	0	89	89	synonymous_variant	LOW	c.3054G>A	p.Thr1018Thr	PBANKA_0504800	PBANKA_0504800
berg05	193788	C	T	0	115	115	missense_variant	MODERATE	c.3464C>T	p.Ala1155Val	PBANKA_0504900	PBANKA_0504900
berg05	235861	C	T	0	101	101	missense_variant	MODERATE	c.5263G>A	p.Gly1755Ser	PBANKA_0505900	PBANKA_0505900
berg05	244786	A	G	0	107	107	missense_variant	MODERATE	c.4457T>C	p.Ile1486Thr	SEA1	PBANKA_0506000
berg05	246753	T	C	0	92	92	synonymous_variant	LOW	c.2490A>G	p.Gln830Gln	SEA1	PBANKA_0506000
berg05	248642	G	A	0	71	71	synonymous_variant	LOW	c.601C>T	p.Leu201Leu	SEA1	PBANKA_0506000
berg05	252176	G	T	0	102	102	missense_variant	MODERATE	c.4038C>A	p.Asn1346Lys	PBANKA_0506100	PBANKA_0506100
berg05	252398	G	T	0	80	80	synonymous_variant	LOW	c.3816C>A	p.Gly1272Gly	PBANKA_0506100	PBANKA_0506100
berg05	252539	T	C	0	72	72	synonymous_variant	LOW	c.3675A>G	p.Glu1225Glu	PBANKA_0506100	PBANKA_0506100
berg05	253203	T	C	0	77	77	missense_variant	MODERATE	c.3011A>G	p.Asn1004Ser	PBANKA_0506100	PBANKA_0506100
berg05	254844	G	A	0	82	82	missense_variant	MODERATE	c.1370C>T	p.Ala457Val	PBANKA_0506100	PBANKA_0506100
berg05	254932	T	C	0	90	90	missense_variant	MODERATE	c.1282A>G	p.Thr428Ala	PBANKA_0506100	PBANKA_0506100
berg05	255543	T	C	0	96	96	missense_variant	MODERATE	c.671A>G	p.Asp224Gly	PBANKA_0506100	PBANKA_0506100
berg05	265538	T	G	0	83	83	synonymous_variant	LOW	c.3087T>G	p.Thr1029Thr	UIS12	PBANKA_0506200
berg05	266223	G	A	0	67	67	missense_variant	MODERATE	c.3772G>A	p.Gly1258Ser	UIS12	PBANKA_0506200
berg05	270011	A	G	0	79	79	missense_variant	MODERATE	c.946T>C	p.Phe316Leu	PBANKA_0506400	PBANKA_0506400
berg05	270282	A	G	0	86	86	synonymous_variant	LOW	c.675T>C	p.Cys225Cys	PBANKA_0506400	PBANKA_0506400
berg05	289551	T	C	0	85	85	synonymous_variant	LOW	c.957T>C	p.Asn319Asn	PBANKA_0506800	PBANKA_0506800
berg05	289643	A	G	1	83	84	missense_variant	MODERATE	c.1049A>G	p.Asn350Ser	PBANKA_0506800	PBANKA_0506800
berg05	290557	C	A	1	83	84	missense_variant	MODERATE	c.1963C>A	p.His655Asn	PBANKA_0506800	PBANKA_0506800
berg05	291180	C	T	0	91	91	synonymous_variant	LOW	c.2586C>T	p.Asp862Asp	PBANKA_0506800	PBANKA_0506800
berg05	296976	G	A	0	86	86	missense_variant	MODERATE	c.1588G>A	p.Ala530Thr	GcpE	PBANKA_0507000
berg05	297650	T	C	0	86	86	synonymous_variant	LOW	c.2262T>C	p.Val754Val	GcpE	PBANKA_0507000
berg05	303937	A	G	0	97	97	synonymous_variant	LOW	c.14319T>C	p.Asn4773Asn	PBANKA_0507300	PBANKA_0507300
berg05	307603	C	T	0	96	96	synonymous_variant	LOW	c.10653G>A	p.Leu3551Leu	PBANKA_0507300	PBANKA_0507300
berg05	308479	G	A	0	87	87	synonymous_variant	LOW	c.9777C>T	p.Asn3259Asn	PBANKA_0507300	PBANKA_0507300
berg05	309360	C	T	0	80	80	missense_variant	MODERATE	c.8896G>A	p.Asp2966Asn	PBANKA_0507300	PBANKA_0507300
berg05	310288	A	G	0	78	78	synonymous_variant	LOW	c.7968T>C	p.Ile2656Ile	PBANKA_0507300	PBANKA_0507300
berg05	311890	A	G	0	91	91	synonymous_variant	LOW	c.6366T>C	p.Asp2122Asp	PBANKA_0507300	PBANKA_0507300
berg05	312475	T	C	2	80	82	synonymous_variant	LOW	c.5781A>G	p.Gly1927Gly	PBANKA_0507300	PBANKA_0507300
berg05	324460	G	C	0	87	87	synonymous_variant	LOW	c.339G>C	p.Thr113Thr	PBANKA_0507600	PBANKA_0507600
berg05	324481	T	C	0	84	84	synonymous_variant	LOW	c.360T>C	p.Ser120Ser	PBANKA_0507600	PBANKA_0507600
berg05	333957	C	A	0	85	85	missense_variant	MODERATE	c.1144C>A	p.Gln382Lys	PBANKA_0508000	PBANKA_0508000
berg05	335872	T	C	0	72	72	synonymous_variant	LOW	c.7689A>G	p.Gly2563Gly	CHD1	PBANKA_0508100
berg05	349668	C	T	0	87	87	synonymous_variant	LOW	c.249C>T	p.Phe83Phe	PBANKA_0508200	PBANKA_0508200
berg05	353137	C	T	0	32	32	synonymous_variant	LOW	c.1893G>A	p.Glu631Glu	PBANKA_0508300	PBANKA_0508300
berg05	364855	A	G	0	80	80	synonymous_variant	LOW	c.822A>G	p.Gln274Gln	PBANKA_0508900	PBANKA_0508900
berg05	374660	C	T	0	86	86	synonymous_variant	LOW	c.2460G>A	p.Gly820Gly	PBANKA_0509200	PBANKA_0509200
berg05	383693	G	A	0	73	73	missense_variant	MODERATE	c.682C>T	p.Pro228Ser	ATP12	PBANKA_0509400
berg05	383917	T	C	0	88	88	missense_variant	MODERATE	c.458A>G	p.Asp153Gly	ATP12	PBANKA_0509400
berg05	393874	G	A	0	87	87	synonymous_variant	LOW	c.21C>T	p.Ile7Ile	PBANKA_0509600	PBANKA_0509600
berg05	398171	T	C	0	104	104	missense_variant	MODERATE	c.10949A>G	p.Lys3650Arg	PBANKA_0509700	PBANKA_0509700
berg05	399112	T	C	0	103	103	synonymous_variant	LOW	c.10104A>G	p.Glu3368Glu	PBANKA_0509700	PBANKA_0509700
berg05	399574	C	T	0	84	84	synonymous_variant	LOW	c.9642G>A	p.Ser3214Ser	PBANKA_0509700	PBANKA_0509700
berg05	402966	G	T	0	77	77	missense_variant	MODERATE	c.6584C>A	p.Thr2195Lys	PBANKA_0509700	PBANKA_0509700
berg05	415087	C	A	0	91	91	missense_variant	MODERATE	c.2912G>T	p.Gly971Val	PBANKA_0510100	PBANKA_0510100
berg05	417649	T	G	0	76	76	missense_variant	MODERATE	c.1534A>C	p.Thr512Pro	PBANKA_0510100	PBANKA_0510100
berg05	428463	A	C	0	80	80	missense_variant	MODERATE	c.1583A>C	p.Gln528Pro	PBANKA_0510500	PBANKA_0510500
berg05	429205	T	C	0	87	87	synonymous_variant	LOW	c.2325T>C	p.Thr775Thr	PBANKA_0510500	PBANKA_0510500
berg05	488797	T	A	0	28	28	missense_variant	MODERATE	c.142A>T	p.Ser48Cys	PBANKA_0512600	PBANKA_0512600
berg05	496410	G	A	0	80	80	missense_variant	MODERATE	c.1772G>A	p.Ser591Asn	MTRAP	PBANKA_0512800
berg05	499505	T	C	0	90	90	missense_variant	MODERATE	c.466A>G	p.Met156Val	IMC1m	PBANKA_0513000
berg05	506292	T	G	0	93	93	missense_variant	MODERATE	c.2777T>G	p.Met926Arg	PBANKA_0513100	PBANKA_0513100
berg05	506626	G	A	0	78	78	missense_variant	MODERATE	c.3111G>A	p.Met1037Ile	PBANKA_0513100	PBANKA_0513100
berg05	510162	T	A	0	94	94	missense_variant	MODERATE	c.1666T>A	p.Leu556Met	PBANKA_0513200	PBANKA_0513200
berg05	511387	C	T	0	95	95	missense_variant	MODERATE	c.1348G>A	p.Glu450Lys	PBANKA_0513300	PBANKA_0513300
berg05	536134	C	T	0	45	45	synonymous_variant	LOW	c.1893G>A	p.Thr631Thr	PRP22	PBANKA_0514100
berg05	539900	A	G	0	89	89	synonymous_variant	LOW	c.528T>C	p.Cys176Cys	PBANKA_0514200	PBANKA_0514200
berg05	550064	G	A	0	82	82	synonymous_variant	LOW	c.189C>T	p.Phe63Phe	PBANKA_0514400	PBANKA_0514400
berg05	556777	T	C	0	78	78	synonymous_variant	LOW	c.222T>C	p.Ser74Ser	PBANKA_0514700	PBANKA_0514700
berg05	572732	A	C	0	102	102	missense_variant	MODERATE	c.591A>C	p.Lys197Asn	PBANKA_0515350	PBANKA_0515350
berg05	572763	T	G	0	103	103	stop_lost	HIGH	c.622T>G	p.Ter208Gluext*?	PBANKA_0515350	PBANKA_0515350
berg05	584610	G	T	0	89	89	synonymous_variant	LOW	c.1569C>A	p.Ile523Ile	PBANKA_0515700	PBANKA_0515700
berg05	602173	A	G	0	74	74	synonymous_variant	LOW	c.462T>C	p.Cys154Cys	PIGA	PBANKA_0516200
berg05	615194	T	C	0	106	106	synonymous_variant	LOW	c.2814A>G	p.Glu938Glu	PBANKA_0516700	PBANKA_0516700
berg05	621932	G	A	0	105	105	missense_variant	MODERATE	c.3623C>T	p.Ala1208Val	AdoMetDC/ODC	PBANKA_0516900
berg05	622237	C	T	0	81	81	synonymous_variant	LOW	c.3318G>A	p.Lys1106Lys	AdoMetDC/ODC	PBANKA_0516900
berg05	638857	T	C	0	92	92	synonymous_variant	LOW	c.987A>G	p.Leu329Leu	Myb2	PBANKA_0517400
berg05	639028	G	A	0	85	85	synonymous_variant	LOW	c.816C>T	p.Asp272Asp	Myb2	PBANKA_0517400
berg05	642746	G	A	0	91	91	missense_variant	MODERATE	c.1098G>A	p.Met366Ile	BDP1	PBANKA_0517500
berg05	658169	C	T	0	78	78	synonymous_variant	LOW	c.582C>T	p.Asn194Asn	TLAP2	PBANKA_0518100
berg05	659057	G	A	0	76	76	synonymous_variant	LOW	c.1470G>A	p.Gly490Gly	TLAP2	PBANKA_0518100
berg05	660310	C	T	0	83	83	synonymous_variant	LOW	c.1650G>A	p.Leu550Leu	SDHA	PBANKA_0518200
berg05	661045	T	G	0	75	75	synonymous_variant	LOW	c.915A>C	p.Pro305Pro	SDHA	PBANKA_0518200
berg05	678584	T	C	0	88	88	synonymous_variant	LOW	c.1506T>C	p.Ile502Ile	PBANKA_0518700	PBANKA_0518700
berg05	679360	G	A	0	107	107	missense_variant	MODERATE	c.2282G>A	p.Gly761Glu	PBANKA_0518700	PBANKA_0518700
berg05	680609	A	G	0	88	88	synonymous_variant	LOW	c.3153T>C	p.Ile1051Ile	PBANKA_0518800	PBANKA_0518800
berg05	680705	A	G	0	75	75	synonymous_variant	LOW	c.3057T>C	p.Ser1019Ser	PBANKA_0518800	PBANKA_0518800
berg05	682857	T	G	0	86	86	missense_variant	MODERATE	c.905A>C	p.Tyr302Ser	PBANKA_0518800	PBANKA_0518800
berg05	683387	C	T	0	67	67	synonymous_variant	LOW	c.375G>A	p.Gln125Gln	PBANKA_0518800	PBANKA_0518800
berg05	716937	A	G	0	75	75	missense_variant	MODERATE	c.2812T>C	p.Ser938Pro	PBANKA_0519900	PBANKA_0519900
berg05	717137	T	C	0	97	97	missense_variant	MODERATE	c.2612A>G	p.Asn871Ser	PBANKA_0519900	PBANKA_0519900
berg05	717620	C	A	0	82	82	missense_variant	MODERATE	c.2129G>T	p.Ser710Ile	PBANKA_0519900	PBANKA_0519900
berg05	717627	T	C	0	84	84	missense_variant	MODERATE	c.2122A>G	p.Thr708Ala	PBANKA_0519900	PBANKA_0519900
berg05	718413	C	G	0	68	68	missense_variant	MODERATE	c.1336G>C	p.Ala446Pro	PBANKA_0519900	PBANKA_0519900
berg05	736379	A	G	0	93	93	synonymous_variant	LOW	c.1371T>C	p.Asn457Asn	PBANKA_0520300	PBANKA_0520300
berg05	737070	T	C	0	103	103	missense_variant	MODERATE	c.680A>G	p.His227Arg	PBANKA_0520300	PBANKA_0520300
berg05	737195	C	A	0	95	95	synonymous_variant	LOW	c.555G>T	p.Ser185Ser	PBANKA_0520300	PBANKA_0520300
berg05	743747	G	A	0	108	108	missense_variant	MODERATE	c.7G>A	p.Asp3Asn	PBANKA_0520500	PBANKA_0520500
berg05	753066	C	T	0	66	66	synonymous_variant	LOW	c.645G>A	p.Glu215Glu	PBANKA_0520700	PBANKA_0520700
berg05	778661	C	T	0	95	95	missense_variant	MODERATE	c.8189G>A	p.Ser2730Asn	PBANKA_0521300	PBANKA_0521300
berg05	779351	C	T	0	95	95	missense_variant	MODERATE	c.7499G>A	p.Cys2500Tyr	PBANKA_0521300	PBANKA_0521300
berg05	784628	T	G	0	82	82	missense_variant	MODERATE	c.2222A>C	p.Asn741Thr	PBANKA_0521300	PBANKA_0521300
berg05	793126	G	T	0	78	78	synonymous_variant	LOW	c.3123C>A	p.Thr1041Thr	PBANKA_0521500	PBANKA_0521500
berg05	794600	T	C	0	99	99	missense_variant	MODERATE	c.1649A>G	p.Asn550Ser	PBANKA_0521500	PBANKA_0521500
berg05	796238	G	A	0	84	84	missense_variant	MODERATE	c.11C>T	p.Thr4Ile	PBANKA_0521500	PBANKA_0521500
berg05	809013	G	A	0	94	94	synonymous_variant	LOW	c.4623G>A	p.Lys1541Lys	ApiAP2	PBANKA_0521700
berg05	810207	C	T	0	90	90	synonymous_variant	LOW	c.5817C>T	p.Asp1939Asp	ApiAP2	PBANKA_0521700
berg05	810416	A	G	0	90	90	missense_variant	MODERATE	c.6026A>G	p.Asn2009Ser	ApiAP2	PBANKA_0521700
berg05	823926	A	G	0	77	77	missense_variant	MODERATE	c.1816T>C	p.Phe606Leu	PBANKA_0522100	PBANKA_0522100
berg05	831784	A	G	0	81	81	missense_variant	MODERATE	c.821A>G	p.Tyr274Cys	PBANKA_0522400	PBANKA_0522400
berg05	832808	T	C	0	80	80	missense_variant	MODERATE	c.62T>C	p.Ile21Thr	PBANKA_0522500	PBANKA_0522500
berg05	835597	T	C	0	70	70	missense_variant	MODERATE	c.8375A>G	p.Asp2792Gly	PBANKA_0522600	PBANKA_0522600
berg05	837542	T	C	0	87	87	missense_variant	MODERATE	c.6430A>G	p.Thr2144Ala	PBANKA_0522600	PBANKA_0522600
berg05	837630	T	A	0	78	78	synonymous_variant	LOW	c.6342A>T	p.Thr2114Thr	PBANKA_0522600	PBANKA_0522600
berg05	838185	G	A	0	92	92	synonymous_variant	LOW	c.5787C>T	p.Ala1929Ala	PBANKA_0522600	PBANKA_0522600
berg05	849107	T	C	0	29	29	synonymous_variant	LOW	c.630T>C	p.Tyr210Tyr	PBANKA_0522700	PBANKA_0522700
berg05	849485	A	G	0	18	18	synonymous_variant	LOW	c.1008A>G	p.Lys336Lys	PBANKA_0522700	PBANKA_0522700
berg05	849488	G	A	0	18	18	synonymous_variant	LOW	c.1011G>A	p.Thr337Thr	PBANKA_0522700	PBANKA_0522700
berg05	884788	C	T	0	103	103	missense_variant	MODERATE	c.1529G>A	p.Ser510Asn	PBANKA_0524000	PBANKA_0524000
berg05	884915	T	C	0	111	112	missense_variant	MODERATE	c.1402A>G	p.Asn468Asp	PBANKA_0524000	PBANKA_0524000
berg05	884939	T	A	0	108	108	missense_variant	MODERATE	c.1378A>T	p.Met460Leu	PBANKA_0524000	PBANKA_0524000
berg05	885507	G	A	0	94	94	synonymous_variant	LOW	c.810C>T	p.Asn270Asn	PBANKA_0524000	PBANKA_0524000
berg06	95338	C	T	0	88	88	missense_variant	MODERATE	c.503G>A	p.Gly168Asp	PBANKA_0600700	PBANKA_0600700
berg06	95474	C	T	0	99	99	missense_variant	MODERATE	c.367G>A	p.Val123Ile	PBANKA_0600700	PBANKA_0600700
berg06	95614	T	C	0	80	80	missense_variant	MODERATE	c.227A>G	p.Tyr76Cys	PBANKA_0600700	PBANKA_0600700
berg06	97458	T	C	0	79	79	missense_variant	MODERATE	c.467A>G	p.Asn156Ser	COX19	PBANKA_0600800
berg06	99579	C	T	0	87	87	missense_variant	MODERATE	c.113G>A	p.Cys38Tyr	PBANKA_0600900	PBANKA_0600900
berg06	101019	A	G	0	81	81	missense_variant	MODERATE	c.2657T>C	p.Ile886Thr	PBANKA_0601000	PBANKA_0601000
berg06	101622	C	T	0	90	90	missense_variant	MODERATE	c.2567G>A	p.Ser856Asn	PBANKA_0601000	PBANKA_0601000
berg06	102280	G	T	0	90	90	synonymous_variant	LOW	c.2136C>A	p.Pro712Pro	PBANKA_0601000	PBANKA_0601000
berg06	102487	A	G	0	81	81	missense_variant	MODERATE	c.2105T>C	p.Ile702Thr	PBANKA_0601000	PBANKA_0601000
berg06	102797	G	T	0	84	84	synonymous_variant	LOW	c.1899C>A	p.Ile633Ile	PBANKA_0601000	PBANKA_0601000
berg06	102965	A	C	0	87	87	missense_variant	MODERATE	c.1731T>G	p.Asn577Lys	PBANKA_0601000	PBANKA_0601000
berg06	113332	G	A	0	138	138	missense_variant	MODERATE	c.3355G>A	p.Val1119Ile	PBANKA_0601200	PBANKA_0601200
berg06	114525	T	C	0	86	86	synonymous_variant	LOW	c.4302T>C	p.Tyr1434Tyr	PBANKA_0601200	PBANKA_0601200
berg06	118410	C	T	0	106	106	synonymous_variant	LOW	c.6468C>T	p.Tyr2156Tyr	PBANKA_0601200	PBANKA_0601200
berg06	118422	T	G	0	102	102	missense_variant	MODERATE	c.6480T>G	p.Phe2160Leu	PBANKA_0601200	PBANKA_0601200
berg06	118921	C	T	0	106	106	synonymous_variant	LOW	c.6744C>T	p.Asn2248Asn	PBANKA_0601200	PBANKA_0601200
berg06	119202	C	T	0	47	47	missense_variant	MODERATE	c.7025C>T	p.Thr2342Ile	PBANKA_0601200	PBANKA_0601200
berg06	119427	A	G	0	42	42	synonymous_variant	LOW	c.7083A>G	p.Gln2361Gln	PBANKA_0601200	PBANKA_0601200
berg06	123551	G	C	0	74	74	missense_variant	MODERATE	c.9762G>C	p.Met3254Ile	PBANKA_0601200	PBANKA_0601200
berg06	124036	A	C	1	88	90	missense_variant	MODERATE	c.9993A>C	p.Glu3331Asp	PBANKA_0601200	PBANKA_0601200
berg06	133846	C	A	0	85	85	missense_variant	MODERATE	c.2842G>T	p.Val948Leu	TGS1	PBANKA_0601500
berg06	135242	G	A	0	99	99	synonymous_variant	LOW	c.1446C>T	p.Thr482Thr	TGS1	PBANKA_0601500
berg06	139311	A	C	0	52	52	missense_variant	MODERATE	c.4463T>G	p.Ile1488Ser	PBANKA_0601600	PBANKA_0601600
berg06	139312	T	C	0	53	53	missense_variant	MODERATE	c.4462A>G	p.Ile1488Val	PBANKA_0601600	PBANKA_0601600
berg06	139392	G	T	0	74	74	missense_variant	MODERATE	c.4382C>A	p.Thr1461Asn	PBANKA_0601600	PBANKA_0601600
berg06	140105	G	T	0	88	88	synonymous_variant	LOW	c.3669C>A	p.Gly1223Gly	PBANKA_0601600	PBANKA_0601600
berg06	140668	C	A	0	80	80	missense_variant	MODERATE	c.3106G>T	p.Ala1036Ser	PBANKA_0601600	PBANKA_0601600
berg06	140836	A	G	0	93	93	missense_variant	MODERATE	c.2938T>C	p.Cys980Arg	PBANKA_0601600	PBANKA_0601600
berg06	142115	G	T	0	97	97	missense_variant	MODERATE	c.1659C>A	p.Asn553Lys	PBANKA_0601600	PBANKA_0601600
berg06	143129	G	T	0	97	97	missense_variant	MODERATE	c.645C>A	p.Asn215Lys	PBANKA_0601600	PBANKA_0601600
berg06	147174	A	G	0	86	86	missense_variant	MODERATE	c.407A>G	p.Asn136Ser	PBANKA_0601700	PBANKA_0601700
berg06	159553	T	G	0	96	96	missense_variant	MODERATE	c.69T>G	p.His23Gln	SRP14	PBANKA_0602200
berg06	165227	A	G	0	89	89	synonymous_variant	LOW	c.1107A>G	p.Lys369Lys	MFS4	PBANKA_0602400
berg06	183339	C	T	0	100	100	missense_variant	MODERATE	c.215G>A	p.Ser72Asn	PBANKA_0603000	PBANKA_0603000
berg06	189013	G	A	0	87	87	synonymous_variant	LOW	c.744C>T	p.Asn248Asn	PBANKA_0603300	PBANKA_0603300
berg06	198807	C	A	0	17	17	synonymous_variant	LOW	c.153C>A	p.Ile51Ile	PBANKA_0603700	PBANKA_0603700
berg06	201871	C	T	0	70	70	synonymous_variant	LOW	c.1242G>A	p.Gly414Gly	SEPSECS	PBANKA_0603800
berg06	203533	C	T	0	79	79	synonymous_variant	LOW	c.27G>A	p.Glu9Glu	SEPSECS	PBANKA_0603800
berg06	219654	T	C	0	69	69	synonymous_variant	LOW	c.1063T>C	p.Leu355Leu	PBANKA_0604200	PBANKA_0604200
berg06	221786	T	C	0	88	88	synonymous_variant	LOW	c.3195T>C	p.Asn1065Asn	PBANKA_0604200	PBANKA_0604200
berg06	228136	T	A	0	69	69	missense_variant	MODERATE	c.803T>A	p.Ile268Asn	tGloII	PBANKA_0604400
berg06	230254	A	G	0	89	89	missense_variant	MODERATE	c.346A>G	p.Asn116Asp	HMGB3	PBANKA_0604500
berg06	230691	C	A	0	89	89	missense_variant	MODERATE	c.783C>A	p.Asp261Glu	HMGB3	PBANKA_0604500
berg06	232263	G	T	0	94	94	synonymous_variant	LOW	c.2355G>T	p.Ser785Ser	HMGB3	PBANKA_0604500
berg06	233603	C	T	0	101	101	missense_variant	MODERATE	c.3695C>T	p.Ala1232Val	HMGB3	PBANKA_0604500
berg06	234645	G	T	0	111	111	synonymous_variant	LOW	c.4737G>T	p.Ser1579Ser	HMGB3	PBANKA_0604500
berg06	234837	C	T	0	110	110	synonymous_variant	LOW	c.4929C>T	p.Asn1643Asn	HMGB3	PBANKA_0604500
berg06	237062	C	T	0	91	91	missense_variant	MODERATE	c.6737C>T	p.Ala2246Val	HMGB3	PBANKA_0604500
berg06	239447	C	T	0	68	68	synonymous_variant	LOW	c.1731G>A	p.Lys577Lys	PBANKA_0604600	PBANKA_0604600
berg06	243143	C	T	0	87	87	synonymous_variant	LOW	c.654G>A	p.Arg218Arg	SHLP2	PBANKA_0604700
berg06	243765	C	A	0	72	72	missense_variant	MODERATE	c.32G>T	p.Trp11Leu	SHLP2	PBANKA_0604700
berg06	252242	C	T	0	80	80	missense_variant	MODERATE	c.4967G>A	p.Arg1656Lys	PBANKA_0604900	PBANKA_0604900
berg06	264934	C	T	0	64	64	synonymous_variant	LOW	c.2247G>A	p.Gly749Gly	RPC2	PBANKA_0605200
berg06	264994	C	G	0	80	80	synonymous_variant	LOW	c.2187G>C	p.Gly729Gly	RPC2	PBANKA_0605200
berg06	275993	A	T	0	106	106	missense_variant	MODERATE	c.1486A>T	p.Ile496Leu	PBANKA_0605400	PBANKA_0605400
berg06	280957	G	A	0	77	77	missense_variant	MODERATE	c.6752C>T	p.Thr2251Ile	PBANKA_0605600	PBANKA_0605600
berg06	287894	T	G	0	74	74	missense_variant	MODERATE	c.245A>C	p.Asn82Thr	PBANKA_0605600	PBANKA_0605600
berg06	304267	G	A	0	88	88	missense_variant	MODERATE	c.641C>T	p.Thr214Ile	PBANKA_0606200	PBANKA_0606200
berg06	324917	A	G	0	83	83	missense_variant	MODERATE	c.11993A>G	p.Asp3998Gly	PBANKA_0606600	PBANKA_0606600
berg06	328015	T	G	0	86	86	missense_variant	MODERATE	c.807T>G	p.His269Gln	CRMP3	PBANKA_0606700
berg06	330637	T	C	0	100	100	synonymous_variant	LOW	c.3429T>C	p.His1143His	CRMP3	PBANKA_0606700
berg06	331333	G	A	0	83	83	synonymous_variant	LOW	c.4125G>A	p.Gly1375Gly	CRMP3	PBANKA_0606700
berg06	331397	G	A	0	86	86	missense_variant	MODERATE	c.4189G>A	p.Gly1397Ser	CRMP3	PBANKA_0606700
berg06	336163	A	T	0	97	97	missense_variant	MODERATE	c.8955A>T	p.Gln2985His	CRMP3	PBANKA_0606700
berg06	346737	C	T	0	87	87	missense_variant	MODERATE	c.3586G>A	p.Ala1196Thr	PBANKA_0607000	PBANKA_0607000
berg06	356538	C	T	0	95	95	synonymous_variant	LOW	c.519G>A	p.Glu173Glu	PBANKA_0607300	PBANKA_0607300
berg06	356613	T	C	0	91	91	synonymous_variant	LOW	c.444A>G	p.Leu148Leu	PBANKA_0607300	PBANKA_0607300
berg06	364200	T	C	0	72	72	synonymous_variant	LOW	c.1929T>C	p.Asn643Asn	PBANKA_0607400	PBANKA_0607400
berg06	373443	T	C	0	78	78	synonymous_variant	LOW	c.3282A>G	p.Thr1094Thr	KROX1	PBANKA_0607700
berg06	373590	C	T	0	88	88	synonymous_variant	LOW	c.3135G>A	p.Val1045Val	KROX1	PBANKA_0607700
berg06	374376	T	C	0	67	67	synonymous_variant	LOW	c.2349A>G	p.Glu783Glu	KROX1	PBANKA_0607700
berg06	375264	T	G	0	86	86	synonymous_variant	LOW	c.1461A>C	p.Ile487Ile	KROX1	PBANKA_0607700
berg06	411742	A	G	0	69	69	synonymous_variant	LOW	c.1920T>C	p.Phe640Phe	PBANKA_0608900	PBANKA_0608900
berg06	412689	T	C	0	95	95	missense_variant	MODERATE	c.973A>G	p.Thr325Ala	PBANKA_0608900	PBANKA_0608900
berg06	417698	C	T	0	85	85	missense_variant	MODERATE	c.2641G>A	p.Val881Ile	PBANKA_0609100	PBANKA_0609100
berg06	419932	C	T	0	79	79	missense_variant	MODERATE	c.407G>A	p.Gly136Glu	PBANKA_0609100	PBANKA_0609100
berg06	426625	A	G	0	87	87	missense_variant	MODERATE	c.646A>G	p.Ile216Val	PIGM	PBANKA_0609300
berg06	432890	A	C	0	46	46	synonymous_variant	LOW	c.2661A>C	p.Ile887Ile	PBANKA_0609500	PBANKA_0609500
berg06	434756	T	C	0	77	77	synonymous_variant	LOW	c.4527T>C	p.Asn1509Asn	PBANKA_0609500	PBANKA_0609500
berg06	436145	G	A	0	83	83	missense_variant	MODERATE	c.262G>A	p.Ala88Thr	PBANKA_0609600	PBANKA_0609600
berg06	436151	T	C	0	83	83	synonymous_variant	LOW	c.268T>C	p.Leu90Leu	PBANKA_0609600	PBANKA_0609600
berg06	437737	G	A	0	98	98	synonymous_variant	LOW	c.3732C>T	p.Val1244Val	PBANKA_0609700	PBANKA_0609700
berg06	440309	T	G	0	76	76	missense_variant	MODERATE	c.1160A>C	p.Asn387Thr	PBANKA_0609700	PBANKA_0609700
berg06	450766	C	A	0	111	111	missense_variant	MODERATE	c.847G>T	p.Ala283Ser	PBANKA_0610000	PBANKA_0610000
berg06	453710	G	A	0	97	97	missense_variant	MODERATE	c.442G>A	p.Val148Ile	LSD1	PBANKA_0610100
berg06	455168	G	T	0	69	69	missense_variant	MODERATE	c.1900G>T	p.Asp634Tyr	LSD1	PBANKA_0610100
berg06	459914	A	C	0	85	85	missense_variant	MODERATE	c.6646A>C	p.Thr2216Pro	LSD1	PBANKA_0610100
berg06	469126	C	T	0	37	37	synonymous_variant	LOW	c.492C>T	p.Thr164Thr	PBANKA_0610300	PBANKA_0610300
berg06	469315	A	T	1	75	76	synonymous_variant	LOW	c.681A>T	p.Gly227Gly	PBANKA_0610300	PBANKA_0610300
berg06	486364	C	G	0	53	53	missense_variant	MODERATE	c.1742C>G	p.Ala581Gly	PBANKA_0610800	PBANKA_0610800
berg06	516136	T	C	0	71	71	synonymous_variant	LOW	c.852A>G	p.Ala284Ala	PBANKA_0611800	PBANKA_0611800
berg06	544666	A	G	0	80	80	missense_variant	MODERATE	c.824A>G	p.Asp275Gly	PBANKA_0612700	PBANKA_0612700
berg06	555366	T	C	0	99	99	missense_variant	MODERATE	c.217A>G	p.Asn73Asp	PBANKA_0613000	PBANKA_0613000
berg06	555396	T	G	0	92	92	missense_variant	MODERATE	c.187A>C	p.Ile63Leu	PBANKA_0613000	PBANKA_0613000
berg06	558600	G	A	0	93	93	synonymous_variant	LOW	c.9813C>T	p.Tyr3271Tyr	PBANKA_0613100	PBANKA_0613100
berg06	561378	A	G	0	98	98	missense_variant	MODERATE	c.7504T>C	p.Tyr2502His	PBANKA_0613100	PBANKA_0613100
berg06	563017	G	T	0	83	83	missense_variant	MODERATE	c.5865C>A	p.Asn1955Lys	PBANKA_0613100	PBANKA_0613100
berg06	563891	T	C	0	91	91	missense_variant	MODERATE	c.4991A>G	p.Glu1664Gly	PBANKA_0613100	PBANKA_0613100
berg06	568360	C	T	0	65	65	missense_variant	MODERATE	c.743G>A	p.Cys248Tyr	PBANKA_0613100	PBANKA_0613100
berg06	569858	T	C	0	79	79	synonymous_variant	LOW	c.5025A>G	p.Glu1675Glu	PBANKA_0613200	PBANKA_0613200
berg06	583884	G	A	0	95	95	synonymous_variant	LOW	c.42G>A	p.Glu14Glu	PBANKA_0613600	PBANKA_0613600
berg06	587251	C	T	0	91	91	synonymous_variant	LOW	c.498C>T	p.Gly166Gly	PBANKA_0613700	PBANKA_0613700
berg06	620647	G	A	0	70	70	synonymous_variant	LOW	c.573G>A	p.Lys191Lys	PBANKA_0614800	PBANKA_0614800
berg06	641464	A	G	0	92	92	synonymous_variant	LOW	c.1197T>C	p.Asn399Asn	PBANKA_0615400	PBANKA_0615400
berg06	652679	C	A	0	89	89	synonymous_variant	LOW	c.15183G>T	p.Ser5061Ser	PBANKA_0615700	PBANKA_0615700
berg06	654385	A	G	0	93	93	synonymous_variant	LOW	c.13477T>C	p.Leu4493Leu	PBANKA_0615700	PBANKA_0615700
berg06	684738	C	T	0	99	99	synonymous_variant	LOW	c.6774G>A	p.Lys2258Lys	CRMP2	PBANKA_0615900
berg06	691339	A	C	0	99	99	missense_variant&splice_region_variant	MODERATE	c.513T>G	p.Asn171Lys	CRMP2	PBANKA_0615900
berg06	692278	G	A	0	71	71	synonymous_variant	LOW	c.31C>T	p.Leu11Leu	CRMP2	PBANKA_0615900
berg06	696585	C	A	0	89	89	synonymous_variant	LOW	c.216C>A	p.Ala72Ala	PBANKA_0616100	PBANKA_0616100
berg06	699989	T	C	0	95	95	synonymous_variant	LOW	c.597T>C	p.Ala199Ala	PBANKA_0616200	PBANKA_0616200
berg06	701436	A	G	0	75	75	missense_variant	MODERATE	c.2044A>G	p.Thr682Ala	PBANKA_0616200	PBANKA_0616200
berg06	705598	A	G	0	82	82	synonymous_variant	LOW	c.816T>C	p.Asp272Asp	PBANKA_0616400	PBANKA_0616400
berg06	712122	T	A	0	76	76	synonymous_variant	LOW	c.108T>A	p.Ile36Ile	NEK4	PBANKA_0616700
berg06	719266	C	T	0	88	88	missense_variant	MODERATE	c.3322G>A	p.Val1108Ile	PBANKA_0616900	PBANKA_0616900
berg06	730858	G	A	0	81	81	synonymous_variant	LOW	c.994C>T	p.Leu332Leu	PBANKA_0617300	PBANKA_0617300
berg06	734806	G	A	0	104	104	missense_variant	MODERATE	c.2024G>A	p.Arg675Lys	PBANKA_0617400	PBANKA_0617400
berg06	735670	C	T	0	80	80	missense_variant	MODERATE	c.2888C>T	p.Thr963Ile	PBANKA_0617400	PBANKA_0617400
berg06	739478	T	C	0	87	87	synonymous_variant	LOW	c.6696T>C	p.Cys2232Cys	PBANKA_0617400	PBANKA_0617400
berg06	739864	T	C	0	99	99	missense_variant	MODERATE	c.7082T>C	p.Ile2361Thr	PBANKA_0617400	PBANKA_0617400
berg06	744173	A	C	0	79	79	missense_variant	MODERATE	c.21T>G	p.Ile7Met	PBANKA_0617600	PBANKA_0617600
berg06	756389	A	C	0	111	111	splice_region_variant&intron_variant	LOW	c.282-8A>C		PBANKA_0618200	PBANKA_0618200
berg06	769762	C	T	1	66	67	missense_variant	MODERATE	c.2567C>T	p.Ser856Phe	PBANKA_0618500	PBANKA_0618500
berg06	786602	T	C	0	93	93	synonymous_variant	LOW	c.600T>C	p.Ala200Ala	PBANKA_0618900	PBANKA_0618900
berg06	789192	C	A	0	88	88	missense_variant	MODERATE	c.1899C>A	p.Asn633Lys	PBANKA_0619000	PBANKA_0619000
berg06	802039	A	G	0	85	85	synonymous_variant	LOW	c.288A>G	p.Gly96Gly	PBANKA_0619600	PBANKA_0619600
berg06	808621	A	T	0	91	91	missense_variant	MODERATE	c.919T>A	p.Ser307Thr	PBANKA_0619800	PBANKA_0619800
berg06	808760	C	A	0	91	91	missense_variant	MODERATE	c.780G>T	p.Gln260His	PBANKA_0619800	PBANKA_0619800
berg06	810939	C	T	0	64	64	synonymous_variant	LOW	c.474C>T	p.Asn158Asn	OLA1	PBANKA_0619900
berg06	822075	A	C	0	94	94	missense_variant	MODERATE	c.114T>G	p.Asp38Glu	PBANKA_0620400	PBANKA_0620400
berg06	823368	T	A	0	102	102	stop_gained	HIGH	c.982A>T	p.Lys328*	PBANKA_0620500	PBANKA_0620500
berg06	830199	T	G	0	93	93	missense_variant	MODERATE	c.49T>G	p.Tyr17Asp	PBANKA_0620800	PBANKA_0620800
berg06	831641	T	G	0	26	26	synonymous_variant	LOW	c.1491T>G	p.Val497Val	PBANKA_0620800	PBANKA_0620800
berg06	849108	T	C	0	97	97	synonymous_variant	LOW	c.4974T>C	p.Cys1658Cys	PBANKA_0621300	PBANKA_0621300
berg06	863070	A	G	0	79	79	missense_variant	MODERATE	c.1009T>C	p.Ser337Pro	PBANKA_0621600	PBANKA_0621600
berg06	882444	A	G	0	95	95	synonymous_variant	LOW	c.9402T>C	p.Cys3134Cys	PBANKA_0622200	PBANKA_0622200
berg06	885084	C	T	0	81	81	missense_variant	MODERATE	c.7222G>A	p.Asp2408Asn	PBANKA_0622200	PBANKA_0622200
berg06	886458	C	T	0	86	86	missense_variant	MODERATE	c.5848G>A	p.Asp1950Asn	PBANKA_0622200	PBANKA_0622200
berg06	887563	A	G	0	80	80	synonymous_variant	LOW	c.4743T>C	p.Asn1581Asn	PBANKA_0622200	PBANKA_0622200
berg06	887643	A	C	0	52	52	missense_variant	MODERATE	c.4663T>G	p.Ser1555Ala	PBANKA_0622200	PBANKA_0622200
berg06	890270	T	C	0	75	75	synonymous_variant	LOW	c.2163A>G	p.Leu721Leu	PBANKA_0622200	PBANKA_0622200
berg06	898487	A	C	0	85	85	synonymous_variant	LOW	c.861A>C	p.Pro287Pro	PBANKA_0622400	PBANKA_0622400
berg06	898860	G	T	0	94	94	missense_variant	MODERATE	c.1234G>T	p.Asp412Tyr	PBANKA_0622400	PBANKA_0622400
berg06	900249	G	T	0	79	79	missense_variant	MODERATE	c.2623G>T	p.Ala875Ser	PBANKA_0622400	PBANKA_0622400
berg06	900986	C	T	0	92	92	synonymous_variant	LOW	c.3360C>T	p.Pro1120Pro	PBANKA_0622400	PBANKA_0622400
berg06	906884	G	A	0	81	81	synonymous_variant	LOW	c.535C>T	p.Leu179Leu	PBANKA_0622500	PBANKA_0622500
berg06	916814	T	C	0	78	78	missense_variant	MODERATE	c.380A>G	p.Asn127Ser	PBANKA_0622800	PBANKA_0622800
berg07	104097	A	G	0	83	83	synonymous_variant	LOW	c.4545T>C	p.Asp1515Asp	PBANKA_0701700	PBANKA_0701700
berg07	105388	A	G	0	86	86	missense_variant	MODERATE	c.3254T>C	p.Val1085Ala	PBANKA_0701700	PBANKA_0701700
berg07	114844	A	T	0	112	112	synonymous_variant	LOW	c.285A>T	p.Ile95Ile	GAMA	PBANKA_0701900
berg07	122684	C	G	0	103	103	missense_variant	MODERATE	c.20C>G	p.Thr7Ser	FT1	PBANKA_0702100
berg07	123976	C	T	0	99	99	missense_variant	MODERATE	c.1010C>T	p.Pro337Leu	FT1	PBANKA_0702100
berg07	128290	T	C	0	100	100	synonymous_variant	LOW	c.69T>C	p.His23His	OXA1	PBANKA_0702300
berg07	129025	C	T	0	97	97	synonymous_variant	LOW	c.804C>T	p.Pro268Pro	OXA1	PBANKA_0702300
berg07	131367	G	A	0	95	95	missense_variant	MODERATE	c.364G>A	p.Ala122Thr	PBANKA_0702400	PBANKA_0702400
berg07	133876	C	T	0	83	83	missense_variant	MODERATE	c.2626G>A	p.Val876Ile	PBANKA_0702500	PBANKA_0702500
berg07	135362	C	A	0	109	109	missense_variant	MODERATE	c.1140G>T	p.Leu380Phe	PBANKA_0702500	PBANKA_0702500
berg07	136007	A	G	0	73	73	synonymous_variant	LOW	c.495T>C	p.Cys165Cys	PBANKA_0702500	PBANKA_0702500
berg07	136036	A	C	0	73	73	missense_variant	MODERATE	c.466T>G	p.Ser156Ala	PBANKA_0702500	PBANKA_0702500
berg07	138611	C	T	0	94	94	synonymous_variant	LOW	c.1488C>T	p.Asn496Asn	PBANKA_0702600	PBANKA_0702600
berg07	139008	T	G	0	90	90	missense_variant	MODERATE	c.1885T>G	p.Tyr629Asp	PBANKA_0702600	PBANKA_0702600
berg07	141095	T	C	0	91	91	missense_variant	MODERATE	c.222A>G	p.Ile74Met	ROM3	PBANKA_0702700
berg07	148471	T	A	0	100	100	synonymous_variant	LOW	c.4002A>T	p.Ile1334Ile	PBANKA_0702900	PBANKA_0702900
berg07	149500	C	T	0	107	107	missense_variant	MODERATE	c.2973G>A	p.Met991Ile	PBANKA_0702900	PBANKA_0702900
berg07	155513	C	T	0	113	113	synonymous_variant	LOW	c.468C>T	p.Cys156Cys	PBANKA_0703000	PBANKA_0703000
berg07	156310	T	C	0	33	33	synonymous_variant	LOW	c.1263T>C	p.Ser421Ser	PBANKA_0703000	PBANKA_0703000
berg07	160861	G	C	0	74	74	missense_variant	MODERATE	c.3427G>C	p.Ala1143Pro	PBANKA_0703100	PBANKA_0703100
berg07	177172	G	A	0	111	111	missense_variant	MODERATE	c.1457G>A	p.Ser486Asn	DBP10	PBANKA_0703700
berg07	187197	G	A	0	85	85	synonymous_variant	LOW	c.90G>A	p.Ser30Ser	PBANKA_0704000	PBANKA_0704000
berg07	190575	A	C	0	102	102	missense_variant	MODERATE	c.1974T>G	p.Asn658Lys	UBE4B	PBANKA_0704100
berg07	207782	C	G	0	91	91	missense_variant	MODERATE	c.3676C>G	p.Leu1226Val	PBANKA_0704500	PBANKA_0704500
berg07	214558	C	T	0	96	96	synonymous_variant	LOW	c.10452C>T	p.Phe3484Phe	PBANKA_0704500	PBANKA_0704500
berg07	217371	G	T	0	118	118	missense_variant	MODERATE	c.13265G>T	p.Ser4422Ile	PBANKA_0704500	PBANKA_0704500
berg07	222531	C	T	0	85	85	missense_variant	MODERATE	c.18425C>T	p.Pro6142Leu	PBANKA_0704500	PBANKA_0704500
berg07	231160	A	C	0	72	72	synonymous_variant	LOW	c.1107T>G	p.Gly369Gly	PBANKA_0704700	PBANKA_0704700
berg07	235034	A	G	0	119	119	synonymous_variant	LOW	c.168T>C	p.Ser56Ser	PBANKA_0704800	PBANKA_0704800
berg07	245855	G	A	0	95	95	synonymous_variant	LOW	c.552C>T	p.Cys184Cys	PBANKA_0705500	PBANKA_0705500
berg07	282992	C	T	0	88	88	missense_variant	MODERATE	c.382G>A	p.Glu128Lys	PBANKA_0706500	PBANKA_0706500
berg07	285031	C	A	0	76	76	missense_variant	MODERATE	c.652C>A	p.Arg218Ser	PBANKA_0706600	PBANKA_0706600
berg07	288613	T	C	0	69	69	synonymous_variant	LOW	c.372A>G	p.Glu124Glu	DTC	PBANKA_0706700
berg07	294466	A	G	0	86	86	synonymous_variant	LOW	c.60A>G	p.Thr20Thr	LipB	PBANKA_0707000
berg07	294811	G	A	0	69	69	synonymous_variant	LOW	c.405G>A	p.Thr135Thr	LipB	PBANKA_0707000
berg07	297003	C	T	0	83	83	synonymous_variant	LOW	c.204C>T	p.Ile68Ile	IMC1i	PBANKA_0707100
berg07	302886	C	T	0	70	70	missense_variant	MODERATE	c.2787G>A	p.Met929Ile	GCN5	PBANKA_0707300
berg07	305249	A	G	0	60	60	missense_variant	MODERATE	c.424T>C	p.Phe142Leu	GCN5	PBANKA_0707300
berg07	315334	A	G	0	93	93	missense_variant	MODERATE	c.501A>G	p.Ile167Met	VPS15	PBANKA_0707600
berg07	315413	C	T	0	87	87	splice_region_variant&intron_variant	LOW	c.575+5C>T		VPS15	PBANKA_0707600
berg07	320622	A	G	0	69	69	missense_variant	MODERATE	c.4A>G	p.Lys2Glu	PBANKA_0707700	PBANKA_0707700
berg07	321019	G	A	0	73	73	missense_variant	MODERATE	c.401G>A	p.Gly134Glu	PBANKA_0707700	PBANKA_0707700
berg07	321439	C	A	0	87	87	missense_variant	MODERATE	c.821C>A	p.Ala274Glu	PBANKA_0707700	PBANKA_0707700
berg07	323513	G	A	0	18	18	missense_variant	MODERATE	c.2895G>A	p.Met965Ile	PBANKA_0707700	PBANKA_0707700
berg07	328039	A	G	0	99	99	missense_variant	MODERATE	c.446A>G	p.His149Arg	PBANKA_0707900	PBANKA_0707900
berg07	338167	A	G	0	57	57	synonymous_variant	LOW	c.582T>C	p.Cys194Cys	PBANKA_0708200	PBANKA_0708200
berg07	338379	T	C	0	59	59	missense_variant	MODERATE	c.502A>G	p.Lys168Glu	PBANKA_0708200	PBANKA_0708200
berg07	343279	A	G	0	82	82	synonymous_variant	LOW	c.2388T>C	p.Cys796Cys	PBANKA_0708500	PBANKA_0708500
berg07	343626	G	A	0	80	80	missense_variant	MODERATE	c.2041C>T	p.Pro681Ser	PBANKA_0708500	PBANKA_0708500
berg07	344662	T	A	0	98	98	missense_variant	MODERATE	c.1005A>T	p.Leu335Phe	PBANKA_0708500	PBANKA_0708500
berg07	348364	C	G	0	112	112	missense_variant	MODERATE	c.506C>G	p.Thr169Ser	MED7	PBANKA_0708700
berg07	358157	G	A	0	86	86	missense_variant	MODERATE	c.1061C>T	p.Thr354Ile	PBANKA_0709200	PBANKA_0709200
berg07	367354	C	T	0	45	45	splice_region_variant&intron_variant	LOW	c.1482+6C>T		DHX36	PBANKA_0709500
berg07	369250	C	T	0	101	101	missense_variant	MODERATE	c.8G>A	p.Arg3His	PBANKA_0709600	PBANKA_0709600
berg07	372001	T	C	0	123	123	missense_variant	MODERATE	c.1556A>G	p.Asn519Ser	PK1	PBANKA_0709700
berg07	389646	A	G	0	90	90	synonymous_variant	LOW	c.1980T>C	p.Tyr660Tyr	KDH	PBANKA_0710100
berg07	390377	C	A	0	87	87	missense_variant	MODERATE	c.1249G>T	p.Ala417Ser	KDH	PBANKA_0710100
berg07	391068	C	T	0	108	108	synonymous_variant	LOW	c.558G>A	p.Leu186Leu	KDH	PBANKA_0710100
berg07	397449	C	T	0	95	95	missense_variant	MODERATE	c.318G>A	p.Met106Ile	PBANKA_0710300	PBANKA_0710300
berg07	407904	G	A	0	98	98	missense_variant	MODERATE	c.737G>A	p.Ser246Asn	PBANKA_0710600	PBANKA_0710600
berg07	410668	A	T	0	64	64	missense_variant	MODERATE	c.501A>T	p.Glu167Asp	PBANKA_0710700	PBANKA_0710700
berg07	418353	C	T	0	69	69	synonymous_variant	LOW	c.5064C>T	p.Cys1688Cys	SRCAP	PBANKA_0710800
berg07	426062	A	G	0	81	81	missense_variant	MODERATE	c.3082A>G	p.Thr1028Ala	PBANKA_0711000	PBANKA_0711000
berg07	451371	G	T	1	92	93	synonymous_variant	LOW	c.1083G>T	p.Arg361Arg	PBANKA_0711800	PBANKA_0711800
berg07	463952	C	G	0	56	56	missense_variant	MODERATE	c.1229C>G	p.Thr410Ser	PBANKA_0712100	PBANKA_0712100
berg07	479115	G	A	0	96	96	synonymous_variant	LOW	c.66C>T	p.Phe22Phe	PBANKA_0712500	PBANKA_0712500
berg07	479122	C	T	0	98	98	missense_variant	MODERATE	c.59G>A	p.Ser20Asn	PBANKA_0712500	PBANKA_0712500
berg07	497872	G	C	0	82	82	missense_variant	MODERATE	c.406G>C	p.Asp136His	RON5	PBANKA_0713100
berg07	498119	G	T	0	78	78	missense_variant	MODERATE	c.535G>T	p.Ala179Ser	RON5	PBANKA_0713100
berg07	516505	C	G	0	87	87	missense_variant	MODERATE	c.561C>G	p.Phe187Leu	PBANKA_0713500	PBANKA_0713500
berg07	517822	C	T	0	97	97	synonymous_variant	LOW	c.1878C>T	p.Arg626Arg	PBANKA_0713500	PBANKA_0713500
berg07	526991	A	G	0	88	88	synonymous_variant	LOW	c.1404T>C	p.Asp468Asp	PBANKA_0713700	PBANKA_0713700
berg07	527167	G	A	1	81	82	missense_variant	MODERATE	c.1228C>T	p.Arg410Cys	PBANKA_0713700	PBANKA_0713700
berg07	533448	G	A	0	81	81	missense_variant	MODERATE	c.89G>A	p.Gly30Glu	DMC1	PBANKA_0714000
berg07	533988	A	G	0	64	64	synonymous_variant	LOW	c.465A>G	p.Lys155Lys	DMC1	PBANKA_0714000
berg07	538183	T	C	0	80	80	synonymous_variant	LOW	c.1224T>C	p.Ser408Ser	ClpB1	PBANKA_0714200
berg07	548395	G	T	0	87	87	missense_variant	MODERATE	c.1264G>T	p.Asp422Tyr	PBANKA_0714500	PBANKA_0714500
berg07	573044	T	A	0	75	75	missense_variant	MODERATE	c.226T>A	p.Cys76Ser	PBANKA_0715400	PBANKA_0715400
berg07	624652	A	C	0	93	93	missense_variant	MODERATE	c.3904T>G	p.Ser1302Ala	PBANKA_0717200	PBANKA_0717200
berg07	631568	A	C	0	91	91	synonymous_variant	LOW	c.1449A>C	p.Ile483Ile	CRK3	PBANKA_0717300
berg07	632342	A	G	0	102	102	synonymous_variant	LOW	c.2223A>G	p.Arg741Arg	CRK3	PBANKA_0717300
berg07	635027	T	C	0	89	89	missense_variant	MODERATE	c.248A>G	p.Asp83Gly	PBANKA_0717400	PBANKA_0717400
berg07	636448	T	C	0	67	67	synonymous_variant	LOW	c.204T>C	p.His68His	CBP20	PBANKA_0717500
berg07	639047	C	T	0	98	98	missense_variant	MODERATE	c.1177G>A	p.Asp393Asn	PBANKA_0717700	PBANKA_0717700
berg07	657861	A	G	0	89	89	synonymous_variant	LOW	c.1665T>C	p.Cys555Cys	MCM9	PBANKA_0718300
berg07	658079	T	C	0	77	77	missense_variant	MODERATE	c.1447A>G	p.Ile483Val	MCM9	PBANKA_0718300
berg07	658384	A	G	0	67	67	missense_variant	MODERATE	c.1142T>C	p.Met381Thr	MCM9	PBANKA_0718300
berg07	680869	G	A	0	99	99	missense_variant	MODERATE	c.448G>A	p.Val150Ile	PBANKA_0719100	PBANKA_0719100
berg07	680890	G	A	0	98	98	missense_variant	MODERATE	c.469G>A	p.Val157Ile	PBANKA_0719100	PBANKA_0719100
berg07	681126	C	T	1	10	11	stop_gained	HIGH	c.562C>T	p.Gln188*	PBANKA_0719100	PBANKA_0719100
berg07	683320	G	A	0	84	84	synonymous_variant	LOW	c.612C>T	p.Asp204Asp	PUF2	PBANKA_0719200
berg07	683326	G	A	0	83	83	synonymous_variant	LOW	c.606C>T	p.Cys202Cys	PUF2	PBANKA_0719200
berg07	683813	T	C	0	73	73	missense_variant	MODERATE	c.119A>G	p.Tyr40Cys	PUF2	PBANKA_0719200
berg07	696289	G	A	0	95	95	missense_variant	MODERATE	c.2474G>A	p.Ser825Asn	PBANKA_0719500	PBANKA_0719500
berg07	697845	G	C	0	81	81	missense_variant	MODERATE	c.4030G>C	p.Glu1344Gln	PBANKA_0719500	PBANKA_0719500
berg07	698939	G	A	0	105	105	synonymous_variant	LOW	c.5124G>A	p.Val1708Val	PBANKA_0719500	PBANKA_0719500
berg07	700272	T	A	0	49	49	missense_variant	MODERATE	c.6457T>A	p.Phe2153Ile	PBANKA_0719500	PBANKA_0719500
berg07	701512	G	C	0	49	49	missense_variant	MODERATE	c.7697G>C	p.Gly2566Ala	PBANKA_0719500	PBANKA_0719500
berg07	707802	C	A	0	99	99	missense_variant	MODERATE	c.13985C>A	p.Pro4662His	PBANKA_0719500	PBANKA_0719500
berg07	708106	A	G	0	89	89	synonymous_variant	LOW	c.14289A>G	p.Gln4763Gln	PBANKA_0719500	PBANKA_0719500
berg07	708931	G	T	0	91	91	missense_variant	MODERATE	c.802C>A	p.Gln268Lys	PBANKA_0719600	PBANKA_0719600
berg07	717478	C	A	0	64	64	missense_variant	MODERATE	c.996C>A	p.Ser332Arg	PBANKA_0719800	PBANKA_0719800
berg07	718445	A	T	0	93	93	synonymous_variant	LOW	c.1671T>A	p.Ile557Ile	CRK1	PBANKA_0719900
berg07	722203	C	T	0	69	69	synonymous_variant	LOW	c.405C>T	p.Val135Val	PBANKA_0720000	PBANKA_0720000
berg07	723685	T	C	0	86	86	synonymous_variant	LOW	c.1887T>C	p.Ser629Ser	PBANKA_0720000	PBANKA_0720000
berg07	727387	A	G	0	84	84	missense_variant	MODERATE	c.2692A>G	p.Thr898Ala	PBANKA_0720100	PBANKA_0720100
berg07	734957	A	G	0	77	77	missense_variant	MODERATE	c.9298A>G	p.Thr3100Ala	PBANKA_0720100	PBANKA_0720100
berg07	735296	A	C	0	80	80	missense_variant	MODERATE	c.9637A>C	p.Asn3213His	PBANKA_0720100	PBANKA_0720100
berg07	741792	A	G	0	66	66	synonymous_variant	LOW	c.756T>C	p.Cys252Cys	PBANKA_0720200	PBANKA_0720200
berg07	781675	C	T	0	104	104	missense_variant	MODERATE	c.3014C>T	p.Ser1005Phe	PBANKA_0721500	PBANKA_0721500
berg07	798755	A	G	0	79	79	missense_variant	MODERATE	c.1729A>G	p.Met577Val	PBANKA_0722000	PBANKA_0722000
berg07	801306	G	C	0	87	87	missense_variant	MODERATE	c.4280G>C	p.Ser1427Thr	PBANKA_0722000	PBANKA_0722000
berg08	29780	G	C	0	73	73	synonymous_variant	LOW	c.60G>C	p.Ser20Ser	CHT1	PBANKA_0800500
berg08	30347	T	C	0	71	71	synonymous_variant	LOW	c.627T>C	p.Tyr209Tyr	CHT1	PBANKA_0800500
berg08	30773	G	A	0	79	79	synonymous_variant	LOW	c.1053G>A	p.Thr351Thr	CHT1	PBANKA_0800500
berg08	31051	G	A	0	70	70	missense_variant	MODERATE	c.1331G>A	p.Ser444Asn	CHT1	PBANKA_0800500
berg08	31571	C	T	0	75	75	synonymous_variant	LOW	c.1851C>T	p.Asp617Asp	CHT1	PBANKA_0800500
berg08	41220	G	T	0	97	97	missense_variant	MODERATE	c.4477G>T	p.Ala1493Ser	PBANKA_0800700	PBANKA_0800700
berg08	44573	G	A	0	82	82	synonymous_variant	LOW	c.3177C>T	p.Ile1059Ile	PBANKA_0800900	PBANKA_0800900
berg08	59150	G	A	0	117	117	synonymous_variant	LOW	c.3255G>A	p.Ala1085Ala	PBANKA_0801200	PBANKA_0801200
berg08	62000	T	C	0	91	91	synonymous_variant	LOW	c.6105T>C	p.Asp2035Asp	PBANKA_0801200	PBANKA_0801200
berg08	70319	T	G	1	90	91	missense_variant	MODERATE	c.1540T>G	p.Tyr514Asp	PBANKA_0801500	PBANKA_0801500
berg08	75204	G	A	0	96	96	synonymous_variant	LOW	c.8619C>T	p.Asn2873Asn	PBANKA_0801600	PBANKA_0801600
berg08	77330	T	C	0	91	91	missense_variant	MODERATE	c.6493A>G	p.Asn2165Asp	PBANKA_0801600	PBANKA_0801600
berg08	79715	C	T	0	109	109	missense_variant	MODERATE	c.4108G>A	p.Ala1370Thr	PBANKA_0801600	PBANKA_0801600
berg08	79827	T	C	0	92	92	synonymous_variant	LOW	c.3996A>G	p.Ser1332Ser	PBANKA_0801600	PBANKA_0801600
berg08	81505	C	T	0	73	73	missense_variant	MODERATE	c.2318G>A	p.Gly773Glu	PBANKA_0801600	PBANKA_0801600
berg08	81613	C	A	0	84	84	missense_variant	MODERATE	c.2210G>T	p.Arg737Ile	PBANKA_0801600	PBANKA_0801600
berg08	81780	A	G	0	96	96	synonymous_variant	LOW	c.2043T>C	p.His681His	PBANKA_0801600	PBANKA_0801600
berg08	82545	G	A	0	89	89	synonymous_variant	LOW	c.1278C>T	p.Ser426Ser	PBANKA_0801600	PBANKA_0801600
berg08	89336	C	A	1	94	95	missense_variant	MODERATE	c.4916G>T	p.Ser1639Ile	PBANKA_0801700	PBANKA_0801700
berg08	92293	A	C	0	85	85	synonymous_variant	LOW	c.1959T>G	p.Ser653Ser	PBANKA_0801700	PBANKA_0801700
berg08	99901	A	C	0	84	84	missense_variant	MODERATE	c.2513A>C	p.Glu838Ala	PBANKA_0801800	PBANKA_0801800
berg08	103148	C	T	0	75	75	synonymous_variant	LOW	c.5760C>T	p.Ser1920Ser	PBANKA_0801800	PBANKA_0801800
berg08	105510	C	T	0	73	73	missense_variant	MODERATE	c.8122C>T	p.Pro2708Ser	PBANKA_0801800	PBANKA_0801800
berg08	113938	C	T	1	98	99	synonymous_variant	LOW	c.936C>T	p.Ser312Ser	PBANKA_0802000	PBANKA_0802000
berg08	114102	A	G	0	97	97	missense_variant	MODERATE	c.1100A>G	p.Asn367Ser	PBANKA_0802000	PBANKA_0802000
berg08	114117	T	C	0	103	103	missense_variant	MODERATE	c.1115T>C	p.Val372Ala	PBANKA_0802000	PBANKA_0802000
berg08	114732	A	G	0	87	87	missense_variant	MODERATE	c.1730A>G	p.Asn577Ser	PBANKA_0802000	PBANKA_0802000
berg08	117165	G	A	0	114	114	missense_variant	MODERATE	c.4163G>A	p.Arg1388Gln	PBANKA_0802000	PBANKA_0802000
berg08	118029	A	G	0	85	85	missense_variant	MODERATE	c.5027A>G	p.Asn1676Ser	PBANKA_0802000	PBANKA_0802000
berg08	118198	A	G	1	83	84	synonymous_variant	LOW	c.5196A>G	p.Gly1732Gly	PBANKA_0802000	PBANKA_0802000
berg08	127382	C	T	0	107	107	missense_variant	MODERATE	c.775G>A	p.Glu259Lys	PBANKA_0802200	PBANKA_0802200
berg08	131698	T	C	0	92	92	missense_variant	MODERATE	c.9176A>G	p.Asn3059Ser	PBANKA_0802300	PBANKA_0802300
berg08	132862	C	T	0	85	85	missense_variant	MODERATE	c.8012G>A	p.Arg2671His	PBANKA_0802300	PBANKA_0802300
berg08	133272	C	T	0	93	93	synonymous_variant	LOW	c.7602G>A	p.Leu2534Leu	PBANKA_0802300	PBANKA_0802300
berg08	136503	A	T	0	91	91	missense_variant	MODERATE	c.4371T>A	p.Asn1457Lys	PBANKA_0802300	PBANKA_0802300
berg08	146809	A	G	0	68	68	missense_variant	MODERATE	c.2618A>G	p.Tyr873Cys	PPAT	PBANKA_0802400
berg08	149014	T	C	0	88	88	missense_variant	MODERATE	c.2974A>G	p.Ile992Val	PBANKA_0802500	PBANKA_0802500
berg08	156001	T	C	0	92	94	missense_variant	MODERATE	c.2618A>G	p.Asn873Ser	PBANKA_0802700	PBANKA_0802700
berg08	157148	T	C	0	107	107	missense_variant	MODERATE	c.1632A>G	p.Ile544Met	PBANKA_0802700	PBANKA_0802700
berg08	162559	A	G	0	88	88	missense_variant	MODERATE	c.2198A>G	p.Asn733Ser	PBANKA_0802800	PBANKA_0802800
berg08	174136	T	C	0	80	80	synonymous_variant	LOW	c.867A>G	p.Val289Val	MCM7	PBANKA_0803100
berg08	182519	C	A	0	84	84	missense_variant	MODERATE	c.2442G>T	p.Met814Ile	PBANKA_0803200	PBANKA_0803200
berg08	199662	A	C	0	71	71	missense_variant	MODERATE	c.2464A>C	p.Thr822Pro	PBANKA_0803600	PBANKA_0803600
berg08	201306	G	T	0	83	83	missense_variant	MODERATE	c.4456C>A	p.Leu1486Met	PBANKA_0803700	PBANKA_0803700
berg08	202038	G	A	0	77	77	missense_variant	MODERATE	c.4202C>T	p.Ser1401Phe	PBANKA_0803700	PBANKA_0803700
berg08	203622	C	T	0	82	82	missense_variant	MODERATE	c.2902G>A	p.Asp968Asn	PBANKA_0803700	PBANKA_0803700
berg08	205040	A	G	0	79	79	missense_variant	MODERATE	c.1484T>C	p.Val495Ala	PBANKA_0803700	PBANKA_0803700
berg08	230713	T	C	0	99	99	synonymous_variant	LOW	c.5052A>G	p.Lys1684Lys	PBANKA_0804400	PBANKA_0804400
berg08	232408	T	C	0	74	74	missense_variant	MODERATE	c.3357A>G	p.Ile1119Met	PBANKA_0804400	PBANKA_0804400
berg08	233140	T	A	0	69	69	synonymous_variant	LOW	c.2625A>T	p.Thr875Thr	PBANKA_0804400	PBANKA_0804400
berg08	233146	G	A	0	70	70	synonymous_variant	LOW	c.2619C>T	p.Ser873Ser	PBANKA_0804400	PBANKA_0804400
berg08	239941	G	T	0	91	91	missense_variant	MODERATE	c.1144G>T	p.Asp382Tyr	RAMA	PBANKA_0804500
berg08	256709	T	C	0	85	85	missense_variant	MODERATE	c.1144T>C	p.Cys382Arg	PBANKA_0804900	PBANKA_0804900
berg08	257265	A	G	0	36	36	missense_variant	MODERATE	c.1700A>G	p.Asn567Ser	PBANKA_0804900	PBANKA_0804900
berg08	273038	G	A	0	85	85	synonymous_variant	LOW	c.2442C>T	p.Tyr814Tyr	PBANKA_0805500	PBANKA_0805500
berg08	296361	A	C	0	85	85	missense_variant	MODERATE	c.2202A>C	p.Glu734Asp	PBANKA_0806100	PBANKA_0806100
berg08	316888	A	G	0	75	75	missense_variant	MODERATE	c.11386T>C	p.Ser3796Pro	PBANKA_0806700	PBANKA_0806700
berg08	317929	C	T	0	83	83	missense_variant	MODERATE	c.10345G>A	p.Asp3449Asn	PBANKA_0806700	PBANKA_0806700
berg08	322889	A	G	0	85	85	synonymous_variant	LOW	c.5385T>C	p.Phe1795Phe	PBANKA_0806700	PBANKA_0806700
berg08	326550	C	T	0	76	76	missense_variant	MODERATE	c.1724G>A	p.Arg575His	PBANKA_0806700	PBANKA_0806700
berg08	326623	T	C	0	80	80	missense_variant	MODERATE	c.1651A>G	p.Ile551Val	PBANKA_0806700	PBANKA_0806700
berg08	327724	C	T	0	86	86	missense_variant	MODERATE	c.550G>A	p.Glu184Lys	PBANKA_0806700	PBANKA_0806700
berg08	328220	A	T	0	91	91	synonymous_variant	LOW	c.54T>A	p.Ile18Ile	PBANKA_0806700	PBANKA_0806700
berg08	335941	G	T	0	86	86	missense_variant	MODERATE	c.51G>T	p.Gln17His	PBANKA_0806900	PBANKA_0806900
berg08	336732	C	A	0	80	80	missense_variant	MODERATE	c.576C>A	p.Asn192Lys	PBANKA_0806900	PBANKA_0806900
berg08	340696	C	T	0	66	66	synonymous_variant	LOW	c.6057G>A	p.Leu2019Leu	RPB1	PBANKA_0807000
berg08	343077	C	T	0	70	70	missense_variant	MODERATE	c.3676G>A	p.Asp1226Asn	RPB1	PBANKA_0807000
berg08	350191	A	G	0	86	86	synonymous_variant	LOW	c.387T>C	p.Ala129Ala	PBANKA_0807100	PBANKA_0807100
berg08	360370	A	T	0	72	72	missense_variant	MODERATE	c.5020T>A	p.Ser1674Thr	PBANKA_0807500	PBANKA_0807500
berg08	360449	A	T	1	67	68	synonymous_variant	LOW	c.4941T>A	p.Pro1647Pro	PBANKA_0807500	PBANKA_0807500
berg08	364523	G	A	0	82	82	synonymous_variant	LOW	c.867C>T	p.Cys289Cys	PBANKA_0807500	PBANKA_0807500
berg08	364644	G	A	0	79	79	missense_variant	MODERATE	c.746C>T	p.Thr249Met	PBANKA_0807500	PBANKA_0807500
berg08	372445	C	T	0	105	105	synonymous_variant	LOW	c.855C>T	p.Ser285Ser	EG5	PBANKA_0807700
berg08	375415	C	T	0	90	90	synonymous_variant	LOW	c.3825C>T	p.Asn1275Asn	EG5	PBANKA_0807700
berg08	384913	G	T	0	96	96	missense_variant	MODERATE	c.2179G>T	p.Asp727Tyr	PBANKA_0807900	PBANKA_0807900
berg08	390029	T	C	0	78	78	missense_variant	MODERATE	c.7295T>C	p.Ile2432Thr	PBANKA_0807900	PBANKA_0807900
berg08	396094	A	T	0	89	89	missense_variant	MODERATE	c.941A>T	p.Asn314Ile	CRK4	PBANKA_0808000
berg08	397160	A	G	0	79	79	synonymous_variant	LOW	c.2007A>G	p.Ala669Ala	CRK4	PBANKA_0808000
berg08	403263	G	T	0	81	81	missense_variant	MODERATE	c.30C>A	p.Asn10Lys	B9	PBANKA_0808100
berg08	411157	T	C	0	97	97	missense_variant	MODERATE	c.176T>C	p.Ile59Thr	PBANKA_0808380	PBANKA_0808380
berg08	426744	G	A	0	96	96	missense_variant	MODERATE	c.71C>T	p.Ser24Phe	ClpY	PBANKA_0808900
berg08	430455	T	C	0	71	71	synonymous_variant	LOW	c.390T>C	p.Gly130Gly	PBANKA_0809000	PBANKA_0809000
berg08	430678	G	A	0	82	82	missense_variant	MODERATE	c.613G>A	p.Glu205Lys	PBANKA_0809000	PBANKA_0809000
berg08	431094	A	G	0	92	92	missense_variant	MODERATE	c.1029A>G	p.Ile343Met	PBANKA_0809000	PBANKA_0809000
berg08	456171	A	G	0	95	95	missense_variant	MODERATE	c.569T>C	p.Val190Ala	PBANKA_0809800	PBANKA_0809800
berg08	475173	C	T	0	93	93	splice_region_variant&intron_variant	LOW	c.104+6G>A		ARP	PBANKA_0810500
berg08	480393	T	A	0	73	73	missense_variant	MODERATE	c.3569T>A	p.Ile1190Lys	PBANKA_0810600	PBANKA_0810600
berg08	480698	G	A	0	94	94	missense_variant	MODERATE	c.3874G>A	p.Glu1292Lys	PBANKA_0810600	PBANKA_0810600
berg08	483066	C	G	0	8	8	missense_variant	MODERATE	c.619C>G	p.Pro207Ala	SPM1	PBANKA_0810700
berg08	483258	C	G	0	35	35	missense_variant	MODERATE	c.811C>G	p.Pro271Ala	SPM1	PBANKA_0810700
berg08	483290	G	A	0	48	48	synonymous_variant	LOW	c.843G>A	p.Leu281Leu	SPM1	PBANKA_0810700
berg08	483293	T	A	0	49	49	synonymous_variant	LOW	c.846T>A	p.Pro282Pro	SPM1	PBANKA_0810700
berg08	490715	T	C	0	86	86	synonymous_variant	LOW	c.570T>C	p.His190His	PBANKA_0810900	PBANKA_0810900
berg08	499689	A	G	0	92	92	synonymous_variant	LOW	c.3210A>G	p.Ala1070Ala	PBANKA_0811100	PBANKA_0811100
berg08	503385	C	T	0	88	88	missense_variant	MODERATE	c.758G>A	p.Ser253Asn	PBANKA_0811200	PBANKA_0811200
berg08	513926	C	A	0	77	77	missense_variant	MODERATE	c.1381C>A	p.Pro461Thr	PBANKA_0811400	PBANKA_0811400
berg08	515243	C	T	0	69	69	missense_variant	MODERATE	c.2698C>T	p.Pro900Ser	PBANKA_0811400	PBANKA_0811400
berg08	516659	T	A	0	77	77	missense_variant	MODERATE	c.4114T>A	p.Phe1372Ile	PBANKA_0811400	PBANKA_0811400
berg08	519150	C	T	0	86	86	missense_variant	MODERATE	c.6605C>T	p.Thr2202Ile	PBANKA_0811400	PBANKA_0811400
berg08	525927	A	G	0	85	85	synonymous_variant	LOW	c.924T>C	p.Arg308Arg	PBANKA_0811600	PBANKA_0811600
berg08	554969	C	T	0	82	82	synonymous_variant	LOW	c.4680C>T	p.Cys1560Cys	CRMP1	PBANKA_0812400
berg08	555035	G	A	0	81	81	synonymous_variant	LOW	c.4746G>A	p.Lys1582Lys	CRMP1	PBANKA_0812400
berg08	555182	A	G	0	64	64	synonymous_variant	LOW	c.4893A>G	p.Gln1631Gln	CRMP1	PBANKA_0812400
berg08	555855	A	G	0	96	96	synonymous_variant	LOW	c.5391A>G	p.Val1797Val	CRMP1	PBANKA_0812400
berg08	563236	G	T	0	86	86	synonymous_variant	LOW	c.1239C>A	p.Ala413Ala	PBANKA_0812500	PBANKA_0812500
berg08	563957	T	C	0	90	90	missense_variant	MODERATE	c.518A>G	p.Asp173Gly	PBANKA_0812500	PBANKA_0812500
berg08	571615	T	C	0	92	92	synonymous_variant	LOW	c.577T>C	p.Leu193Leu	PBANKA_0812800	PBANKA_0812800
berg08	573175	G	A	0	85	85	missense_variant	MODERATE	c.2137G>A	p.Val713Met	PBANKA_0812800	PBANKA_0812800
berg08	574069	C	T	0	74	74	synonymous_variant	LOW	c.741G>A	p.Val247Val	PBANKA_0812900	PBANKA_0812900
berg08	576139	A	G	0	61	61	synonymous_variant	LOW	c.846T>C	p.Ser282Ser	ICP	PBANKA_0813000
berg08	579210	G	A	0	80	80	missense_variant	MODERATE	c.4106C>T	p.Thr1369Ile	PBANKA_0813100	PBANKA_0813100
berg08	579592	C	A	0	102	102	missense_variant	MODERATE	c.3724G>T	p.Asp1242Tyr	PBANKA_0813100	PBANKA_0813100
berg08	589106	C	G	0	78	78	missense_variant	MODERATE	c.1314G>C	p.Glu438Asp	PBANKA_0813400	PBANKA_0813400
berg08	589217	G	A	0	93	93	synonymous_variant	LOW	c.1203C>T	p.Ser401Ser	PBANKA_0813400	PBANKA_0813400
berg08	589946	C	T	0	86	86	synonymous_variant	LOW	c.597G>A	p.Val199Val	PBANKA_0813400	PBANKA_0813400
berg08	597221	C	T	0	90	90	missense_variant	MODERATE	c.2656C>T	p.His886Tyr	PBANKA_0813600	PBANKA_0813600
berg08	615392	G	A	0	72	72	missense_variant	MODERATE	c.52C>T	p.Pro18Ser	PBANKA_0814400	PBANKA_0814400
berg08	615431	A	G	0	72	72	missense_variant	MODERATE	c.13T>C	p.Tyr5His	PBANKA_0814400	PBANKA_0814400
berg08	616569	G	A	0	88	88	synonymous_variant	LOW	c.897C>T	p.Cys299Cys	PBANKA_0814500	PBANKA_0814500
berg08	630903	C	T	0	81	81	synonymous_variant	LOW	c.558C>T	p.Asp186Asp	PBANKA_0815000	PBANKA_0815000
berg08	634227	T	A	0	74	74	missense_variant	MODERATE	c.1811A>T	p.Lys604Ile	PBANKA_0815100	PBANKA_0815100
berg08	635036	C	T	0	57	57	synonymous_variant	LOW	c.1002G>A	p.Gln334Gln	PBANKA_0815100	PBANKA_0815100
berg08	641539	T	C	0	84	84	splice_region_variant&intron_variant	LOW	c.2067+7A>G		PBANKA_0815300	PBANKA_0815300
berg08	642784	C	A	0	95	95	missense_variant	MODERATE	c.829G>T	p.Asp277Tyr	PBANKA_0815300	PBANKA_0815300
berg08	643227	A	T	0	90	90	missense_variant	MODERATE	c.386T>A	p.Val129Glu	PBANKA_0815300	PBANKA_0815300
berg08	671043	C	T	0	63	63	synonymous_variant	LOW	c.2016G>A	p.Thr672Thr	PBANKA_0816300	PBANKA_0816300
berg08	675419	G	A	0	85	85	synonymous_variant	LOW	c.2481C>T	p.Gly827Gly	PFK9	PBANKA_0816400
berg08	677275	A	G	1	102	103	synonymous_variant	LOW	c.625T>C	p.Leu209Leu	PFK9	PBANKA_0816400
berg08	680851	G	T	0	90	90	synonymous_variant	LOW	c.444G>T	p.Pro148Pro	PBANKA_0816500	PBANKA_0816500
berg08	681453	T	C	0	74	74	missense_variant	MODERATE	c.1046T>C	p.Ile349Thr	PBANKA_0816500	PBANKA_0816500
berg08	681534	G	T	0	86	86	missense_variant	MODERATE	c.1127G>T	p.Ser376Ile	PBANKA_0816500	PBANKA_0816500
berg08	709507	A	G	0	65	65	missense_variant	MODERATE	c.4127A>G	p.Glu1376Gly	PBANKA_0817400	PBANKA_0817400
berg08	713092	C	T	0	78	78	missense_variant	MODERATE	c.110G>A	p.Ser37Asn	UFD1	PBANKA_0817500
berg08	724561	C	T	0	74	74	synonymous_variant	LOW	c.5409G>A	p.Glu1803Glu	MOP	PBANKA_0818000
berg08	746725	T	C	0	85	85	synonymous_variant	LOW	c.2133A>G	p.Gln711Gln	PRP43	PBANKA_0818600
berg08	759668	A	T	0	92	92	missense_variant	MODERATE	c.934T>A	p.Phe312Ile	GAP50	PBANKA_0819000
berg08	765568	A	T	0	72	72	missense_variant	MODERATE	c.489T>A	p.Phe163Leu	PBANKA_0819200	PBANKA_0819200
berg08	774905	G	T	0	86	86	missense_variant	MODERATE	c.4242G>T	p.Lys1414Asn	PBANKA_0819400	PBANKA_0819400
berg08	780948	G	A	0	103	103	synonymous_variant	LOW	c.1071G>A	p.Gly357Gly	RECQ1	PBANKA_0819500
berg08	781188	G	A	0	90	90	synonymous_variant	LOW	c.1311G>A	p.Leu437Leu	RECQ1	PBANKA_0819500
berg08	787308	G	A	0	82	82	synonymous_variant	LOW	c.618C>T	p.Asn206Asn	PBANKA_0819700	PBANKA_0819700
berg08	792375	A	T	0	76	76	synonymous_variant	LOW	c.1989A>T	p.Ser663Ser	gammaGCS	PBANKA_0819800
berg08	792822	A	G	0	85	85	synonymous_variant	LOW	c.2436A>G	p.Leu812Leu	gammaGCS	PBANKA_0819800
berg08	794822	C	T	0	77	77	synonymous_variant	LOW	c.147G>A	p.Ala49Ala	NAPS	PBANKA_0819900
berg08	800743	G	T	0	87	87	missense_variant	MODERATE	c.658G>T	p.Ala220Ser	PBANKA_0820000	PBANKA_0820000
berg08	802453	A	G	0	109	109	synonymous_variant	LOW	c.276T>C	p.His92His	PBANKA_0820100	PBANKA_0820100
berg08	816878	C	G	0	82	82	missense_variant	MODERATE	c.2437G>C	p.Val813Leu	PBANKA_0820700	PBANKA_0820700
berg08	817791	C	T	0	103	103	synonymous_variant	LOW	c.1524G>A	p.Glu508Glu	PBANKA_0820700	PBANKA_0820700
berg08	821133	G	A	0	88	88	synonymous_variant	LOW	c.7494C>T	p.Asn2498Asn	PBANKA_0820800	PBANKA_0820800
berg08	825863	G	A	0	82	82	synonymous_variant	LOW	c.2766C>T	p.His922His	PBANKA_0820800	PBANKA_0820800
berg08	828144	T	C	0	87	87	missense_variant	MODERATE	c.485A>G	p.Asn162Ser	PBANKA_0820800	PBANKA_0820800
berg08	849564	C	T	0	87	87	missense_variant	MODERATE	c.134C>T	p.Ala45Val	PBANKA_0821500	PBANKA_0821500
berg08	849571	G	A	0	86	86	synonymous_variant	LOW	c.141G>A	p.Gln47Gln	PBANKA_0821500	PBANKA_0821500
berg08	850885	G	A	0	99	99	synonymous_variant	LOW	c.1455G>A	p.Leu485Leu	PBANKA_0821500	PBANKA_0821500
berg08	869994	A	G	0	83	83	synonymous_variant	LOW	c.1977T>C	p.Asp659Asp	PBANKA_0822100	PBANKA_0822100
berg08	871524	T	G	0	86	86	synonymous_variant	LOW	c.447A>C	p.Pro149Pro	PBANKA_0822100	PBANKA_0822100
berg08	879843	C	A	0	102	102	missense_variant	MODERATE	c.565C>A	p.His189Asn	PBANKA_0822500	PBANKA_0822500
berg08	886121	C	G	0	80	80	missense_variant	MODERATE	c.435G>C	p.Glu145Asp	PBANKA_0822600	PBANKA_0822600
berg08	888023	A	G	0	82	82	synonymous_variant	LOW	c.462T>C	p.His154His	RPF1	PBANKA_0822700
berg08	891432	C	T	0	85	85	synonymous_variant	LOW	c.213C>T	p.Pro71Pro	PBANKA_0822900	PBANKA_0822900
berg08	892816	A	G	1	53	54	missense_variant	MODERATE	c.998A>G	p.Asn333Ser	PBANKA_0822900	PBANKA_0822900
berg08	893727	T	C	0	88	88	missense_variant	MODERATE	c.1909T>C	p.Tyr637His	PBANKA_0822900	PBANKA_0822900
berg08	897686	G	A	0	73	73	missense_variant	MODERATE	c.1472G>A	p.Arg491His	PBANKA_0823000	PBANKA_0823000
berg08	902988	C	T	0	86	86	synonymous_variant	LOW	c.129C>T	p.Pro43Pro	PBANKA_0823100	PBANKA_0823100
berg08	903506	C	A	0	89	89	missense_variant	MODERATE	c.647C>A	p.Ser216Tyr	PBANKA_0823100	PBANKA_0823100
berg08	910845	G	A	0	101	101	synonymous_variant	LOW	c.2487G>A	p.Val829Val	PBANKA_0823300	PBANKA_0823300
berg08	952753	C	T	0	87	87	synonymous_variant	LOW	c.441C>T	p.Ser147Ser	PBANKA_0824400	PBANKA_0824400
berg08	954363	C	T	0	82	82	synonymous_variant	LOW	c.408C>T	p.Gly136Gly	LplA2	PBANKA_0824500
berg08	958970	G	T	0	85	85	missense_variant	MODERATE	c.362C>A	p.Thr121Lys	TRXR	PBANKA_0824700
berg08	963017	T	A	0	89	89	missense_variant	MODERATE	c.59A>T	p.Asp20Val	PBANKA_0824800	PBANKA_0824800
berg08	963040	C	T	0	82	82	synonymous_variant	LOW	c.36G>A	p.Glu12Glu	PBANKA_0824800	PBANKA_0824800
berg08	966609	A	G	0	95	95	missense_variant	MODERATE	c.652A>G	p.Ile218Val	PBANKA_0824900	PBANKA_0824900
berg08	970769	A	G	0	83	83	missense_variant	MODERATE	c.1535T>C	p.Val512Ala	PBANKA_0825000	PBANKA_0825000
berg08	974747	T	C	0	86	86	synonymous_variant	LOW	c.1296T>C	p.Tyr432Tyr	PBANKA_0825100	PBANKA_0825100
berg08	981600	A	G	0	84	84	missense_variant	MODERATE	c.1564A>G	p.Asn522Asp	PBANKA_0825300	PBANKA_0825300
berg08	986078	T	C	0	82	82	missense_variant	MODERATE	c.824A>G	p.Asn275Ser	PBANKA_0825400	PBANKA_0825400
berg08	989211	G	T	0	87	87	missense_variant	MODERATE	c.629G>T	p.Ser210Ile	PBANKA_0825500	PBANKA_0825500
berg08	989240	G	A	0	88	88	missense_variant	MODERATE	c.658G>A	p.Glu220Lys	PBANKA_0825500	PBANKA_0825500
berg08	1001313	G	A	0	79	79	missense_variant	MODERATE	c.895C>T	p.Leu299Phe	PBANKA_0825900	PBANKA_0825900
berg08	1007634	T	G	0	56	56	synonymous_variant	LOW	c.45A>C	p.Ile15Ile	aPRS	PBANKA_0826100
berg08	1009190	C	T	0	90	90	splice_region_variant&intron_variant	LOW	c.721+5G>A		PBANKA_0826200	PBANKA_0826200
berg08	1023181	T	A	0	80	80	missense_variant	MODERATE	c.3393T>A	p.Asn1131Lys	PBANKA_0826600	PBANKA_0826600
berg08	1031450	G	A	0	99	99	synonymous_variant	LOW	c.2778G>A	p.Arg926Arg	PBANKA_0826800	PBANKA_0826800
berg08	1038863	C	T	0	47	47	missense_variant	MODERATE	c.3455G>A	p.Arg1152Gln	PBANKA_0826900	PBANKA_0826900
berg08	1038880	T	C	0	56	56	missense_variant	MODERATE	c.3438A>G	p.Ile1146Met	PBANKA_0826900	PBANKA_0826900
berg08	1039121	T	C	0	84	84	missense_variant	MODERATE	c.3197A>G	p.Gln1066Arg	PBANKA_0826900	PBANKA_0826900
berg08	1039268	C	T	0	81	81	missense_variant	MODERATE	c.3050G>A	p.Ser1017Asn	PBANKA_0826900	PBANKA_0826900
berg08	1041590	G	T	0	103	103	missense_variant	MODERATE	c.728C>A	p.Ser243Tyr	PBANKA_0826900	PBANKA_0826900
berg08	1057642	G	A	0	88	88	missense_variant	MODERATE	c.3935C>T	p.Ser1312Phe	PBANKA_0827300	PBANKA_0827300
berg08	1059366	G	A	0	80	80	synonymous_variant	LOW	c.2211C>T	p.Phe737Phe	PBANKA_0827300	PBANKA_0827300
berg08	1060371	T	G	0	70	70	missense_variant	MODERATE	c.1206A>C	p.Arg402Ser	PBANKA_0827300	PBANKA_0827300
berg08	1065104	A	C	0	97	97	missense_variant	MODERATE	c.519A>C	p.Leu173Phe	PBANKA_0827400	PBANKA_0827400
berg08	1065461	T	C	0	80	80	synonymous_variant	LOW	c.708T>C	p.Asp236Asp	PBANKA_0827400	PBANKA_0827400
berg08	1068584	A	G	0	87	87	splice_region_variant&intron_variant	LOW	c.3827+4A>G		PBANKA_0827400	PBANKA_0827400
berg08	1076930	G	A	0	76	76	synonymous_variant	LOW	c.345C>T	p.Cys115Cys	PBANKA_0827700	PBANKA_0827700
berg08	1090610	G	A	0	93	93	missense_variant	MODERATE	c.3050G>A	p.Gly1017Glu	PBANKA_0828000	PBANKA_0828000
berg08	1093300	T	C	0	78	78	missense_variant	MODERATE	c.674T>C	p.Val225Ala	FH	PBANKA_0828100
berg08	1115623	T	C	0	84	84	splice_region_variant&synonymous_variant	LOW	c.1440A>G	p.Leu480Leu	PBANKA_0829000	PBANKA_0829000
berg08	1116714	G	C	0	72	72	missense_variant	MODERATE	c.560C>G	p.Ser187Cys	PBANKA_0829000	PBANKA_0829000
berg08	1120893	T	C	0	94	94	synonymous_variant	LOW	c.507T>C	p.Val169Val	PBANKA_0829200	PBANKA_0829200
berg08	1124728	G	T	0	85	85	missense_variant	MODERATE	c.3570C>A	p.Asn1190Lys	PBANKA_0829500	PBANKA_0829500
berg08	1125499	T	C	0	77	77	synonymous_variant	LOW	c.2799A>G	p.Lys933Lys	PBANKA_0829500	PBANKA_0829500
berg08	1129695	T	C	0	81	81	synonymous_variant	LOW	c.66T>C	p.Cys22Cys	PBANKA_0829600	PBANKA_0829600
berg08	1129922	C	A	0	66	66	missense_variant	MODERATE	c.293C>A	p.Ser98Tyr	PBANKA_0829600	PBANKA_0829600
berg08	1147189	G	A	0	87	87	missense_variant	MODERATE	c.1750G>A	p.Gly584Ser	RhopH2	PBANKA_0830200
berg08	1149352	A	G	0	78	78	synonymous_variant	LOW	c.3534A>G	p.Gln1178Gln	RhopH2	PBANKA_0830200
berg08	1152740	A	G	0	76	76	synonymous_variant	LOW	c.456T>C	p.Asn152Asn	PBANKA_0830400	PBANKA_0830400
berg08	1158811	G	A	0	81	81	synonymous_variant	LOW	c.468G>A	p.Leu156Leu	PBANKA_0830600	PBANKA_0830600
berg08	1161712	T	G	0	88	88	missense_variant	MODERATE	c.2600A>C	p.Gln867Pro	PBANKA_0830800	PBANKA_0830800
berg08	1161892	T	G	0	78	78	missense_variant	MODERATE	c.2420A>C	p.Tyr807Ser	PBANKA_0830800	PBANKA_0830800
berg08	1171003	G	A	0	111	111	missense_variant	MODERATE	c.469G>A	p.Glu157Lys	MSP1	PBANKA_0831000
berg08	1171120	A	G	0	105	105	missense_variant	MODERATE	c.586A>G	p.Thr196Ala	MSP1	PBANKA_0831000
berg08	1171205	G	A	0	105	105	missense_variant	MODERATE	c.671G>A	p.Ser224Asn	MSP1	PBANKA_0831000
berg08	1171407	G	A	0	72	72	synonymous_variant	LOW	c.873G>A	p.Gly291Gly	MSP1	PBANKA_0831000
berg08	1171646	C	T	0	51	51	missense_variant	MODERATE	c.1112C>T	p.Thr371Ile	MSP1	PBANKA_0831000
berg08	1172498	C	T	0	110	110	missense_variant	MODERATE	c.1964C>T	p.Ser655Phe	MSP1	PBANKA_0831000
berg08	1172577	C	T	0	101	101	synonymous_variant	LOW	c.2043C>T	p.Tyr681Tyr	MSP1	PBANKA_0831000
berg08	1172876	A	C	0	31	31	missense_variant	MODERATE	c.2342A>C	p.Asn781Thr	MSP1	PBANKA_0831000
berg08	1172881	C	T	0	27	27	missense_variant	MODERATE	c.2347C>T	p.Pro783Ser	MSP1	PBANKA_0831000
berg08	1173076	T	C	0	29	29	missense_variant	MODERATE	c.2542T>C	p.Tyr848His	MSP1	PBANKA_0831000
berg08	1173579	A	G	0	4	4	synonymous_variant	LOW	c.3045A>G	p.Ala1015Ala	MSP1	PBANKA_0831000
berg08	1173655	G	C	0	3	3	missense_variant	MODERATE	c.3121G>C	p.Ala1041Pro	MSP1	PBANKA_0831000
berg08	1174179	T	A	0	99	99	synonymous_variant	LOW	c.3645T>A	p.Ala1215Ala	MSP1	PBANKA_0831000
berg08	1174641	A	T	0	19	19	synonymous_variant	LOW	c.4107A>T	p.Ser1369Ser	MSP1	PBANKA_0831000
berg08	1175142	C	T	0	104	104	synonymous_variant	LOW	c.4608C>T	p.Phe1536Phe	MSP1	PBANKA_0831000
berg08	1175584	A	G	0	79	79	missense_variant	MODERATE	c.5050A>G	p.Ile1684Val	MSP1	PBANKA_0831000
berg08	1175664	T	C	0	73	73	synonymous_variant	LOW	c.5130T>C	p.Gly1710Gly	MSP1	PBANKA_0831000
berg08	1178504	T	C	0	91	91	synonymous_variant	LOW	c.1404T>C	p.Asp468Asp	PBANKA_0831100	PBANKA_0831100
berg08	1193686	A	C	0	71	71	missense_variant	MODERATE	c.1435A>C	p.Asn479His	PBANKA_0831500	PBANKA_0831500
berg08	1196987	G	A	0	72	72	missense_variant	MODERATE	c.4736G>A	p.Gly1579Asp	PBANKA_0831500	PBANKA_0831500
berg08	1200657	T	C	0	76	76	synonymous_variant	LOW	c.8406T>C	p.Tyr2802Tyr	PBANKA_0831500	PBANKA_0831500
berg08	1200762	T	C	0	87	87	synonymous_variant	LOW	c.8511T>C	p.Asn2837Asn	PBANKA_0831500	PBANKA_0831500
berg08	1204277	A	G	0	92	92	missense_variant	MODERATE	c.12026A>G	p.Asn4009Ser	PBANKA_0831500	PBANKA_0831500
berg08	1210149	A	G	0	95	95	synonymous_variant	LOW	c.318T>C	p.Phe106Phe	PBANKA_0831600	PBANKA_0831600
berg08	1214418	T	C	0	96	96	synonymous_variant	LOW	c.1662A>G	p.Val554Val	PBANKA_0831800	PBANKA_0831800
berg08	1214492	C	T	0	90	90	missense_variant	MODERATE	c.1588G>A	p.Glu530Lys	PBANKA_0831800	PBANKA_0831800
berg08	1215921	G	T	0	85	85	missense_variant	MODERATE	c.159C>A	p.Ser53Arg	PBANKA_0831800	PBANKA_0831800
berg08	1218585	G	A	0	69	69	missense_variant	MODERATE	c.862G>A	p.Gly288Ser	PBANKA_0831900	PBANKA_0831900
berg08	1229818	T	G	0	68	68	synonymous_variant	LOW	c.69T>G	p.Thr23Thr	PBANKA_0832400	PBANKA_0832400
berg08	1232929	G	A	0	90	90	missense_variant	MODERATE	c.1447G>A	p.Asp483Asn	PBANKA_0832500	PBANKA_0832500
berg08	1251039	C	T	0	93	93	missense_variant	MODERATE	c.1259G>A	p.Gly420Asp	RF1	PBANKA_0833200
berg08	1254135	A	C	0	81	81	missense_variant	MODERATE	c.460T>G	p.Ser154Ala	DHHC6	PBANKA_0833300
berg08	1254791	C	T	0	85	85	missense_variant	MODERATE	c.52G>A	p.Val18Ile	DHHC6	PBANKA_0833300
berg08	1262039	A	G	0	121	121	synonymous_variant	LOW	c.2775T>C	p.Tyr925Tyr	CSE1	PBANKA_0833600
berg08	1264013	G	A	0	102	102	synonymous_variant	LOW	c.801C>T	p.Asp267Asp	CSE1	PBANKA_0833600
berg08	1273389	T	C	0	93	93	synonymous_variant	LOW	c.1197T>C	p.Ser399Ser	PBANKA_0833900	PBANKA_0833900
berg08	1282630	T	C	0	104	104	synonymous_variant	LOW	c.2457A>G	p.Thr819Thr	PBANKA_0834300	PBANKA_0834300
berg08	1284294	C	T	0	92	92	missense_variant	MODERATE	c.793G>A	p.Glu265Lys	PBANKA_0834300	PBANKA_0834300
berg08	1287381	C	T	0	81	81	missense_variant	MODERATE	c.376G>A	p.Asp126Asn	MAS1	PBANKA_0834400
berg08	1293287	A	G	0	81	81	synonymous_variant	LOW	c.744T>C	p.Ile248Ile	PBANKA_0834700	PBANKA_0834700
berg08	1293749	T	C	0	84	84	missense_variant	MODERATE	c.282A>G	p.Ile94Met	PBANKA_0834700	PBANKA_0834700
berg08	1296497	G	A	0	95	95	synonymous_variant	LOW	c.276C>T	p.Tyr92Tyr	PBANKA_0834800	PBANKA_0834800
berg08	1302844	C	A	0	95	95	missense_variant	MODERATE	c.380C>A	p.Thr127Asn	PBANKA_0835100	PBANKA_0835100
berg08	1320600	C	A	0	90	90	missense_variant	MODERATE	c.3135G>T	p.Lys1045Asn	VPS33	PBANKA_0836000
berg08	1321638	G	A	0	88	88	synonymous_variant	LOW	c.2097C>T	p.Cys699Cys	VPS33	PBANKA_0836000
berg08	1330231	A	G	0	109	109	synonymous_variant	LOW	c.3546T>C	p.Tyr1182Tyr	CLAG9	PBANKA_0836300
berg08	1332073	T	G	0	67	67	missense_variant	MODERATE	c.1877A>C	p.Asn626Thr	CLAG9	PBANKA_0836300
berg09	27105	T	C	0	60	60	synonymous_variant	LOW	c.3345T>C	p.Ser1115Ser	PBANKA_0901100	PBANKA_0901100
berg09	34443	A	C	1	73	74	missense_variant	MODERATE	c.2192T>G	p.Ile731Arg	MAEBL	PBANKA_0901300
berg09	40881	G	A	0	96	96	synonymous_variant	LOW	c.726G>A	p.Gln242Gln	PBANKA_0901500	PBANKA_0901500
berg09	43522	A	G	0	95	95	missense_variant	MODERATE	c.385A>G	p.Asn129Asp	PBANKA_0901600	PBANKA_0901600
berg09	44224	C	A	0	77	77	missense_variant	MODERATE	c.1087C>A	p.Leu363Ile	PBANKA_0901600	PBANKA_0901600
berg09	44595	A	G	0	94	94	synonymous_variant	LOW	c.1458A>G	p.Glu486Glu	PBANKA_0901600	PBANKA_0901600
berg09	45867	A	C	0	95	95	synonymous_variant	LOW	c.2730A>C	p.Leu910Leu	PBANKA_0901600	PBANKA_0901600
berg09	48475	C	T	0	66	66	synonymous_variant	LOW	c.2772G>A	p.Thr924Thr	PBANKA_0901800	PBANKA_0901800
berg09	48703	G	T	1	75	76	synonymous_variant	LOW	c.2544C>A	p.Gly848Gly	PBANKA_0901800	PBANKA_0901800
berg09	49734	C	T	0	107	107	missense_variant	MODERATE	c.1513G>A	p.Glu505Lys	PBANKA_0901800	PBANKA_0901800
berg09	50828	C	T	0	79	79	missense_variant	MODERATE	c.419G>A	p.Gly140Glu	PBANKA_0901800	PBANKA_0901800
berg09	53875	G	A	0	87	87	missense_variant	MODERATE	c.7949C>T	p.Thr2650Met	PBANKA_0901900	PBANKA_0901900
berg09	54049	C	T	0	88	88	missense_variant	MODERATE	c.7775G>A	p.Ser2592Asn	PBANKA_0901900	PBANKA_0901900
berg09	57716	T	C	0	87	87	missense_variant	MODERATE	c.4108A>G	p.Thr1370Ala	PBANKA_0901900	PBANKA_0901900
berg09	58582	G	A	0	87	87	missense_variant	MODERATE	c.3242C>T	p.Ala1081Val	PBANKA_0901900	PBANKA_0901900
berg09	58788	G	A	0	102	102	synonymous_variant	LOW	c.3036C>T	p.Asn1012Asn	PBANKA_0901900	PBANKA_0901900
berg09	61286	T	G	0	80	80	missense_variant	MODERATE	c.538A>C	p.Lys180Gln	PBANKA_0901900	PBANKA_0901900
berg09	64634	G	T	0	79	79	missense_variant	MODERATE	c.139G>T	p.Ala47Ser	PBANKA_0902000	PBANKA_0902000
berg09	69698	G	A	0	101	101	synonymous_variant	LOW	c.576G>A	p.Thr192Thr	SLARP	PBANKA_0902100
berg09	71172	G	C	0	79	79	missense_variant	MODERATE	c.2050G>C	p.Ala684Pro	SLARP	PBANKA_0902100
berg09	72511	G	A	0	93	93	missense_variant	MODERATE	c.3389G>A	p.Arg1130Lys	SLARP	PBANKA_0902100
berg09	72529	C	T	0	96	96	missense_variant	MODERATE	c.3407C>T	p.Pro1136Leu	SLARP	PBANKA_0902100
berg09	72641	C	T	0	91	91	synonymous_variant	LOW	c.3519C>T	p.Tyr1173Tyr	SLARP	PBANKA_0902100
berg09	72895	A	G	0	69	69	missense_variant	MODERATE	c.3773A>G	p.Glu1258Gly	SLARP	PBANKA_0902100
berg09	75315	C	T	0	94	94	missense_variant	MODERATE	c.6193C>T	p.Pro2065Ser	SLARP	PBANKA_0902100
berg09	80105	G	A	0	84	84	missense_variant	MODERATE	c.353C>T	p.Ser118Leu	PBANKA_0902200	PBANKA_0902200
berg09	84574	C	A	0	81	81	synonymous_variant	LOW	c.1143C>A	p.Thr381Thr	PBANKA_0902300	PBANKA_0902300
berg09	86984	C	A	1	89	90	synonymous_variant	LOW	c.3411C>A	p.Ile1137Ile	PBANKA_0902300	PBANKA_0902300
berg09	88708	A	G	0	78	78	missense_variant	MODERATE	c.5135A>G	p.Asn1712Ser	PBANKA_0902300	PBANKA_0902300
berg09	95291	A	T	0	85	85	missense_variant	MODERATE	c.1801A>T	p.Ser601Cys	PBANKA_0902400	PBANKA_0902400
berg09	102289	A	C	0	70	70	missense_variant	MODERATE	c.129T>G	p.Asn43Lys	LRR10	PBANKA_0902600
berg09	111165	T	A	0	88	88	missense_variant	MODERATE	c.445T>A	p.Ser149Thr	RSA4	PBANKA_0903000
berg09	112164	C	A	0	75	75	missense_variant	MODERATE	c.1444C>A	p.Pro482Thr	RSA4	PBANKA_0903000
berg09	117267	T	C	0	104	104	missense_variant	MODERATE	c.589T>C	p.Tyr197His	PBANKA_0903200	PBANKA_0903200
berg09	117324	A	C	0	100	100	missense_variant	MODERATE	c.646A>C	p.Thr216Pro	PBANKA_0903200	PBANKA_0903200
berg09	119780	A	G	0	90	90	synonymous_variant	LOW	c.1089T>C	p.Gly363Gly	PBANKA_0903300	PBANKA_0903300
berg09	122886	T	C	0	98	98	missense_variant	MODERATE	c.269T>C	p.Val90Ala	PBANKA_0903400	PBANKA_0903400
berg09	123109	T	A	0	102	102	missense_variant	MODERATE	c.492T>A	p.Phe164Leu	PBANKA_0903400	PBANKA_0903400
berg09	130807	T	G	0	85	85	synonymous_variant	LOW	c.456T>G	p.Ser152Ser	DYN1	PBANKA_0903600
berg09	132301	C	T	0	86	86	synonymous_variant	LOW	c.1950C>T	p.Phe650Phe	DYN1	PBANKA_0903600
berg09	146746	T	C	0	83	83	synonymous_variant	LOW	c.2427T>C	p.Ser809Ser	SEC21	PBANKA_0903900
berg09	156401	C	T	0	79	79	synonymous_variant	LOW	c.495C>T	p.Asn165Asn	TIC20	PBANKA_0904300
berg09	156676	C	T	0	46	46	synonymous_variant	LOW	c.594C>T	p.Phe198Phe	TIC20	PBANKA_0904300
berg09	159913	C	T	0	87	87	synonymous_variant	LOW	c.930G>A	p.Thr310Thr	AOS1	PBANKA_0904500
berg09	164035	C	T	0	104	104	synonymous_variant	LOW	c.1482G>A	p.Thr494Thr	PBANKA_0904600	PBANKA_0904600
berg09	169382	T	C	0	80	80	missense_variant	MODERATE	c.709T>C	p.Ser237Pro	PBANKA_0904800	PBANKA_0904800
berg09	170250	G	A	0	94	94	synonymous_variant	LOW	c.162G>A	p.Glu54Glu	PBANKA_0904900	PBANKA_0904900
berg09	175482	A	G	0	82	82	synonymous_variant	LOW	c.1719T>C	p.Thr573Thr	PBANKA_0905200	PBANKA_0905200
berg09	181505	T	G	0	82	82	missense_variant	MODERATE	c.76A>C	p.Ile26Leu	PBANKA_0905300	PBANKA_0905300
berg09	199922	T	C	0	90	90	synonymous_variant	LOW	c.2956T>C	p.Leu986Leu	AP2-O	PBANKA_0905900
berg09	202743	A	C	0	84	84	missense_variant	MODERATE	c.199T>G	p.Tyr67Asp	PBANKA_0906000	PBANKA_0906000
berg09	204843	C	T	0	85	85	synonymous_variant	LOW	c.276G>A	p.Gly92Gly	PBANKA_0906100	PBANKA_0906100
berg09	208575	G	A	0	84	84	synonymous_variant	LOW	c.480G>A	p.Lys160Lys	PBANKA_0906300	PBANKA_0906300
berg09	216211	C	T	0	83	83	synonymous_variant	LOW	c.759C>T	p.Asn253Asn	CPO	PBANKA_0906600
berg09	232769	G	A	0	99	99	synonymous_variant	LOW	c.4626G>A	p.Leu1542Leu	PBANKA_0906900	PBANKA_0906900
berg09	233401	G	C	0	77	77	missense_variant	MODERATE	c.5258G>C	p.Arg1753Pro	PBANKA_0906900	PBANKA_0906900
berg09	254851	C	T	0	48	48	synonymous_variant	LOW	c.6C>T	p.Asn2Asn	PBANKA_0907700	PBANKA_0907700
berg09	268764	T	G	0	83	83	missense_variant	MODERATE	c.1788A>C	p.Arg596Ser	PBANKA_0908000	PBANKA_0908000
berg09	273800	C	T	0	95	95	missense_variant	MODERATE	c.760C>T	p.His254Tyr	PBANKA_0908100	PBANKA_0908100
berg09	288772	C	A	0	71	71	missense_variant	MODERATE	c.5252C>A	p.Thr1751Asn	PBANKA_0908300	PBANKA_0908300
berg09	314079	C	T	0	81	81	synonymous_variant	LOW	c.189G>A	p.Arg63Arg	CA	PBANKA_0909000
berg09	349947	G	A	0	87	87	synonymous_variant	LOW	c.861G>A	p.Gln287Gln	PBANKA_0909700	PBANKA_0909700
berg09	350064	C	A	0	71	71	synonymous_variant	LOW	c.978C>A	p.Gly326Gly	PBANKA_0909700	PBANKA_0909700
berg09	353613	G	T	0	100	100	missense_variant	MODERATE	c.1649C>A	p.Thr550Asn	PBANKA_0909800	PBANKA_0909800
berg09	360982	A	G	0	80	80	missense_variant	MODERATE	c.782A>G	p.Asn261Ser	PBANKA_0909900	PBANKA_0909900
berg09	365784	A	C	0	69	69	synonymous_variant	LOW	c.4788A>C	p.Arg1596Arg	PBANKA_0909900	PBANKA_0909900
berg09	367647	G	A	0	82	82	missense_variant	MODERATE	c.170G>A	p.Arg57Lys	PBANKA_0910000	PBANKA_0910000
berg09	377230	A	C	0	88	88	missense_variant	MODERATE	c.1984T>G	p.Ser662Ala	PPM2	PBANKA_0910200
berg09	378794	T	C	0	90	90	synonymous_variant	LOW	c.420A>G	p.Ala140Ala	PPM2	PBANKA_0910200
berg09	386427	A	G	0	84	84	missense_variant	MODERATE	c.2690A>G	p.Asn897Ser	GCalpha	PBANKA_0910300
berg09	387155	A	G	0	70	70	missense_variant	MODERATE	c.3418A>G	p.Ile1140Val	GCalpha	PBANKA_0910300
berg09	387910	T	C	0	81	81	synonymous_variant	LOW	c.4173T>C	p.Cys1391Cys	GCalpha	PBANKA_0910300
berg09	393293	C	A	0	88	88	missense_variant	MODERATE	c.9556C>A	p.Leu3186Ile	GCalpha	PBANKA_0910300
berg09	394054	T	C	0	90	90	synonymous_variant	LOW	c.10317T>C	p.Asn3439Asn	GCalpha	PBANKA_0910300
berg09	396780	C	A	0	85	85	missense_variant	MODERATE	c.128C>A	p.Thr43Lys	PBANKA_0910400	PBANKA_0910400
berg09	401039	C	T	0	89	89	synonymous_variant	LOW	c.6711G>A	p.Pro2237Pro	PBANKA_0910700	PBANKA_0910700
berg09	401078	A	G	0	86	86	synonymous_variant	LOW	c.6672T>C	p.Cys2224Cys	PBANKA_0910700	PBANKA_0910700
berg09	402300	T	C	0	83	83	missense_variant	MODERATE	c.5450A>G	p.Lys1817Arg	PBANKA_0910700	PBANKA_0910700
berg09	402948	C	G	0	75	75	missense_variant	MODERATE	c.4802G>C	p.Gly1601Ala	PBANKA_0910700	PBANKA_0910700
berg09	404623	T	G	0	83	83	missense_variant	MODERATE	c.3127A>C	p.Thr1043Pro	PBANKA_0910700	PBANKA_0910700
berg09	406942	T	C	0	81	81	missense_variant	MODERATE	c.808A>G	p.Thr270Ala	PBANKA_0910700	PBANKA_0910700
berg09	406974	C	A	0	80	80	missense_variant	MODERATE	c.776G>T	p.Cys259Phe	PBANKA_0910700	PBANKA_0910700
berg09	415752	C	A	0	79	79	missense_variant	MODERATE	c.1225G>T	p.Asp409Tyr	PBANKA_0911000	PBANKA_0911000
berg09	418472	G	A	0	77	77	missense_variant	MODERATE	c.775G>A	p.Gly259Arg	PBANKA_0911100	PBANKA_0911100
berg09	419961	G	T	0	81	81	missense_variant	MODERATE	c.176G>T	p.Arg59Ile	PBANKA_0911200	PBANKA_0911200
berg09	435895	C	T	0	80	80	missense_variant	MODERATE	c.1043G>A	p.Ser348Asn	SUB2	PBANKA_0911700
berg09	446474	A	G	0	94	94	synonymous_variant	LOW	c.2974T>C	p.Leu992Leu	PBANKA_0912000	PBANKA_0912000
berg09	455054	A	G	0	71	71	synonymous_variant	LOW	c.258A>G	p.Gly86Gly	CK1	PBANKA_0912100
berg09	460801	G	T	0	94	94	missense_variant	MODERATE	c.1609G>T	p.Ala537Ser	SRP72	PBANKA_0912200
berg09	461546	C	T	0	75	75	missense_variant	MODERATE	c.2354C>T	p.Pro785Leu	SRP72	PBANKA_0912200
berg09	463259	A	G	0	71	71	missense_variant	MODERATE	c.1985T>C	p.Val662Ala	TSN	PBANKA_0912300
berg09	469494	T	C	0	111	111	splice_region_variant&synonymous_variant	LOW	c.1386T>C	p.Asp462Asp	PBANKA_0912400	PBANKA_0912400
berg09	469663	T	G	0	91	91	missense_variant	MODERATE	c.1555T>G	p.Leu519Val	PBANKA_0912400	PBANKA_0912400
berg09	469921	T	C	0	74	74	synonymous_variant	LOW	c.1656T>C	p.Ser552Ser	PBANKA_0912400	PBANKA_0912400
berg09	476790	C	T	0	114	114	missense_variant	MODERATE	c.6356G>A	p.Gly2119Asp	PBANKA_0912600	PBANKA_0912600
berg09	477181	T	A	0	87	87	missense_variant	MODERATE	c.5965A>T	p.Ile1989Phe	PBANKA_0912600	PBANKA_0912600
berg09	482515	T	A	0	88	88	missense_variant	MODERATE	c.631A>T	p.Asn211Tyr	PBANKA_0912600	PBANKA_0912600
berg09	492719	A	C	0	81	81	missense_variant	MODERATE	c.4389T>G	p.Ile1463Met	PBANKA_0913000	PBANKA_0913000
berg09	493567	T	C	0	84	84	missense_variant	MODERATE	c.3541A>G	p.Asn1181Asp	PBANKA_0913000	PBANKA_0913000
berg09	496250	C	T	0	111	111	missense_variant	MODERATE	c.941G>A	p.Arg314Lys	PBANKA_0913000	PBANKA_0913000
berg09	499420	T	C	0	67	67	synonymous_variant	LOW	c.789T>C	p.Ile263Ile	PBANKA_0913100	PBANKA_0913100
berg09	502856	T	C	0	87	87	missense_variant	MODERATE	c.208T>C	p.Ser70Pro	PBANKA_0913200	PBANKA_0913200
berg09	503636	A	G	0	68	68	missense_variant	MODERATE	c.988A>G	p.Ile330Val	PBANKA_0913200	PBANKA_0913200
berg09	509929	C	T	0	100	100	missense_variant	MODERATE	c.725C>T	p.Ser242Leu	PPM8	PBANKA_0913400
berg09	510592	G	A	0	81	81	missense_variant	MODERATE	c.1388G>A	p.Arg463Gln	PPM8	PBANKA_0913400
berg09	526901	G	A	0	101	101	synonymous_variant	LOW	c.3696C>T	p.Ile1232Ile	PBANKA_0913900	PBANKA_0913900
berg09	527204	C	T	0	91	91	synonymous_variant	LOW	c.3393G>A	p.Glu1131Glu	PBANKA_0913900	PBANKA_0913900
berg09	529955	A	G	0	92	92	synonymous_variant	LOW	c.642T>C	p.Phe214Phe	PBANKA_0913900	PBANKA_0913900
berg09	537268	C	T	0	126	126	missense_variant	MODERATE	c.2551G>A	p.Ala851Thr	PBANKA_0914100	PBANKA_0914100
berg09	537293	A	C	0	118	118	missense_variant	MODERATE	c.2526T>G	p.Ile842Met	PBANKA_0914100	PBANKA_0914100
berg09	538818	T	C	0	93	93	missense_variant	MODERATE	c.1001A>G	p.Asp334Gly	PBANKA_0914100	PBANKA_0914100
berg09	538930	T	C	0	90	90	missense_variant	MODERATE	c.889A>G	p.Asn297Asp	PBANKA_0914100	PBANKA_0914100
berg09	553415	T	C	0	76	76	synonymous_variant	LOW	c.201A>G	p.Glu67Glu	UIS24	PBANKA_0914400
berg09	553433	C	T	0	73	73	synonymous_variant	LOW	c.183G>A	p.Lys61Lys	UIS24	PBANKA_0914400
berg09	559779	C	T	0	90	90	missense_variant	MODERATE	c.545G>A	p.Ser182Asn	PBANKA_0914500	PBANKA_0914500
berg09	560474	C	T	0	84	84	missense_variant	MODERATE	c.7G>A	p.Gly3Ser	PBANKA_0914500	PBANKA_0914500
berg09	573907	T	A	0	82	82	missense_variant	MODERATE	c.1304A>T	p.Gln435Leu	AMA1	PBANKA_0915000
berg09	573915	T	C	0	83	83	synonymous_variant	LOW	c.1296A>G	p.Glu432Glu	AMA1	PBANKA_0915000
berg09	574811	G	T	0	77	77	missense_variant	MODERATE	c.400C>A	p.His134Asn	AMA1	PBANKA_0915000
berg09	574829	G	A	0	72	72	missense_variant	MODERATE	c.382C>T	p.Leu128Phe	AMA1	PBANKA_0915000
berg09	574862	C	T	0	81	81	missense_variant	MODERATE	c.349G>A	p.Gly117Ser	AMA1	PBANKA_0915000
berg09	575122	G	A	0	74	74	missense_variant	MODERATE	c.89C>T	p.Ser30Leu	AMA1	PBANKA_0915000
berg09	577342	A	G	0	93	93	synonymous_variant	LOW	c.754T>C	p.Leu252Leu	PBANKA_0915100	PBANKA_0915100
berg09	581370	C	A	0	78	78	synonymous_variant	LOW	c.462C>A	p.Gly154Gly	PBANKA_0915200	PBANKA_0915200
berg09	587515	T	C	0	72	72	missense_variant	MODERATE	c.995A>G	p.Asn332Ser	PBANKA_0915300	PBANKA_0915300
berg09	587669	C	T	0	60	60	missense_variant	MODERATE	c.841G>A	p.Gly281Arg	PBANKA_0915300	PBANKA_0915300
berg09	587787	T	C	1	33	34	synonymous_variant	LOW	c.723A>G	p.Ser241Ser	PBANKA_0915300	PBANKA_0915300
berg09	599851	C	T	0	92	92	missense_variant	MODERATE	c.2071G>A	p.Val691Ile	PBANKA_0915900	PBANKA_0915900
berg09	608406	C	T	0	88	88	missense_variant	MODERATE	c.250G>A	p.Val84Ile	PBANKA_0916100	PBANKA_0916100
berg09	619741	G	T	0	89	89	missense_variant	MODERATE	c.1147C>A	p.Gln383Lys	PBANKA_0916400	PBANKA_0916400
berg09	620361	C	T	0	86	86	missense_variant	MODERATE	c.527G>A	p.Ser176Asn	PBANKA_0916400	PBANKA_0916400
berg09	625711	C	T	0	89	89	synonymous_variant	LOW	c.2004C>T	p.Tyr668Tyr	PBANKA_0916500	PBANKA_0916500
berg09	651850	A	G	0	89	89	missense_variant	MODERATE	c.2744T>C	p.Val915Ala	PBANKA_0917300	PBANKA_0917300
berg09	662954	T	C	0	77	77	synonymous_variant	LOW	c.3825T>C	p.Phe1275Phe	SMC1	PBANKA_0917500
berg09	663977	C	A	0	88	88	synonymous_variant	LOW	c.4848C>A	p.Arg1616Arg	SMC1	PBANKA_0917500
berg09	665652	G	C	0	84	84	missense_variant	MODERATE	c.1271C>G	p.Thr424Ser	PBANKA_0917700	PBANKA_0917700
berg09	666207	C	T	0	76	76	missense_variant	MODERATE	c.716G>A	p.Gly239Asp	PBANKA_0917700	PBANKA_0917700
berg09	693398	T	C	0	20	20	missense_variant	MODERATE	c.1794A>G	p.Ile598Met	PBANKA_0918600	PBANKA_0918600
berg09	693974	A	G	0	83	83	synonymous_variant	LOW	c.1218T>C	p.Cys406Cys	PBANKA_0918600	PBANKA_0918600
berg09	706779	G	T	0	79	79	missense_variant	MODERATE	c.3357G>T	p.Lys1119Asn	PBANKA_0918900	PBANKA_0918900
berg09	725735	G	C	0	102	102	missense_variant	MODERATE	c.53C>G	p.Ala18Gly	GPI8	PBANKA_0919500
berg09	729557	C	T	0	90	90	synonymous_variant	LOW	c.1333C>T	p.Leu445Leu	NOT2	PBANKA_0919600
berg09	735827	T	C	0	77	77	synonymous_variant	LOW	c.880T>C	p.Leu294Leu	GGPPS	PBANKA_0919800
berg09	743846	A	C	1	73	74	missense_variant	MODERATE	c.22A>C	p.Ile8Leu	PBANKA_0920100	PBANKA_0920100
berg09	744816	A	G	0	71	71	synonymous_variant	LOW	c.582A>G	p.Leu194Leu	PBANKA_0920100	PBANKA_0920100
berg09	746038	C	T	0	104	104	missense_variant	MODERATE	c.1586G>A	p.Ser529Asn	PBANKA_0920300	PBANKA_0920300
berg09	751165	A	G	0	98	98	synonymous_variant	LOW	c.4540T>C	p.Leu1514Leu	PBANKA_0920400	PBANKA_0920400
berg09	786837	A	G	0	83	83	missense_variant	MODERATE	c.932T>C	p.Val311Ala	PBANKA_0921600	PBANKA_0921600
berg09	792221	A	G	0	67	67	synonymous_variant	LOW	c.270A>G	p.Gln90Gln	ATG23	PBANKA_0921700
berg09	793885	T	C	0	83	83	missense_variant	MODERATE	c.1013T>C	p.Val338Ala	ATG23	PBANKA_0921700
berg09	798513	C	T	0	113	113	synonymous_variant	LOW	c.1434C>T	p.Asn478Asn	PBANKA_0921800	PBANKA_0921800
berg09	811208	A	G	0	107	107	synonymous_variant	LOW	c.162A>G	p.Leu54Leu	ATG7	PBANKA_0922200
berg09	815666	T	C	0	98	98	synonymous_variant	LOW	c.696T>C	p.Asp232Asp	ThrRS	PBANKA_0922300
berg09	815684	C	T	0	98	98	synonymous_variant	LOW	c.714C>T	p.Ile238Ile	ThrRS	PBANKA_0922300
berg09	815687	G	A	0	101	101	synonymous_variant	LOW	c.717G>A	p.Leu239Leu	ThrRS	PBANKA_0922300
berg09	816713	C	A	0	83	83	synonymous_variant	LOW	c.1743C>A	p.Ile581Ile	ThrRS	PBANKA_0922300
berg09	820899	G	A	0	84	84	missense_variant	MODERATE	c.101G>A	p.Gly34Asp	PBANKA_0922500	PBANKA_0922500
berg09	821287	A	G	0	101	101	synonymous_variant	LOW	c.489A>G	p.Glu163Glu	PBANKA_0922500	PBANKA_0922500
berg09	822479	C	T	0	85	85	synonymous_variant	LOW	c.1416C>T	p.Gly472Gly	PBANKA_0922500	PBANKA_0922500
berg09	822482	T	C	0	85	85	synonymous_variant	LOW	c.1419T>C	p.Asn473Asn	PBANKA_0922500	PBANKA_0922500
berg09	822875	G	A	0	77	77	missense_variant	MODERATE	c.1562G>A	p.Gly521Glu	PBANKA_0922500	PBANKA_0922500
berg09	824538	G	A	0	96	96	missense_variant	MODERATE	c.443G>A	p.Cys148Tyr	PBANKA_0922600	PBANKA_0922600
berg09	824613	C	G	0	92	92	missense_variant	MODERATE	c.518C>G	p.Thr173Arg	PBANKA_0922600	PBANKA_0922600
berg09	825300	A	G	0	69	69	missense_variant	MODERATE	c.985A>G	p.Arg329Gly	PBANKA_0922600	PBANKA_0922600
berg09	832204	T	G	0	81	81	missense_variant	MODERATE	c.700T>G	p.Ser234Ala	TIM44	PBANKA_0922900
berg09	835467	A	G	0	76	76	missense_variant	MODERATE	c.2212T>C	p.Ser738Pro	mtRNAP	PBANKA_0923000
berg09	842872	A	T	0	95	95	missense_variant	MODERATE	c.200T>A	p.Ile67Asn	PBANKA_0923200	PBANKA_0923200
berg09	846654	G	A	0	73	73	synonymous_variant	LOW	c.159C>T	p.Val53Val	PBANKA_0923400	PBANKA_0923400
berg09	849637	C	T	0	92	92	synonymous_variant	LOW	c.405C>T	p.Asp135Asp	PBANKA_0923500	PBANKA_0923500
berg09	851597	A	G	0	82	82	synonymous_variant	LOW	c.111A>G	p.Leu37Leu	MGE1	PBANKA_0923600
berg09	866360	G	A	0	89	89	synonymous_variant	LOW	c.306G>A	p.Glu102Glu	PBANKA_0924100	PBANKA_0924100
berg09	873890	A	G	0	85	85	missense_variant	MODERATE	c.494T>C	p.Val165Ala	ERO1	PBANKA_0924300
berg09	884598	A	G	0	84	84	synonymous_variant	LOW	c.1926T>C	p.Cys642Cys	PBANKA_0924700	PBANKA_0924700
berg09	885067	T	G	0	84	84	missense_variant	MODERATE	c.1457A>C	p.Tyr486Ser	PBANKA_0924700	PBANKA_0924700
berg09	885684	T	C	0	82	82	synonymous_variant	LOW	c.840A>G	p.Glu280Glu	PBANKA_0924700	PBANKA_0924700
berg09	888766	A	G	0	10	10	synonymous_variant	LOW	c.366A>G	p.Gly122Gly	PBANKA_0924800	PBANKA_0924800
berg09	888784	G	A	0	5	5	synonymous_variant	LOW	c.384G>A	p.Lys128Lys	PBANKA_0924800	PBANKA_0924800
berg09	888788	T	C	0	5	5	missense_variant	MODERATE	c.388T>C	p.Phe130Leu	PBANKA_0924800	PBANKA_0924800
berg09	888799	G	A	0	2	2	synonymous_variant	LOW	c.399G>A	p.Leu133Leu	PBANKA_0924800	PBANKA_0924800
berg09	888802	T	G	0	2	2	synonymous_variant	LOW	c.402T>G	p.Gly134Gly	PBANKA_0924800	PBANKA_0924800
berg09	890956	C	T	0	93	93	synonymous_variant	LOW	c.2556C>T	p.Tyr852Tyr	PBANKA_0924800	PBANKA_0924800
berg09	891018	A	G	0	99	99	missense_variant	MODERATE	c.2618A>G	p.Lys873Arg	PBANKA_0924800	PBANKA_0924800
berg09	894898	T	C	0	78	78	missense_variant	MODERATE	c.228A>G	p.Ile76Met	PBANKA_0924900	PBANKA_0924900
berg09	900450	T	C	0	87	87	synonymous_variant	LOW	c.1515A>G	p.Glu505Glu	LRR11	PBANKA_0925100
berg09	901127	C	T	0	69	69	missense_variant	MODERATE	c.838G>A	p.Asp280Asn	LRR11	PBANKA_0925100
berg09	901469	C	A	0	69	69	missense_variant	MODERATE	c.496G>T	p.Ala166Ser	LRR11	PBANKA_0925100
berg09	903841	G	A	0	82	82	synonymous_variant	LOW	c.5529C>T	p.Ser1843Ser	CDPK7	PBANKA_0925200
berg09	905791	A	G	0	98	98	synonymous_variant	LOW	c.3579T>C	p.Asp1193Asp	CDPK7	PBANKA_0925200
berg09	905897	T	C	0	100	100	missense_variant	MODERATE	c.3473A>G	p.Asn1158Ser	CDPK7	PBANKA_0925200
berg09	907707	T	G	0	65	65	missense_variant	MODERATE	c.1663A>C	p.Lys555Gln	CDPK7	PBANKA_0925200
berg09	915460	T	C	0	69	69	synonymous_variant	LOW	c.1542T>C	p.Asn514Asn	PBANKA_0925300	PBANKA_0925300
berg09	921235	T	G	0	81	81	missense_variant	MODERATE	c.14984A>C	p.Glu4995Ala	PBANKA_0925400	PBANKA_0925400
berg09	921433	T	C	0	104	104	missense_variant	MODERATE	c.14786A>G	p.Tyr4929Cys	PBANKA_0925400	PBANKA_0925400
berg09	922080	A	G	0	88	88	synonymous_variant	LOW	c.14139T>C	p.Ser4713Ser	PBANKA_0925400	PBANKA_0925400
berg09	924569	C	A	0	96	96	missense_variant	MODERATE	c.11650G>T	p.Asp3884Tyr	PBANKA_0925400	PBANKA_0925400
berg09	933726	G	A	0	59	59	synonymous_variant	LOW	c.2493C>T	p.Phe831Phe	PBANKA_0925400	PBANKA_0925400
berg09	934442	C	T	0	81	81	missense_variant	MODERATE	c.1777G>A	p.Asp593Asn	PBANKA_0925400	PBANKA_0925400
berg09	941605	G	T	0	87	87	missense_variant	MODERATE	c.941C>A	p.Thr314Asn	CDPK6	PBANKA_0925500
berg09	948918	C	A	0	87	87	missense_variant	MODERATE	c.3253G>T	p.Asp1085Tyr	PBANKA_0925700	PBANKA_0925700
berg09	952212	C	T	0	104	104	missense_variant	MODERATE	c.1061G>A	p.Ser354Asn	PBANKA_0925700	PBANKA_0925700
berg09	956687	G	A	0	104	104	missense_variant	MODERATE	c.2711C>T	p.Ser904Phe	PBANKA_0925800	PBANKA_0925800
berg09	960701	G	T	0	66	66	missense_variant&splice_region_variant	MODERATE	c.2206C>A	p.Leu736Met	PBANKA_0925900	PBANKA_0925900
berg09	971383	T	C	0	111	111	synonymous_variant	LOW	c.1401T>C	p.Thr467Thr	GPI16	PBANKA_0926200
berg09	973522	T	C	0	75	75	synonymous_variant	LOW	c.1125T>C	p.His375His	PBANKA_0926300	PBANKA_0926300
berg09	984780	G	A	0	80	80	synonymous_variant	LOW	c.3198G>A	p.Gly1066Gly	PBANKA_0926500	PBANKA_0926500
berg09	994384	C	T	0	77	77	missense_variant	MODERATE	c.1267C>T	p.His423Tyr	PBANKA_0926800	PBANKA_0926800
berg09	995835	C	T	0	77	77	missense_variant	MODERATE	c.782G>A	p.Gly261Asp	PBANKA_0926900	PBANKA_0926900
berg09	996278	C	T	0	83	83	synonymous_variant	LOW	c.339G>A	p.Leu113Leu	PBANKA_0926900	PBANKA_0926900
berg09	1007337	A	G	0	80	80	missense_variant	MODERATE	c.605A>G	p.Asp202Gly	PBANKA_0927200	PBANKA_0927200
berg09	1016835	T	C	0	85	85	synonymous_variant	LOW	c.423T>C	p.Cys141Cys	PBANKA_0927600	PBANKA_0927600
berg09	1021299	T	C	0	95	95	synonymous_variant	LOW	c.729T>C	p.Cys243Cys	PBANKA_0927700	PBANKA_0927700
berg09	1027089	T	C	0	86	86	missense_variant	MODERATE	c.2006A>G	p.Asp669Gly	PBANKA_0927800	PBANKA_0927800
berg09	1033454	T	C	0	93	93	synonymous_variant	LOW	c.222A>G	p.Lys74Lys	PBANKA_0928000	PBANKA_0928000
berg09	1042772	C	T	0	69	69	missense_variant	MODERATE	c.3320G>A	p.Cys1107Tyr	PBANKA_0928300	PBANKA_0928300
berg09	1043260	T	C	0	91	91	synonymous_variant	LOW	c.2832A>G	p.Val944Val	PBANKA_0928300	PBANKA_0928300
berg09	1045458	A	C	0	74	74	missense_variant	MODERATE	c.634T>G	p.Tyr212Asp	PBANKA_0928300	PBANKA_0928300
berg09	1056913	A	G	1	118	119	synonymous_variant	LOW	c.432T>C	p.Ser144Ser	PBANKA_0928600	PBANKA_0928600
berg09	1062708	C	T	0	70	70	missense_variant	MODERATE	c.829G>A	p.Asp277Asn	PBANKA_0928700	PBANKA_0928700
berg09	1063352	C	A	0	76	76	missense_variant	MODERATE	c.185G>T	p.Arg62Ile	PBANKA_0928700	PBANKA_0928700
berg09	1078326	A	G	0	78	78	missense_variant&splice_region_variant	MODERATE	c.370A>G	p.Thr124Ala	MLC-B	PBANKA_0929400
berg09	1085481	A	G	0	79	79	synonymous_variant	LOW	c.1134T>C	p.Ser378Ser	NOP56	PBANKA_0929600
berg09	1091565	G	C	0	116	116	synonymous_variant	LOW	c.2997C>G	p.Gly999Gly	PBANKA_0929800	PBANKA_0929800
berg09	1096741	T	C	0	76	76	synonymous_variant	LOW	c.363T>C	p.Asp121Asp	PBANKA_0929900	PBANKA_0929900
berg09	1097301	T	C	0	56	56	missense_variant	MODERATE	c.923T>C	p.Val308Ala	PBANKA_0929900	PBANKA_0929900
berg09	1104197	T	C	0	86	86	missense_variant	MODERATE	c.346A>G	p.Thr116Ala	PBANKA_0930100	PBANKA_0930100
berg09	1107147	T	C	0	88	88	synonymous_variant	LOW	c.1077T>C	p.Tyr359Tyr	MLH	PBANKA_0930200
berg09	1121466	C	T	0	72	72	missense_variant	MODERATE	c.4189G>A	p.Glu1397Lys	PBANKA_0930800	PBANKA_0930800
berg09	1123438	T	G	0	70	70	synonymous_variant	LOW	c.2217A>C	p.Gly739Gly	PBANKA_0930800	PBANKA_0930800
berg09	1127651	T	C	1	90	91	synonymous_variant	LOW	c.81A>G	p.Gln27Gln	UCH54	PBANKA_0930900
berg09	1130352	A	G	1	92	93	synonymous_variant	LOW	c.819A>G	p.Pro273Pro	PBANKA_0931000	PBANKA_0931000
berg09	1131411	C	A	0	85	85	synonymous_variant	LOW	c.1878C>A	p.Gly626Gly	PBANKA_0931000	PBANKA_0931000
berg09	1146614	T	C	0	83	83	synonymous_variant	LOW	c.1677T>C	p.Gly559Gly	DPAP1	PBANKA_0931300
berg09	1157135	C	G	0	79	79	splice_region_variant&intron_variant	LOW	c.362+5G>C		CYP19C	PBANKA_0931700
berg09	1159200	C	A	0	89	89	synonymous_variant	LOW	c.351C>A	p.Gly117Gly	PDX2	PBANKA_0931800
berg09	1163722	T	C	0	77	77	synonymous_variant	LOW	c.2256T>C	p.Phe752Phe	PBANKA_0931900	PBANKA_0931900
berg09	1164295	C	T	0	93	93	synonymous_variant	LOW	c.2829C>T	p.Ser943Ser	PBANKA_0931900	PBANKA_0931900
berg09	1164357	A	G	0	95	95	missense_variant	MODERATE	c.2891A>G	p.Asn964Ser	PBANKA_0931900	PBANKA_0931900
berg09	1166942	C	T	0	91	91	synonymous_variant	LOW	c.75C>T	p.Ile25Ile	RON4	PBANKA_0932000
berg09	1167506	C	T	1	29	30	synonymous_variant	LOW	c.465C>T	p.Asn155Asn	RON4	PBANKA_0932000
berg09	1167516	A	G	1	25	26	missense_variant	MODERATE	c.475A>G	p.Ile159Val	RON4	PBANKA_0932000
berg09	1167517	T	C	1	25	26	missense_variant	MODERATE	c.476T>C	p.Ile159Thr	RON4	PBANKA_0932000
berg09	1167917	T	C	0	73	73	synonymous_variant	LOW	c.876T>C	p.Phe292Phe	RON4	PBANKA_0932000
berg09	1169611	T	C	0	105	105	missense_variant	MODERATE	c.2333T>C	p.Val778Ala	RON4	PBANKA_0932000
berg09	1183542	G	A	0	85	85	synonymous_variant	LOW	c.951C>T	p.Asn317Asn	SET7	PBANKA_0932500
berg09	1190507	C	T	0	71	71	synonymous_variant	LOW	c.270G>A	p.Lys90Lys	PCAS_091160:exon:5	PBANKA_0932700
berg09	1193735	C	T	0	99	99	missense_variant	MODERATE	c.5164G>A	p.Glu1722Lys	PBANKA_0932800	PBANKA_0932800
berg09	1196221	A	G	0	74	74	missense_variant	MODERATE	c.2678T>C	p.Ile893Thr	PBANKA_0932800	PBANKA_0932800
berg09	1200260	T	C	0	73	73	missense_variant	MODERATE	c.113T>C	p.Phe38Ser	G3PDH	PBANKA_0932900
berg09	1201851	G	T	0	87	87	missense_variant	MODERATE	c.834G>T	p.Glu278Asp	G3PDH	PBANKA_0932900
berg09	1202184	G	T	0	64	64	missense_variant	MODERATE	c.964G>T	p.Ala322Ser	G3PDH	PBANKA_0932900
berg09	1202527	T	C	0	90	90	synonymous_variant	LOW	c.1161T>C	p.Val387Val	G3PDH	PBANKA_0932900
berg09	1204102	T	A	0	83	83	synonymous_variant	LOW	c.1254A>T	p.Ser418Ser	CLK3	PBANKA_0933000
berg09	1204888	T	C	0	69	69	missense_variant	MODERATE	c.727A>G	p.Thr243Ala	CLK3	PBANKA_0933000
berg09	1236850	G	T	0	83	83	missense_variant	MODERATE	c.276C>A	p.Asn92Lys	PBANKA_0934100	PBANKA_0934100
berg09	1251058	T	C	0	72	72	missense_variant	MODERATE	c.14080A>G	p.Ile4694Val	PBANKA_0934600	PBANKA_0934600
berg09	1255516	G	A	0	93	93	missense_variant	MODERATE	c.9622C>T	p.Leu3208Phe	PBANKA_0934600	PBANKA_0934600
berg09	1256873	G	T	0	77	77	synonymous_variant	LOW	c.8265C>A	p.Pro2755Pro	PBANKA_0934600	PBANKA_0934600
berg09	1258456	A	G	0	103	103	missense_variant	MODERATE	c.6682T>C	p.Tyr2228His	PBANKA_0934600	PBANKA_0934600
berg09	1262688	T	C	0	83	83	missense_variant	MODERATE	c.3215A>G	p.Asp1072Gly	PBANKA_0934600	PBANKA_0934600
berg09	1263534	T	C	0	82	82	missense_variant	MODERATE	c.2369A>G	p.Asn790Ser	PBANKA_0934600	PBANKA_0934600
berg09	1274030	A	G	0	89	89	synonymous_variant	LOW	c.2169T>C	p.Gly723Gly	PBANKA_0934900	PBANKA_0934900
berg09	1278087	C	A	0	81	81	synonymous_variant	LOW	c.462C>A	p.Pro154Pro	PBANKA_0935000	PBANKA_0935000
berg09	1290757	C	T	0	91	91	missense_variant	MODERATE	c.5527G>A	p.Ala1843Thr	PBANKA_0935500	PBANKA_0935500
berg09	1296032	T	G	0	87	87	missense_variant	MODERATE	c.252A>C	p.Lys84Asn	PBANKA_0935500	PBANKA_0935500
berg09	1306698	G	A	0	85	85	missense_variant	MODERATE	c.1406C>T	p.Ala469Val	PBANKA_0936000	PBANKA_0936000
berg09	1324441	A	C	0	83	83	splice_region_variant&intron_variant	LOW	c.62+8A>C		PBANKA_0936800	PBANKA_0936800
berg09	1324542	G	A	0	79	79	synonymous_variant	LOW	c.90G>A	p.Glu30Glu	PBANKA_0936800	PBANKA_0936800
berg09	1324602	C	A	0	84	84	missense_variant	MODERATE	c.150C>A	p.Asn50Lys	PBANKA_0936800	PBANKA_0936800
berg09	1330552	C	T	0	80	80	synonymous_variant	LOW	c.2625G>A	p.Ser875Ser	VPS35	PBANKA_0937100
berg09	1336631	T	G	0	81	81	missense_variant	MODERATE	c.2553A>C	p.Glu851Asp	PBANKA_0937200	PBANKA_0937200
berg09	1343708	C	T	0	93	93	synonymous_variant	LOW	c.378C>T	p.Asn126Asn	PBANKA_0937300	PBANKA_0937300
berg09	1343928	T	C	0	72	72	missense_variant	MODERATE	c.598T>C	p.Ser200Pro	PBANKA_0937300	PBANKA_0937300
berg09	1376580	A	G	0	66	66	synonymous_variant	LOW	c.1302A>G	p.Ser434Ser	PBANKA_0938300	PBANKA_0938300
berg09	1376848	A	G	0	87	87	missense_variant	MODERATE	c.1570A>G	p.Ile524Val	PBANKA_0938300	PBANKA_0938300
berg09	1384456	C	T	0	103	103	synonymous_variant	LOW	c.717G>A	p.Gly239Gly	CK2alpha	PBANKA_0938600
berg09	1389951	T	C	0	103	103	missense_variant	MODERATE	c.1262A>G	p.Tyr421Cys	PBANKA_0938800	PBANKA_0938800
berg09	1399457	C	T	0	102	102	synonymous_variant	LOW	c.2340C>T	p.Asp780Asp	MSCS	PBANKA_0939000
berg09	1416851	A	T	0	86	86	missense_variant	MODERATE	c.980T>A	p.Ile327Lys	PES	PBANKA_0939200
berg09	1432998	T	C	1	95	96	synonymous_variant	LOW	c.1632T>C	p.Val544Val	PAIP1	PBANKA_0939600
berg09	1443224	A	G	0	69	69	synonymous_variant	LOW	c.813T>C	p.Cys271Cys	PBANKA_0939700	PBANKA_0939700
berg09	1537312	T	C	0	93	93	synonymous_variant	LOW	c.798T>C	p.Asp266Asp	PBANKA_0942600	PBANKA_0942600
berg09	1543770	T	A	0	87	87	synonymous_variant	LOW	c.2136T>A	p.Val712Val	SNF2L	PBANKA_0942700
berg09	1548142	G	A	0	75	75	missense_variant	MODERATE	c.419G>A	p.Ser140Asn	PBANKA_0942800	PBANKA_0942800
berg09	1551184	G	A	0	73	73	synonymous_variant	LOW	c.447G>A	p.Ala149Ala	PBANKA_0942900	PBANKA_0942900
berg09	1560618	G	A	0	107	107	missense_variant	MODERATE	c.2515C>T	p.Pro839Ser	NOT1	PBANKA_0943100
berg09	1560648	T	C	0	99	99	missense_variant	MODERATE	c.2485A>G	p.Asn829Asp	NOT1	PBANKA_0943100
berg09	1566318	C	T	0	90	90	missense_variant	MODERATE	c.223G>A	p.Ala75Thr	PBANKA_0943200	PBANKA_0943200
berg09	1573387	T	A	0	82	82	splice_region_variant&synonymous_variant	LOW	c.768T>A	p.Pro256Pro	PBANKA_0943400	PBANKA_0943400
berg09	1574481	A	G	0	88	88	splice_region_variant&intron_variant	LOW	c.1048-5A>G		PBANKA_0943400	PBANKA_0943400
berg09	1579647	C	A	0	89	89	missense_variant	MODERATE	c.550G>T	p.Val184Leu	SufD	PBANKA_0943500
berg09	1579752	A	G	0	87	87	missense_variant	MODERATE	c.445T>C	p.Cys149Arg	SufD	PBANKA_0943500
berg10	72493	C	T	0	97	97	synonymous_variant	LOW	c.852C>T	p.Ser284Ser	PBANKA_1000800	PBANKA_1000800
berg10	72621	C	T	0	101	101	missense_variant	MODERATE	c.980C>T	p.Ala327Val	PBANKA_1000800	PBANKA_1000800
berg10	74041	A	G	0	98	98	synonymous_variant	LOW	c.120T>C	p.Asn40Asn	PBANKA_1000900	PBANKA_1000900
berg10	76040	A	C	0	94	94	missense_variant	MODERATE	c.662A>C	p.Asp221Ala	PBANKA_1001000	PBANKA_1001000
berg10	77296	G	A	0	82	82	missense_variant	MODERATE	c.1918G>A	p.Val640Ile	PBANKA_1001000	PBANKA_1001000
berg10	77985	T	C	0	81	81	synonymous_variant	LOW	c.2607T>C	p.Ser869Ser	PBANKA_1001000	PBANKA_1001000
berg10	78975	T	A	0	77	77	missense_variant	MODERATE	c.3597T>A	p.Phe1199Leu	PBANKA_1001000	PBANKA_1001000
berg10	83068	G	A	0	81	81	missense_variant	MODERATE	c.7492G>A	p.Val2498Ile	PBANKA_1001000	PBANKA_1001000
berg10	83560	C	A	0	72	72	missense_variant	MODERATE	c.7984C>A	p.His2662Asn	PBANKA_1001000	PBANKA_1001000
berg10	88264	T	C	0	95	95	synonymous_variant	LOW	c.1119T>C	p.Asn373Asn	PBANKA_1001100	PBANKA_1001100
berg10	90494	G	A	0	95	95	missense_variant	MODERATE	c.705G>A	p.Met235Ile	PBANKA_1001200	PBANKA_1001200
berg10	93534	T	C	0	88	88	missense_variant	MODERATE	c.2234A>G	p.Lys745Arg	PBANKA_1001300	PBANKA_1001300
berg10	94007	C	T	0	93	93	synonymous_variant	LOW	c.1761G>A	p.Glu587Glu	PBANKA_1001300	PBANKA_1001300
berg10	94332	G	A	0	84	84	missense_variant	MODERATE	c.1436C>T	p.Thr479Ile	PBANKA_1001300	PBANKA_1001300
berg10	94559	A	G	0	85	85	synonymous_variant	LOW	c.1209T>C	p.Asp403Asp	PBANKA_1001300	PBANKA_1001300
berg10	107420	T	C	0	98	98	missense_variant	MODERATE	c.1274A>G	p.Asp425Gly	PBANKA_1001500	PBANKA_1001500
berg10	113343	G	A	0	82	82	missense_variant	MODERATE	c.38G>A	p.Ser13Asn	SET8	PBANKA_1001600
berg10	113991	A	C	0	86	86	synonymous_variant	LOW	c.528A>C	p.Gly176Gly	SET8	PBANKA_1001600
berg10	120667	C	A	0	88	88	missense_variant	MODERATE	c.8670G>T	p.Met2890Ile	ApiAP2	PBANKA_1001800
berg10	121030	A	G	0	72	72	synonymous_variant	LOW	c.8307T>C	p.Ile2769Ile	ApiAP2	PBANKA_1001800
berg10	121896	G	T	0	81	81	missense_variant	MODERATE	c.7441C>A	p.Leu2481Ile	ApiAP2	PBANKA_1001800
berg10	122525	T	C	0	95	95	missense_variant	MODERATE	c.6812A>G	p.Asp2271Gly	ApiAP2	PBANKA_1001800
berg10	124283	T	C	0	31	31	missense_variant	MODERATE	c.5054A>G	p.Asn1685Ser	ApiAP2	PBANKA_1001800
berg10	125856	T	C	0	88	88	missense_variant	MODERATE	c.3481A>G	p.Met1161Val	ApiAP2	PBANKA_1001800
berg10	126011	C	A	0	87	87	missense_variant	MODERATE	c.3326G>T	p.Gly1109Val	ApiAP2	PBANKA_1001800
berg10	126735	C	T	0	88	88	missense_variant	MODERATE	c.2602G>A	p.Gly868Ser	ApiAP2	PBANKA_1001800
berg10	127727	C	T	0	95	95	missense_variant	MODERATE	c.1610G>A	p.Ser537Asn	ApiAP2	PBANKA_1001800
berg10	128286	C	T	0	84	84	missense_variant	MODERATE	c.1051G>A	p.Val351Ile	ApiAP2	PBANKA_1001800
berg10	134858	C	T	0	94	94	synonymous_variant	LOW	c.480G>A	p.Lys160Lys	PBANKA_1002000	PBANKA_1002000
berg10	138097	A	C	0	102	102	missense_variant	MODERATE	c.705T>G	p.Asp235Glu	P36	PBANKA_1002100
berg10	138198	G	A	0	94	96	synonymous_variant	LOW	c.604C>T	p.Leu202Leu	P36	PBANKA_1002100
berg10	138207	C	T	0	100	100	missense_variant	MODERATE	c.595G>A	p.Ala199Thr	P36	PBANKA_1002100
berg10	140526	T	C	2	89	91	synonymous_variant	LOW	c.1308A>G	p.Arg436Arg	P36p	PBANKA_1002200
berg10	141249	C	T	0	89	89	synonymous_variant	LOW	c.585G>A	p.Gly195Gly	P36p	PBANKA_1002200
berg10	147547	G	A	0	91	91	missense_variant	MODERATE	c.845G>A	p.Gly282Glu	PBANKA_1002300	PBANKA_1002300
berg10	147739	T	G	0	84	84	missense_variant	MODERATE	c.1037T>G	p.Leu346Arg	PBANKA_1002300	PBANKA_1002300
berg10	148929	C	G	0	92	92	missense_variant	MODERATE	c.2227C>G	p.His743Asp	PBANKA_1002300	PBANKA_1002300
berg10	151796	T	C	0	94	94	synonymous_variant	LOW	c.5094T>C	p.Tyr1698Tyr	PBANKA_1002300	PBANKA_1002300
berg10	152402	G	A	0	53	53	synonymous_variant	LOW	c.5700G>A	p.Ser1900Ser	PBANKA_1002300	PBANKA_1002300
berg10	154579	A	G	0	93	93	missense_variant	MODERATE	c.7877A>G	p.Gln2626Arg	PBANKA_1002300	PBANKA_1002300
berg10	155999	C	T	0	98	98	synonymous_variant	LOW	c.9297C>T	p.Tyr3099Tyr	PBANKA_1002300	PBANKA_1002300
berg10	158944	A	G	0	81	81	synonymous_variant	LOW	c.2397T>C	p.Asn799Asn	DPAP3	PBANKA_1002400
berg10	161531	G	T	0	65	65	missense_variant	MODERATE	c.7C>A	p.Leu3Ile	DPAP3	PBANKA_1002400
berg10	163630	A	C	0	69	69	missense_variant	MODERATE	c.728T>G	p.Leu243Arg	PBANKA_1002500	PBANKA_1002500
berg10	173640	C	T	0	95	95	synonymous_variant	LOW	c.2466G>A	p.Glu822Glu	SEC24B	PBANKA_1002800
berg10	175780	G	T	0	109	109	missense_variant	MODERATE	c.326C>A	p.Thr109Lys	SEC24B	PBANKA_1002800
berg10	184802	C	A	0	97	97	missense_variant	MODERATE	c.5509G>T	p.Ala1837Ser	LISP2	PBANKA_1003000
berg10	188799	G	A	0	23	23	synonymous_variant	LOW	c.1512C>T	p.Ser504Ser	LISP2	PBANKA_1003000
berg10	188803	T	C	0	25	25	missense_variant	MODERATE	c.1508A>G	p.Asn503Ser	LISP2	PBANKA_1003000
berg10	188811	A	C	0	27	27	synonymous_variant	LOW	c.1500T>G	p.Ser500Ser	LISP2	PBANKA_1003000
berg10	188817	C	A	0	29	29	missense_variant	MODERATE	c.1494G>T	p.Lys498Asn	LISP2	PBANKA_1003000
berg10	188823	T	A	0	30	30	synonymous_variant	LOW	c.1488A>T	p.Ala496Ala	LISP2	PBANKA_1003000
berg10	194784	T	C	0	79	79	synonymous_variant	LOW	c.774T>C	p.Gly258Gly	PRPF8	PBANKA_1003100
berg10	194919	G	A	0	98	98	synonymous_variant	LOW	c.909G>A	p.Glu303Glu	PRPF8	PBANKA_1003100
berg10	201690	G	A	0	80	80	synonymous_variant	LOW	c.7680G>A	p.Glu2560Glu	PRPF8	PBANKA_1003100
berg10	201984	A	G	0	84	84	synonymous_variant	LOW	c.7974A>G	p.Lys2658Lys	PRPF8	PBANKA_1003100
berg10	203851	C	T	0	90	90	missense_variant	MODERATE	c.475G>A	p.Val159Ile	PBANKA_1003200	PBANKA_1003200
berg10	203962	T	C	0	90	90	missense_variant	MODERATE	c.364A>G	p.Thr122Ala	PBANKA_1003200	PBANKA_1003200
berg10	204392	C	T	0	62	62	missense_variant	MODERATE	c.133G>A	p.Val45Ile	PBANKA_1003200	PBANKA_1003200
berg10	205671	A	T	0	81	81	synonymous_variant	LOW	c.93A>T	p.Pro31Pro	PBANKA_1003300	PBANKA_1003300
berg10	206606	T	C	0	92	92	missense_variant	MODERATE	c.593T>C	p.Phe198Ser	PBANKA_1003300	PBANKA_1003300
berg10	210537	C	T	0	93	93	synonymous_variant	LOW	c.4422G>A	p.Lys1474Lys	UIS14	PBANKA_1003400
berg10	211688	C	T	0	102	102	missense_variant	MODERATE	c.3271G>A	p.Val1091Ile	UIS14	PBANKA_1003400
berg10	211705	C	A	0	103	103	missense_variant	MODERATE	c.3254G>T	p.Arg1085Ile	UIS14	PBANKA_1003400
berg10	211847	T	C	0	97	97	missense_variant	MODERATE	c.3112A>G	p.Thr1038Ala	UIS14	PBANKA_1003400
berg10	211891	G	T	0	96	96	missense_variant	MODERATE	c.3068C>A	p.Thr1023Lys	UIS14	PBANKA_1003400
berg10	213043	A	C	0	88	88	missense_variant	MODERATE	c.1916T>G	p.Phe639Cys	UIS14	PBANKA_1003400
berg10	218301	A	G	0	100	100	synonymous_variant	LOW	c.258A>G	p.Gln86Gln	PBANKA_1003500	PBANKA_1003500
berg10	218316	A	G	0	107	107	synonymous_variant	LOW	c.273A>G	p.Thr91Thr	PBANKA_1003500	PBANKA_1003500
berg10	221723	G	T	0	72	72	missense_variant	MODERATE	c.71C>A	p.Thr24Asn	ASP	PBANKA_1003600
berg10	224149	G	A	0	66	66	synonymous_variant	LOW	c.276G>A	p.Glu92Glu	PBANKA_1003700	PBANKA_1003700
berg10	227178	T	C	0	77	77	synonymous_variant	LOW	c.984A>G	p.Arg328Arg	PBANKA_1003800	PBANKA_1003800
berg10	235068	C	T	0	104	104	synonymous_variant	LOW	c.2154G>A	p.Lys718Lys	PBANKA_1004100	PBANKA_1004100
berg10	235947	G	A	0	90	90	synonymous_variant	LOW	c.1465C>T	p.Leu489Leu	PBANKA_1004100	PBANKA_1004100
berg10	236073	T	C	0	79	79	missense_variant	MODERATE	c.1339A>G	p.Thr447Ala	PBANKA_1004100	PBANKA_1004100
berg10	236784	C	T	0	80	80	missense_variant	MODERATE	c.628G>A	p.Glu210Lys	PBANKA_1004100	PBANKA_1004100
berg10	237181	G	A	0	86	86	synonymous_variant	LOW	c.231C>T	p.Asp77Asp	PBANKA_1004100	PBANKA_1004100
berg10	240911	C	A	0	74	74	missense_variant	MODERATE	c.254C>A	p.Thr85Asn	PBANKA_1004300	PBANKA_1004300
berg10	241168	C	T	0	83	83	missense_variant	MODERATE	c.391C>T	p.His131Tyr	PBANKA_1004300	PBANKA_1004300
berg10	243899	T	C	0	73	73	splice_region_variant&intron_variant	LOW	c.2271+8T>C		PBANKA_1004300	PBANKA_1004300
berg10	249456	G	T	0	78	78	missense_variant	MODERATE	c.5133C>A	p.Ser1711Arg	PBANKA_1004500	PBANKA_1004500
berg10	259420	T	C	0	93	93	missense_variant	MODERATE	c.413A>G	p.Glu138Gly	PTH2	PBANKA_1004800
berg10	259594	G	A	0	89	89	synonymous_variant	LOW	c.321C>T	p.His107His	PTH2	PBANKA_1004800
berg10	271257	G	A	0	83	83	missense_variant	MODERATE	c.2321G>A	p.Gly774Asp	PBANKA_1005200	PBANKA_1005200
berg10	271264	C	T	0	83	83	synonymous_variant	LOW	c.2328C>T	p.Asn776Asn	PBANKA_1005200	PBANKA_1005200
berg10	271408	C	T	0	88	88	synonymous_variant	LOW	c.2472C>T	p.Phe824Phe	PBANKA_1005200	PBANKA_1005200
berg10	275291	G	T	1	68	69	missense_variant	MODERATE	c.2669C>A	p.Ala890Glu	PBANKA_1005300	PBANKA_1005300
berg10	275491	G	A	0	72	72	synonymous_variant	LOW	c.2469C>T	p.Val823Val	PBANKA_1005300	PBANKA_1005300
berg10	275629	G	A	0	87	87	synonymous_variant	LOW	c.2331C>T	p.Asp777Asp	PBANKA_1005300	PBANKA_1005300
berg10	276448	T	C	0	113	113	synonymous_variant	LOW	c.1512A>G	p.Thr504Thr	PBANKA_1005300	PBANKA_1005300
berg10	277176	G	T	0	87	87	missense_variant	MODERATE	c.784C>A	p.Pro262Thr	PBANKA_1005300	PBANKA_1005300
berg10	280543	T	C	0	89	89	missense_variant	MODERATE	c.332T>C	p.Phe111Ser	PBANKA_1005400	PBANKA_1005400
berg10	281055	T	A	0	109	109	missense_variant	MODERATE	c.844T>A	p.Tyr282Asn	PBANKA_1005400	PBANKA_1005400
berg10	281379	G	T	0	69	69	missense_variant	MODERATE	c.1168G>T	p.Val390Phe	PBANKA_1005400	PBANKA_1005400
berg10	283111	T	C	0	69	69	missense_variant	MODERATE	c.2900T>C	p.Ile967Thr	PBANKA_1005400	PBANKA_1005400
berg10	283223	T	C	0	73	73	synonymous_variant	LOW	c.3012T>C	p.Leu1004Leu	PBANKA_1005400	PBANKA_1005400
berg10	286932	G	A	0	98	98	missense_variant	MODERATE	c.683C>T	p.Ser228Leu	PBANKA_1005500	PBANKA_1005500
berg10	287126	C	G	0	100	100	missense_variant	MODERATE	c.489G>C	p.Lys163Asn	PBANKA_1005500	PBANKA_1005500
berg10	294437	A	G	0	67	67	synonymous_variant	LOW	c.2799A>G	p.Glu933Glu	PBANKA_1005700	PBANKA_1005700
berg10	294572	T	C	0	86	86	synonymous_variant	LOW	c.2934T>C	p.Cys978Cys	PBANKA_1005700	PBANKA_1005700
berg10	294833	T	C	0	79	79	synonymous_variant	LOW	c.3195T>C	p.Asp1065Asp	PBANKA_1005700	PBANKA_1005700
berg10	296411	C	A	0	58	58	synonymous_variant	LOW	c.435C>A	p.Gly145Gly	PBANKA_1005800	PBANKA_1005800
berg10	298920	C	T	0	67	67	synonymous_variant	LOW	c.153G>A	p.Gln51Gln	PBANKA_1005900	PBANKA_1005900
berg10	301429	G	T	0	87	87	synonymous_variant	LOW	c.1273C>A	p.Arg425Arg	PBANKA_1006000	PBANKA_1006000
berg10	302312	G	T	0	98	98	synonymous_variant	LOW	c.390C>A	p.Ile130Ile	PBANKA_1006000	PBANKA_1006000
berg10	302441	C	T	0	93	93	synonymous_variant	LOW	c.261G>A	p.Thr87Thr	PBANKA_1006000	PBANKA_1006000
berg10	304221	T	C	0	80	80	missense_variant	MODERATE	c.1172A>G	p.Asp391Gly	FEN1	PBANKA_1006100
berg10	309191	T	C	0	83	83	synonymous_variant	LOW	c.729T>C	p.Gly243Gly	SIAP1	PBANKA_1006200
berg10	309415	C	G	0	71	71	missense_variant	MODERATE	c.953C>G	p.Ala318Gly	SIAP1	PBANKA_1006200
berg10	309419	T	C	0	72	72	synonymous_variant	LOW	c.957T>C	p.Asp319Asp	SIAP1	PBANKA_1006200
berg10	320856	A	G	0	57	57	synonymous_variant	LOW	c.1140A>G	p.Gly380Gly	KAE1	PBANKA_1006500
berg10	326993	T	C	0	99	99	missense_variant	MODERATE	c.2231A>G	p.Lys744Arg	PBANKA_1006600	PBANKA_1006600
berg10	328302	T	C	0	83	83	missense_variant	MODERATE	c.922A>G	p.Arg308Gly	PBANKA_1006600	PBANKA_1006600
berg10	333383	T	A	0	89	89	missense_variant	MODERATE	c.578T>A	p.Phe193Tyr	SOF1	PBANKA_1006800
berg10	336265	A	G	0	81	81	synonymous_variant	LOW	c.1536T>C	p.Cys512Cys	PBANKA_1006900	PBANKA_1006900
berg10	340845	G	A	0	79	79	synonymous_variant	LOW	c.1656G>A	p.Ser552Ser	PBANKA_1007000	PBANKA_1007000
berg10	342276	G	T	0	94	94	missense_variant	MODERATE	c.775C>A	p.Arg259Ser	PBANKA_1007100	PBANKA_1007100
berg10	342436	T	C	0	100	100	synonymous_variant	LOW	c.615A>G	p.Leu205Leu	PBANKA_1007100	PBANKA_1007100
berg10	345009	T	G	0	76	76	synonymous_variant	LOW	c.3093A>C	p.Gly1031Gly	RPA1	PBANKA_1007200
berg10	346191	G	A	0	71	71	synonymous_variant	LOW	c.1911C>T	p.Tyr637Tyr	RPA1	PBANKA_1007200
berg10	348096	A	G	0	92	92	synonymous_variant	LOW	c.6T>C	p.Asn2Asn	RPA1	PBANKA_1007200
berg10	352999	T	C	0	83	83	synonymous_variant	LOW	c.1290T>C	p.Tyr430Tyr	PBANKA_1007400	PBANKA_1007400
berg10	353840	T	C	0	72	72	synonymous_variant	LOW	c.966A>G	p.Val322Val	ALP5b	PBANKA_1007500
berg10	357805	C	T	0	100	100	missense_variant	MODERATE	c.773G>A	p.Ser258Asn	EVP1	PBANKA_1007600
berg10	363379	C	G	0	88	88	missense_variant	MODERATE	c.1364G>C	p.Gly455Ala	PPM1	PBANKA_1007700
berg10	363703	C	T	0	77	77	missense_variant	MODERATE	c.1040G>A	p.Cys347Tyr	PPM1	PBANKA_1007700
berg10	381554	C	T	0	88	88	missense_variant	MODERATE	c.883G>A	p.Asp295Asn	PBANKA_1008300	PBANKA_1008300
berg10	383472	A	C	0	99	99	missense_variant	MODERATE	c.2852T>G	p.Phe951Cys	PBANKA_1008400	PBANKA_1008400
berg10	384446	A	G	0	102	102	synonymous_variant	LOW	c.1878T>C	p.Asp626Asp	PBANKA_1008400	PBANKA_1008400
berg10	384644	C	A	0	94	96	missense_variant	MODERATE	c.1680G>T	p.Trp560Cys	PBANKA_1008400	PBANKA_1008400
berg10	386071	T	C	0	102	102	missense_variant	MODERATE	c.253A>G	p.Thr85Ala	PBANKA_1008400	PBANKA_1008400
berg10	388006	C	T	0	88	88	missense_variant	MODERATE	c.2458G>A	p.Ala820Thr	PTEX150	PBANKA_1008500
berg10	388689	C	A	0	92	92	missense_variant	MODERATE	c.1775G>T	p.Gly592Val	PTEX150	PBANKA_1008500
berg10	389064	T	G	0	58	58	missense_variant	MODERATE	c.1400A>C	p.Tyr467Ser	PTEX150	PBANKA_1008500
berg10	389941	G	T	0	76	76	missense_variant	MODERATE	c.523C>A	p.Gln175Lys	PTEX150	PBANKA_1008500
berg10	394254	T	C	0	95	95	missense_variant	MODERATE	c.26T>C	p.Phe9Ser	PBANKA_1008600	PBANKA_1008600
berg10	394420	T	C	0	84	84	synonymous_variant	LOW	c.192T>C	p.Asn64Asn	PBANKA_1008600	PBANKA_1008600
berg10	394444	C	A	0	85	85	missense_variant	MODERATE	c.216C>A	p.His72Gln	PBANKA_1008600	PBANKA_1008600
berg10	394767	G	A	0	80	80	missense_variant	MODERATE	c.539G>A	p.Ser180Asn	PBANKA_1008600	PBANKA_1008600
berg10	394855	C	T	0	81	81	synonymous_variant	LOW	c.627C>T	p.Asn209Asn	PBANKA_1008600	PBANKA_1008600
berg10	396418	G	A	0	95	95	synonymous_variant	LOW	c.2190G>A	p.Gln730Gln	PBANKA_1008600	PBANKA_1008600
berg10	396811	G	A	2	83	85	synonymous_variant	LOW	c.2583G>A	p.Lys861Lys	PBANKA_1008600	PBANKA_1008600
berg10	397610	T	C	0	72	72	missense_variant	MODERATE	c.3382T>C	p.Ser1128Pro	PBANKA_1008600	PBANKA_1008600
berg10	402129	C	T	0	75	75	missense_variant	MODERATE	c.2633G>A	p.Gly878Asp	PBANKA_1008700	PBANKA_1008700
berg10	403951	A	G	0	107	107	missense_variant	MODERATE	c.811T>C	p.Ser271Pro	PBANKA_1008700	PBANKA_1008700
berg10	416310	T	C	0	83	83	synonymous_variant	LOW	c.81T>C	p.Cys27Cys	PBANKA_1009100	PBANKA_1009100
berg10	418173	C	T	0	75	75	missense_variant	MODERATE	c.1223C>T	p.Pro408Leu	PBANKA_1009100	PBANKA_1009100
berg10	426517	C	A	0	88	88	missense_variant	MODERATE	c.3662C>A	p.Thr1221Lys	PBANKA_1009200	PBANKA_1009200
berg10	435276	A	G	0	92	92	synonymous_variant	LOW	c.1644A>G	p.Gly548Gly	PBANKA_1009500	PBANKA_1009500
berg10	436464	T	C	0	86	86	synonymous_variant	LOW	c.2832T>C	p.Ala944Ala	PBANKA_1009500	PBANKA_1009500
berg10	437236	G	T	0	83	83	missense_variant	MODERATE	c.3604G>T	p.Ala1202Ser	PBANKA_1009500	PBANKA_1009500
berg10	443671	T	C	0	79	79	synonymous_variant	LOW	c.951A>G	p.Glu317Glu	PBANKA_1009600	PBANKA_1009600
berg10	444563	G	A	0	74	74	synonymous_variant	LOW	c.180C>T	p.Asn60Asn	PBANKA_1009600	PBANKA_1009600
berg10	449847	G	T	0	81	81	missense_variant	MODERATE	c.943C>A	p.Gln315Lys	COX15	PBANKA_1009800
berg10	452254	C	T	0	79	79	missense_variant	MODERATE	c.610G>A	p.Ala204Thr	PBANKA_1009900	PBANKA_1009900
berg10	459529	A	G	0	72	72	synonymous_variant	LOW	c.618T>C	p.Asn206Asn	METAP2	PBANKA_1010200
berg10	467331	T	C	0	80	80	synonymous_variant	LOW	c.5658T>C	p.Asn1886Asn	PBANKA_1010300	PBANKA_1010300
berg10	468888	A	G	0	94	94	synonymous_variant	LOW	c.7215A>G	p.Thr2405Thr	PBANKA_1010300	PBANKA_1010300
berg10	472452	G	A	0	100	100	synonymous_variant	LOW	c.10779G>A	p.Val3593Val	PBANKA_1010300	PBANKA_1010300
berg10	474068	A	G	0	88	88	missense_variant	MODERATE	c.12395A>G	p.Asn4132Ser	PBANKA_1010300	PBANKA_1010300
berg10	476977	A	G	0	63	63	missense_variant	MODERATE	c.15304A>G	p.Thr5102Ala	PBANKA_1010300	PBANKA_1010300
berg10	480284	G	A	0	75	75	missense_variant	MODERATE	c.18611G>A	p.Ser6204Asn	PBANKA_1010300	PBANKA_1010300
berg10	485402	G	A	0	90	90	synonymous_variant	LOW	c.183G>A	p.Gly61Gly	PBANKA_1010400	PBANKA_1010400
berg10	485886	T	C	0	96	96	missense_variant	MODERATE	c.557T>C	p.Leu186Ser	PBANKA_1010400	PBANKA_1010400
berg10	501633	A	G	0	110	110	missense_variant	MODERATE	c.1832T>C	p.Val611Ala	PBANKA_1010900	PBANKA_1010900
berg10	503403	A	G	0	81	81	missense_variant	MODERATE	c.62T>C	p.Val21Ala	PBANKA_1010900	PBANKA_1010900
berg10	503419	G	A	0	81	81	missense_variant	MODERATE	c.46C>T	p.His16Tyr	PBANKA_1010900	PBANKA_1010900
berg10	507979	C	A	0	77	77	missense_variant	MODERATE	c.3178C>A	p.Gln1060Lys	PBANKA_1011100	PBANKA_1011100
berg10	509760	T	A	0	66	66	synonymous_variant	LOW	c.4959T>A	p.Ser1653Ser	PBANKA_1011100	PBANKA_1011100
berg10	514120	A	G	0	87	87	missense_variant	MODERATE	c.1073A>G	p.Asp358Gly	PBANKA_1011200	PBANKA_1011200
berg10	514787	C	A	0	74	74	missense_variant	MODERATE	c.1740C>A	p.Asp580Glu	PBANKA_1011200	PBANKA_1011200
berg10	538786	C	T	0	63	63	synonymous_variant	LOW	c.8316C>T	p.Gly2772Gly	PBANKA_1011500	PBANKA_1011500
berg10	543313	A	G	0	54	54	synonymous_variant	LOW	c.12843A>G	p.Pro4281Pro	PBANKA_1011500	PBANKA_1011500
berg10	549993	A	G	0	93	93	missense_variant	MODERATE	c.1204A>G	p.Ile402Val	PBANKA_1011700	PBANKA_1011700
berg10	550476	T	G	0	89	89	missense_variant	MODERATE	c.1687T>G	p.Tyr563Asp	PBANKA_1011700	PBANKA_1011700
berg10	551528	G	A	0	73	73	synonymous_variant	LOW	c.2739G>A	p.Thr913Thr	PBANKA_1011700	PBANKA_1011700
berg10	554670	C	T	0	80	80	missense_variant	MODERATE	c.553G>A	p.Glu185Lys	PBANKA_1011800	PBANKA_1011800
berg10	565669	G	A	0	64	64	missense_variant	MODERATE	c.310G>A	p.Val104Ile	PBANKA_1012300	PBANKA_1012300
berg10	566886	A	G	0	86	86	missense_variant	MODERATE	c.1527A>G	p.Ile509Met	PBANKA_1012300	PBANKA_1012300
berg10	569024	A	G	1	51	52	missense_variant	MODERATE	c.1225T>C	p.Phe409Leu	PBANKA_1012400	PBANKA_1012400
berg10	575581	A	G	0	80	80	synonymous_variant	LOW	c.2448A>G	p.Glu816Glu	LRR5	PBANKA_1012500
berg10	577139	C	T	0	69	69	missense_variant	MODERATE	c.3743C>T	p.Ala1248Val	LRR5	PBANKA_1012500
berg10	580480	G	A	0	101	101	missense_variant	MODERATE	c.713G>A	p.Cys238Tyr	PBANKA_1012600	PBANKA_1012600
berg10	587910	G	A	0	83	83	missense_variant	MODERATE	c.1447C>T	p.Pro483Ser	PBANKA_1012700	PBANKA_1012700
berg10	588722	A	G	0	61	61	missense_variant	MODERATE	c.635T>C	p.Met212Thr	PBANKA_1012700	PBANKA_1012700
berg10	602952	G	A	0	70	71	synonymous_variant	LOW	c.1047C>T	p.Ser349Ser	PBANKA_1013200	PBANKA_1013200
berg10	612357	T	C	0	92	92	missense_variant	MODERATE	c.2404A>G	p.Ile802Val	LSG1	PBANKA_1013500
berg10	612381	G	T	0	90	90	synonymous_variant	LOW	c.2380C>A	p.Arg794Arg	LSG1	PBANKA_1013500
berg10	612583	G	A	0	78	78	synonymous_variant	LOW	c.2256C>T	p.Asn752Asn	LSG1	PBANKA_1013500
berg10	618665	A	G	0	65	65	synonymous_variant	LOW	c.438A>G	p.Arg146Arg	PBANKA_1013700	PBANKA_1013700
berg10	629026	C	T	0	84	84	missense_variant	MODERATE	c.742G>A	p.Val248Ile	PBANKA_1014200	PBANKA_1014200
berg10	629255	T	C	1	99	100	missense_variant	MODERATE	c.513A>G	p.Ile171Met	PBANKA_1014200	PBANKA_1014200
berg10	633628	A	G	0	91	91	synonymous_variant	LOW	c.24A>G	p.Gly8Gly	PBANKA_1014400	PBANKA_1014400
berg10	634681	A	G	0	95	95	synonymous_variant	LOW	c.1077A>G	p.Glu359Glu	PBANKA_1014400	PBANKA_1014400
berg10	636777	T	C	0	68	68	missense_variant	MODERATE	c.3173T>C	p.Ile1058Thr	PBANKA_1014400	PBANKA_1014400
berg10	637619	G	T	0	94	94	missense_variant	MODERATE	c.4015G>T	p.Asp1339Tyr	PBANKA_1014400	PBANKA_1014400
berg10	637803	T	C	0	86	86	missense_variant	MODERATE	c.4199T>C	p.Val1400Ala	PBANKA_1014400	PBANKA_1014400
berg10	638801	G	T	0	91	91	missense_variant	MODERATE	c.5197G>T	p.Asp1733Tyr	PBANKA_1014400	PBANKA_1014400
berg10	650029	C	T	0	103	103	synonymous_variant	LOW	c.2700G>A	p.Leu900Leu	WRN	PBANKA_1014800
berg10	657366	C	T	0	83	83	missense_variant	MODERATE	c.631G>A	p.Val211Ile	PBANKA_1014900	PBANKA_1014900
berg10	660461	G	A	0	94	94	synonymous_variant	LOW	c.705G>A	p.Gly235Gly	PBANKA_1015000	PBANKA_1015000
berg10	664259	G	A	0	99	99	synonymous_variant	LOW	c.540C>T	p.Asn180Asn	DPH2	PBANKA_1015200
berg10	670151	C	T	0	72	72	missense_variant	MODERATE	c.2044G>A	p.Gly682Ser	PBANKA_1015300	PBANKA_1015300
berg10	679412	G	A	0	85	85	synonymous_variant	LOW	c.1698G>A	p.Lys566Lys	ApiAP2	PBANKA_1015500
berg10	691597	T	C	0	75	75	synonymous_variant	LOW	c.180T>C	p.Asn60Asn	PBANKA_1016000	PBANKA_1016000
berg10	697397	G	T	0	90	90	missense_variant	MODERATE	c.3355C>A	p.His1119Asn	PBANKA_1016200	PBANKA_1016200
berg10	697414	G	T	0	90	90	missense_variant	MODERATE	c.3338C>A	p.Thr1113Asn	PBANKA_1016200	PBANKA_1016200
berg10	698673	C	T	0	58	58	synonymous_variant	LOW	c.2079G>A	p.Thr693Thr	PBANKA_1016200	PBANKA_1016200
berg10	700200	C	T	0	84	84	synonymous_variant	LOW	c.552G>A	p.Glu184Glu	PBANKA_1016200	PBANKA_1016200
berg10	704630	A	G	0	102	102	synonymous_variant	LOW	c.342A>G	p.Gly114Gly	PBANKA_1016300	PBANKA_1016300
berg10	713141	G	C	0	109	109	missense_variant	MODERATE	c.263C>G	p.Thr88Ser	PBANKA_1016600	PBANKA_1016600
berg10	738870	G	A	0	95	95	synonymous_variant	LOW	c.3589C>T	p.Leu1197Leu	PBANKA_1017300	PBANKA_1017300
berg10	739460	T	C	0	88	88	missense_variant	MODERATE	c.2999A>G	p.Asn1000Ser	PBANKA_1017300	PBANKA_1017300
berg10	740875	T	C	0	76	76	synonymous_variant	LOW	c.1584A>G	p.Glu528Glu	PBANKA_1017300	PBANKA_1017300
berg10	741212	C	T	0	80	80	missense_variant	MODERATE	c.1247G>A	p.Ser416Asn	PBANKA_1017300	PBANKA_1017300
berg10	750153	T	C	0	83	83	synonymous_variant	LOW	c.2619A>G	p.Leu873Leu	PBANKA_1017600	PBANKA_1017600
berg10	754905	A	G	0	98	98	missense_variant	MODERATE	c.5258T>C	p.Ile1753Thr	PBANKA_1017800	PBANKA_1017800
berg10	756608	A	G	0	88	88	synonymous_variant	LOW	c.3555T>C	p.Gly1185Gly	PBANKA_1017800	PBANKA_1017800
berg10	765640	T	C	0	81	81	synonymous_variant	LOW	c.1986T>C	p.Phe662Phe	PEPC	PBANKA_1017900
berg10	767985	G	T	0	94	94	missense_variant	MODERATE	c.379G>T	p.Asp127Tyr	PBANKA_1018000	PBANKA_1018000
berg10	768700	G	C	0	79	79	missense_variant	MODERATE	c.1094G>C	p.Ser365Thr	PBANKA_1018000	PBANKA_1018000
berg10	768818	G	T	0	73	73	missense_variant	MODERATE	c.1212G>T	p.Lys404Asn	PBANKA_1018000	PBANKA_1018000
berg10	769662	G	A	0	71	71	missense_variant	MODERATE	c.2056G>A	p.Val686Ile	PBANKA_1018000	PBANKA_1018000
berg10	771077	C	G	0	89	89	missense_variant	MODERATE	c.3471C>G	p.Ile1157Met	PBANKA_1018000	PBANKA_1018000
berg10	775251	G	A	0	86	86	synonymous_variant	LOW	c.45G>A	p.Lys15Lys	PBANKA_1018200	PBANKA_1018200
berg10	794941	C	T	0	81	81	missense_variant	MODERATE	c.16G>A	p.Val6Ile	PBANKA_1019000	PBANKA_1019000
berg10	852646	G	T	0	69	69	missense_variant	MODERATE	c.1450G>T	p.Asp484Tyr	NOG2	PBANKA_1020400
berg10	857742	T	C	0	106	106	synonymous_variant	LOW	c.909T>C	p.Ser303Ser	ARP4a	PBANKA_1020600
berg10	870609	G	T	0	90	90	synonymous_variant	LOW	c.2421C>A	p.Ile807Ile	PBANKA_1021000	PBANKA_1021000
berg10	885020	A	G	0	65	65	missense_variant	MODERATE	c.1918T>C	p.Ser640Pro	PBANKA_1021700	PBANKA_1021700
berg10	886370	G	A	0	88	88	missense_variant	MODERATE	c.739C>T	p.Leu247Phe	PBANKA_1021700	PBANKA_1021700
berg10	893521	T	C	0	89	89	missense_variant	MODERATE	c.2615A>G	p.Asp872Gly	PBANKA_1022100	PBANKA_1022100
berg10	894093	A	G	0	92	92	synonymous_variant	LOW	c.2043T>C	p.Phe681Phe	PBANKA_1022100	PBANKA_1022100
berg10	894554	A	T	0	103	103	missense_variant	MODERATE	c.1582T>A	p.Ser528Thr	PBANKA_1022100	PBANKA_1022100
berg10	903238	G	T	0	62	62	missense_variant	MODERATE	c.1708C>A	p.His570Asn	P113	PBANKA_1022500
berg10	927715	G	A	0	89	89	synonymous_variant	LOW	c.3087G>A	p.Gly1029Gly	PBANKA_1023100	PBANKA_1023100
berg10	931433	C	A	0	59	59	missense_variant	MODERATE	c.781C>A	p.Pro261Thr	SF3B4	PBANKA_1023200
berg10	943332	T	C	0	94	94	synonymous_variant	LOW	c.768T>C	p.Asn256Asn	PBANKA_1023600	PBANKA_1023600
berg10	1010434	G	T	0	62	62	missense_variant	MODERATE	c.2980G>T	p.Gly994Cys	PBANKA_1025100	PBANKA_1025100
berg10	1015877	C	T	0	87	87	missense_variant	MODERATE	c.8423C>T	p.Thr2808Ile	PBANKA_1025100	PBANKA_1025100
berg10	1017123	A	C	0	65	65	missense_variant	MODERATE	c.9669A>C	p.Lys3223Asn	PBANKA_1025100	PBANKA_1025100
berg10	1017971	A	G	0	72	72	missense_variant	MODERATE	c.10517A>G	p.Asp3506Gly	PBANKA_1025100	PBANKA_1025100
berg10	1018170	C	T	0	90	90	synonymous_variant	LOW	c.10716C>T	p.His3572His	PBANKA_1025100	PBANKA_1025100
berg10	1018569	C	T	0	81	81	synonymous_variant	LOW	c.11115C>T	p.Ser3705Ser	PBANKA_1025100	PBANKA_1025100
berg10	1018715	A	G	0	92	92	missense_variant	MODERATE	c.11261A>G	p.Asn3754Ser	PBANKA_1025100	PBANKA_1025100
berg10	1023383	C	T	0	80	80	missense_variant	MODERATE	c.1199C>T	p.Ala400Val	CBF5	PBANKA_1025200
berg10	1028109	G	A	0	89	89	synonymous_variant	LOW	c.6021C>T	p.Asp2007Asp	EPAC	PBANKA_1025300
berg10	1031229	C	T	0	69	69	synonymous_variant	LOW	c.2901G>A	p.Glu967Glu	EPAC	PBANKA_1025300
berg10	1032016	A	T	0	74	74	missense_variant	MODERATE	c.2114T>A	p.Phe705Tyr	EPAC	PBANKA_1025300
berg10	1032352	T	C	0	37	37	missense_variant	MODERATE	c.1778A>G	p.Tyr593Cys	EPAC	PBANKA_1025300
berg10	1032770	A	G	0	56	56	missense_variant	MODERATE	c.1360T>C	p.Trp454Arg	EPAC	PBANKA_1025300
berg10	1033391	T	A	0	64	64	missense_variant	MODERATE	c.1320A>T	p.Gln440His	EPAC	PBANKA_1025300
berg10	1033483	A	C	0	88	88	missense_variant	MODERATE	c.1228T>G	p.Ser410Ala	EPAC	PBANKA_1025300
berg10	1033557	G	A	0	100	100	missense_variant	MODERATE	c.1154C>T	p.Ser385Phe	EPAC	PBANKA_1025300
berg10	1033669	T	C	1	107	108	missense_variant	MODERATE	c.1042A>G	p.Thr348Ala	EPAC	PBANKA_1025300
berg10	1036072	C	T	0	75	75	synonymous_variant	LOW	c.3009G>A	p.Leu1003Leu	ATG4	PBANKA_1025400
berg10	1038774	A	G	0	89	89	synonymous_variant	LOW	c.574T>C	p.Leu192Leu	ATG4	PBANKA_1025400
berg10	1039331	T	G	0	83	83	missense_variant	MODERATE	c.17A>C	p.Lys6Thr	ATG4	PBANKA_1025400
berg10	1041527	A	G	0	84	84	missense_variant	MODERATE	c.11963T>C	p.Leu3988Pro	PBANKA_1025500	PBANKA_1025500
berg10	1047908	T	C	0	85	85	missense_variant	MODERATE	c.5582A>G	p.Asn1861Ser	PBANKA_1025500	PBANKA_1025500
berg10	1047938	A	T	0	78	78	missense_variant	MODERATE	c.5552T>A	p.Val1851Asp	PBANKA_1025500	PBANKA_1025500
berg10	1058584	C	T	0	80	80	synonymous_variant	LOW	c.678G>A	p.Ser226Ser	IMC1l	PBANKA_1025700
berg10	1059087	C	A	0	89	89	missense_variant	MODERATE	c.175G>T	p.Ala59Ser	IMC1l	PBANKA_1025700
berg10	1069427	T	G	0	92	92	missense_variant	MODERATE	c.380T>G	p.Ile127Arg	PBANKA_1026100	PBANKA_1026100
berg10	1072843	C	A	0	81	81	missense_variant	MODERATE	c.3796C>A	p.Pro1266Thr	PBANKA_1026100	PBANKA_1026100
berg10	1074411	C	T	0	79	79	synonymous_variant	LOW	c.5364C>T	p.Asn1788Asn	PBANKA_1026100	PBANKA_1026100
berg10	1075776	T	C	0	85	85	synonymous_variant	LOW	c.6729T>C	p.Cys2243Cys	PBANKA_1026100	PBANKA_1026100
berg10	1075847	T	A	0	85	85	missense_variant	MODERATE	c.6800T>A	p.Phe2267Tyr	PBANKA_1026100	PBANKA_1026100
berg10	1082893	A	G	0	102	102	splice_region_variant&intron_variant	LOW	c.930-5A>G		PBANKA_1026300	PBANKA_1026300
berg10	1088449	A	G	0	75	75	missense_variant	MODERATE	c.248A>G	p.Tyr83Cys	MCA3	PBANKA_1026500
berg10	1088990	T	C	0	70	70	synonymous_variant	LOW	c.789T>C	p.His263His	MCA3	PBANKA_1026500
berg10	1089069	G	A	0	75	75	missense_variant	MODERATE	c.868G>A	p.Ala290Thr	MCA3	PBANKA_1026500
berg10	1089759	G	A	0	108	108	missense_variant	MODERATE	c.1558G>A	p.Val520Ile	MCA3	PBANKA_1026500
berg10	1090100	C	T	0	103	103	synonymous_variant	LOW	c.1899C>T	p.Cys633Cys	MCA3	PBANKA_1026500
berg10	1090196	T	C	0	84	84	synonymous_variant	LOW	c.1995T>C	p.Ile665Ile	MCA3	PBANKA_1026500
berg10	1090224	A	G	0	89	89	missense_variant	MODERATE	c.2023A>G	p.Thr675Ala	MCA3	PBANKA_1026500
berg10	1090758	A	G	0	83	83	missense_variant	MODERATE	c.2557A>G	p.Ser853Gly	MCA3	PBANKA_1026500
berg10	1090968	T	G	0	81	81	missense_variant	MODERATE	c.2767T>G	p.Ser923Ala	MCA3	PBANKA_1026500
berg10	1091668	G	A	0	77	77	missense_variant	MODERATE	c.3467G>A	p.Ser1156Asn	MCA3	PBANKA_1026500
berg10	1093812	T	C	0	93	93	missense_variant	MODERATE	c.5611T>C	p.Phe1871Leu	MCA3	PBANKA_1026500
berg10	1113863	C	T	0	84	84	synonymous_variant	LOW	c.582C>T	p.Asn194Asn	PBANKA_1027200	PBANKA_1027200
berg10	1116984	G	A	0	68	68	synonymous_variant	LOW	c.3321G>A	p.Ser1107Ser	PBANKA_1027200	PBANKA_1027200
berg10	1120735	C	T	0	75	75	missense_variant	MODERATE	c.751G>A	p.Glu251Lys	PBANKA_1027300	PBANKA_1027300
berg10	1120843	A	C	0	84	84	missense_variant	MODERATE	c.643T>G	p.Tyr215Asp	PBANKA_1027300	PBANKA_1027300
berg10	1133747	A	G	1	77	78	missense_variant	MODERATE	c.1207A>G	p.Thr403Ala	PBANKA_1027800	PBANKA_1027800
berg10	1135705	G	A	0	78	78	synonymous_variant	LOW	c.3165G>A	p.Gln1055Gln	PBANKA_1027800	PBANKA_1027800
berg10	1153202	G	A	0	94	94	missense_variant	MODERATE	c.4676G>A	p.Ser1559Asn	PBANKA_1028200	PBANKA_1028200
berg10	1156547	A	G	0	74	74	synonymous_variant	LOW	c.237T>C	p.Phe79Phe	PP1	PBANKA_1028300
berg10	1167143	T	C	0	92	92	missense_variant	MODERATE	c.670A>G	p.Ile224Val	PBANKA_1028600	PBANKA_1028600
berg10	1167255	A	G	0	102	102	synonymous_variant	LOW	c.558T>C	p.Gly186Gly	PBANKA_1028600	PBANKA_1028600
berg10	1167396	C	T	0	92	92	synonymous_variant	LOW	c.417G>A	p.Pro139Pro	PBANKA_1028600	PBANKA_1028600
berg10	1182335	A	C	0	87	87	missense_variant	MODERATE	c.1239A>C	p.Lys413Asn	PBANKA_1029000	PBANKA_1029000
berg10	1195907	C	T	0	89	89	missense_variant	MODERATE	c.407G>A	p.Ser136Asn	PBANKA_1029500	PBANKA_1029500
berg10	1211739	G	C	0	91	91	missense_variant	MODERATE	c.716G>C	p.Gly239Ala	DHS	PBANKA_1030000
berg10	1220795	G	A	0	98	98	missense_variant	MODERATE	c.3125G>A	p.Arg1042Gln	PBANKA_1030200	PBANKA_1030200
berg10	1244239	C	T	0	77	77	synonymous_variant	LOW	c.672G>A	p.Gly224Gly	PBANKA_1030900	PBANKA_1030900
berg10	1246651	A	G	0	103	103	synonymous_variant	LOW	c.1665T>C	p.Asn555Asn	PBANKA_1031000	PBANKA_1031000
berg10	1269185	C	T	0	80	80	missense_variant	MODERATE	c.5653G>A	p.Val1885Ile	PBANKA_1031500	PBANKA_1031500
berg10	1273266	G	A	0	75	75	synonymous_variant	LOW	c.2160C>T	p.Ala720Ala	PBANKA_1031500	PBANKA_1031500
berg10	1274910	C	T	0	75	75	synonymous_variant	LOW	c.516G>A	p.Lys172Lys	PBANKA_1031500	PBANKA_1031500
berg10	1292905	A	T	0	64	64	missense_variant	MODERATE	c.1362T>A	p.Asn454Lys	RAP1	PBANKA_1032100
berg10	1293477	A	C	0	93	93	missense_variant	MODERATE	c.790T>G	p.Tyr264Asp	RAP1	PBANKA_1032100
berg10	1306215	A	G	0	78	78	missense_variant	MODERATE	c.9311A>G	p.Asp3104Gly	PBANKA_1032200	PBANKA_1032200
berg10	1318582	G	A	0	90	90	missense_variant	MODERATE	c.750G>A	p.Met250Ile	EMC2	PBANKA_1032500
berg10	1333072	A	C	0	72	72	synonymous_variant	LOW	c.1359T>G	p.Pro453Pro	PBANKA_1032900	PBANKA_1032900
berg10	1337878	A	G	0	78	78	synonymous_variant	LOW	c.895T>C	p.Leu299Leu	PBANKA_1033000	PBANKA_1033000
berg10	1350237	A	G	0	90	90	synonymous_variant	LOW	c.2349T>C	p.Gly783Gly	PBANKA_1033400	PBANKA_1033400
berg10	1355197	T	C	0	61	61	synonymous_variant	LOW	c.1558T>C	p.Leu520Leu	PBANKA_1033500	PBANKA_1033500
berg10	1357172	C	T	0	73	73	synonymous_variant	LOW	c.714C>T	p.Cys238Cys	PBANKA_1033600	PBANKA_1033600
berg10	1364267	T	A	0	78	78	missense_variant	MODERATE	c.2473T>A	p.Tyr825Asn	PBANKA_1033800	PBANKA_1033800
berg10	1364494	C	T	0	120	120	synonymous_variant	LOW	c.2700C>T	p.Asp900Asp	PBANKA_1033800	PBANKA_1033800
berg10	1369251	G	T	0	90	90	missense_variant	MODERATE	c.7457G>T	p.Gly2486Val	PBANKA_1033800	PBANKA_1033800
berg10	1372662	C	T	0	84	84	missense_variant	MODERATE	c.10868C>T	p.Ala3623Val	PBANKA_1033800	PBANKA_1033800
berg10	1373112	G	A	0	88	88	missense_variant	MODERATE	c.11318G>A	p.Gly3773Glu	PBANKA_1033800	PBANKA_1033800
berg10	1375311	T	A	0	85	85	missense_variant	MODERATE	c.13517T>A	p.Ile4506Asn	PBANKA_1033800	PBANKA_1033800
berg10	1377280	A	G	0	90	90	synonymous_variant	LOW	c.15486A>G	p.Lys5162Lys	PBANKA_1033800	PBANKA_1033800
berg10	1379251	C	T	0	86	86	synonymous_variant	LOW	c.17457C>T	p.His5819His	PBANKA_1033800	PBANKA_1033800
berg10	1379394	A	C	0	85	85	missense_variant	MODERATE	c.17600A>C	p.Glu5867Ala	PBANKA_1033800	PBANKA_1033800
berg10	1379481	A	G	0	89	89	missense_variant	MODERATE	c.17687A>G	p.Asn5896Ser	PBANKA_1033800	PBANKA_1033800
berg10	1388921	G	A	2	80	82	synonymous_variant	LOW	c.612G>A	p.Lys204Lys	PBANKA_1034100	PBANKA_1034100
berg10	1389661	A	G	0	105	105	missense_variant	MODERATE	c.1352A>G	p.Asn451Ser	PBANKA_1034100	PBANKA_1034100
berg10	1390090	A	G	0	90	90	missense_variant	MODERATE	c.1781A>G	p.Tyr594Cys	PBANKA_1034100	PBANKA_1034100
berg10	1390248	C	G	0	66	66	missense_variant	MODERATE	c.1939C>G	p.Gln647Glu	PBANKA_1034100	PBANKA_1034100
berg10	1390489	T	C	0	96	96	missense_variant	MODERATE	c.2180T>C	p.Ile727Thr	PBANKA_1034100	PBANKA_1034100
berg10	1391241	C	A	0	66	66	missense_variant	MODERATE	c.2932C>A	p.Leu978Ile	PBANKA_1034100	PBANKA_1034100
berg10	1399197	T	C	0	99	99	synonymous_variant	LOW	c.642T>C	p.Asn214Asn	AP2-G2	PBANKA_1034300
berg10	1400402	A	G	0	105	105	missense_variant	MODERATE	c.1847A>G	p.Lys616Arg	AP2-G2	PBANKA_1034300
berg10	1401903	C	T	0	87	87	synonymous_variant	LOW	c.3348C>T	p.Cys1116Cys	AP2-G2	PBANKA_1034300
berg10	1402634	T	C	0	84	84	missense_variant	MODERATE	c.4079T>C	p.Val1360Ala	AP2-G2	PBANKA_1034300
berg10	1409317	C	T	0	73	73	missense_variant	MODERATE	c.76G>A	p.Asp26Asn	PBANKA_1034500	PBANKA_1034500
berg10	1422803	A	G	0	70	70	synonymous_variant	LOW	c.754T>C	p.Leu252Leu	PRP38B	PBANKA_1034900
berg10	1422889	G	A	0	95	95	missense_variant	MODERATE	c.668C>T	p.Ala223Val	PRP38B	PBANKA_1034900
berg10	1423296	A	T	0	77	77	synonymous_variant	LOW	c.261T>A	p.Pro87Pro	PRP38B	PBANKA_1034900
berg10	1423492	T	G	0	75	75	missense_variant	MODERATE	c.65A>C	p.Glu22Ala	PRP38B	PBANKA_1034900
berg10	1441966	T	C	0	82	82	splice_region_variant&stop_retained_variant	LOW	c.575A>G	p.Ter192Ter	VPS29	PBANKA_1035500
berg10	1446634	G	A	0	92	92	missense_variant	MODERATE	c.221C>T	p.Ala74Val	ClpC	PBANKA_1035600
berg10	1449048	C	T	0	91	91	synonymous_variant	LOW	c.777C>T	p.Leu259Leu	WDR65	PBANKA_1035700
berg10	1450891	G	A	0	78	78	missense_variant	MODERATE	c.2620G>A	p.Gly874Arg	WDR65	PBANKA_1035700
berg10	1451045	C	A	0	85	85	missense_variant	MODERATE	c.2774C>A	p.Thr925Asn	WDR65	PBANKA_1035700
berg10	1456948	C	T	0	102	102	missense_variant	MODERATE	c.673G>A	p.Ala225Thr	GDPD	PBANKA_1035900
berg10	1478053	A	G	0	14	14	missense_variant	MODERATE	c.278A>G	p.Asp93Gly	BOP1	PBANKA_1036400
berg10	1480257	T	C	0	78	78	synonymous_variant	LOW	c.2055T>C	p.Cys685Cys	BOP1	PBANKA_1036400
berg10	1482903	T	C	0	87	87	synonymous_variant	LOW	c.246T>C	p.Ser82Ser	PBANKA_1036500	PBANKA_1036500
berg10	1483282	G	C	0	102	102	missense_variant	MODERATE	c.625G>C	p.Asp209His	PBANKA_1036500	PBANKA_1036500
berg10	1489313	A	C	0	89	89	missense_variant	MODERATE	c.656T>G	p.Ile219Ser	CBWD1	PBANKA_1036700
berg10	1489368	A	T	0	90	90	missense_variant	MODERATE	c.601T>A	p.Ser201Thr	CBWD1	PBANKA_1036700
berg10	1493029	C	T	0	80	80	synonymous_variant	LOW	c.2167C>T	p.Leu723Leu	MutS	PBANKA_1036800
berg10	1496477	C	T	0	71	71	missense_variant	MODERATE	c.1999G>A	p.Ala667Thr	PBANKA_1036900	PBANKA_1036900
berg10	1499381	A	G	0	80	80	synonymous_variant	LOW	c.181T>C	p.Leu61Leu	BET5	PBANKA_1037000
berg10	1502291	G	A	0	88	88	missense_variant	MODERATE	c.1946G>A	p.Cys649Tyr	PBANKA_1037100	PBANKA_1037100
berg10	1502298	C	A	0	86	86	missense_variant	MODERATE	c.1953C>A	p.Asp651Glu	PBANKA_1037100	PBANKA_1037100
berg10	1533617	A	T	0	73	73	missense_variant	MODERATE	c.1000A>T	p.Ser334Cys	MISFIT	PBANKA_1038200
berg10	1540529	G	A	0	88	88	splice_region_variant&intron_variant	LOW	c.214-3C>T		Sel1	PBANKA_1038400
berg10	1558397	A	G	0	83	83	synonymous_variant	LOW	c.3402A>G	p.Ala1134Ala	CND1	PBANKA_1038900
berg10	1558448	C	T	0	80	80	synonymous_variant	LOW	c.3453C>T	p.Asn1151Asn	CND1	PBANKA_1038900
berg10	1568180	G	T	0	92	92	missense_variant	MODERATE	c.985C>A	p.His329Asn	PBANKA_1039200	PBANKA_1039200
berg10	1571492	G	T	0	77	77	missense_variant	MODERATE	c.178G>T	p.Asp60Tyr	SR140	PBANKA_1039300
berg10	1578510	T	C	0	69	69	synonymous_variant	LOW	c.255T>C	p.Asn85Asn	PBANKA_1039500	PBANKA_1039500
berg11	95882	G	A	0	91	91	missense_variant	MODERATE	c.1696G>A	p.Val566Ile	PBANKA_1101600	PBANKA_1101600
berg11	98232	T	A	0	85	85	synonymous_variant	LOW	c.336A>T	p.Ser112Ser	PBANKA_1101700	PBANKA_1101700
berg11	100119	G	A	0	90	90	missense_variant	MODERATE	c.287G>A	p.Arg96Lys	VPS11	PBANKA_1101800
berg11	101876	C	T	0	105	105	synonymous_variant	LOW	c.2044C>T	p.Leu682Leu	VPS11	PBANKA_1101800
berg11	117473	T	C	0	93	93	missense_variant	MODERATE	c.266A>G	p.Asp89Gly	PBANKA_1102300	PBANKA_1102300
berg11	129433	C	A	0	101	101	synonymous_variant	LOW	c.1641C>A	p.Pro547Pro	PBANKA_1102900	PBANKA_1102900
berg11	130285	T	A	0	106	106	synonymous_variant	LOW	c.2493T>A	p.Ser831Ser	PBANKA_1102900	PBANKA_1102900
berg11	133759	A	G	0	105	105	synonymous_variant	LOW	c.330T>C	p.Gly110Gly	SRSF12	PBANKA_1103000
berg11	137164	G	A	0	99	99	synonymous_variant	LOW	c.96G>A	p.Glu32Glu	ADF1	PBANKA_1103100
berg11	144879	G	A	0	97	97	synonymous_variant	LOW	c.504C>T	p.Asn168Asn	MyoB	PBANKA_1103300
berg11	149442	C	A	0	81	81	missense_variant	MODERATE	c.537G>T	p.Glu179Asp	PBANKA_1103500	PBANKA_1103500
berg11	165753	G	A	0	107	107	missense_variant	MODERATE	c.617G>A	p.Ser206Asn	PBANKA_1104000	PBANKA_1104000
berg11	165838	T	C	0	114	114	synonymous_variant	LOW	c.702T>C	p.Ser234Ser	PBANKA_1104000	PBANKA_1104000
berg11	166771	C	T	0	89	89	synonymous_variant	LOW	c.1635C>T	p.Ser545Ser	PBANKA_1104000	PBANKA_1104000
berg11	170740	C	T	0	101	101	synonymous_variant	LOW	c.309C>T	p.Pro103Pro	BCKDHB	PBANKA_1104200
berg11	171091	C	A	1	86	87	synonymous_variant	LOW	c.660C>A	p.Pro220Pro	BCKDHB	PBANKA_1104200
berg11	171395	G	A	0	94	94	missense_variant	MODERATE	c.964G>A	p.Ala322Thr	BCKDHB	PBANKA_1104200
berg11	196183	G	A	0	95	95	missense_variant	MODERATE	c.1742C>T	p.Ser581Phe	PBANKA_1104600	PBANKA_1104600
berg11	197360	C	T	0	98	98	missense_variant	MODERATE	c.565G>A	p.Glu189Lys	PBANKA_1104600	PBANKA_1104600
berg11	205762	C	A	0	85	85	missense_variant	MODERATE	c.5913C>A	p.His1971Gln	TRS85	PBANKA_1104700
berg11	211889	T	G	0	95	97	missense_variant	MODERATE	c.862T>G	p.Tyr288Asp	PBANKA_1104900	PBANKA_1104900
berg11	214094	C	T	0	99	99	synonymous_variant	LOW	c.1203G>A	p.Thr401Thr	PBANKA_1105000	PBANKA_1105000
berg11	215191	T	C	0	118	118	missense_variant	MODERATE	c.106A>G	p.Arg36Gly	PBANKA_1105000	PBANKA_1105000
berg11	217056	C	G	0	87	87	synonymous_variant	LOW	c.3021G>C	p.Gly1007Gly	MSH6	PBANKA_1105100
berg11	226049	A	C	0	78	78	missense_variant	MODERATE	c.23T>G	p.Ile8Ser	PBANKA_1105300	PBANKA_1105300
berg11	231314	G	A	0	74	74	missense_variant	MODERATE	c.17G>A	p.Ser6Asn	PBANKA_1105600	PBANKA_1105600
berg11	231666	C	G	0	90	90	missense_variant	MODERATE	c.369C>G	p.Ile123Met	PBANKA_1105600	PBANKA_1105600
berg11	232854	C	G	0	103	103	missense_variant	MODERATE	c.559G>C	p.Glu187Gln	PBANKA_1105700	PBANKA_1105700
berg11	232957	T	C	0	100	100	synonymous_variant	LOW	c.456A>G	p.Glu152Glu	PBANKA_1105700	PBANKA_1105700
berg11	243136	C	T	0	95	95	synonymous_variant	LOW	c.2961C>T	p.Asn987Asn	PBANKA_1106100	PBANKA_1106100
berg11	247014	T	G	0	89	89	missense_variant	MODERATE	c.6511T>G	p.Tyr2171Asp	PBANKA_1106100	PBANKA_1106100
berg11	253941	T	C	0	84	84	synonymous_variant	LOW	c.1210T>C	p.Leu404Leu	PBANKA_1106300	PBANKA_1106300
berg11	254317	A	C	0	86	86	missense_variant	MODERATE	c.1586A>C	p.Asn529Thr	PBANKA_1106300	PBANKA_1106300
berg11	260889	T	C	0	96	96	missense_variant	MODERATE	c.121A>G	p.Asn41Asp	ROM4	PBANKA_1106500
berg11	268661	A	G	0	89	89	synonymous_variant	LOW	c.582T>C	p.Asn194Asn	SUB3	PBANKA_1106800
berg11	271604	A	C	0	79	79	missense_variant	MODERATE	c.1650T>G	p.Asp550Glu	PBANKA_1106900	PBANKA_1106900
berg11	272831	G	A	0	89	89	synonymous_variant	LOW	c.423C>T	p.Asn141Asn	PBANKA_1106900	PBANKA_1106900
berg11	274313	C	T	0	106	106	synonymous_variant	LOW	c.333G>A	p.Leu111Leu	PBANKA_1107000	PBANKA_1107000
berg11	284699	C	T	0	87	87	synonymous_variant	LOW	c.618G>A	p.Lys206Lys	NPL4	PBANKA_1107300
berg11	285295	A	G	0	89	89	synonymous_variant	LOW	c.22T>C	p.Leu8Leu	NPL4	PBANKA_1107300
berg11	289097	T	C	0	74	74	missense_variant	MODERATE	c.383T>C	p.Ile128Thr	PBANKA_1107400	PBANKA_1107400
berg11	289125	T	C	0	78	78	synonymous_variant	LOW	c.411T>C	p.Leu137Leu	PBANKA_1107400	PBANKA_1107400
berg11	289826	A	G	0	83	83	missense_variant	MODERATE	c.1112A>G	p.Asp371Gly	PBANKA_1107400	PBANKA_1107400
berg11	290062	G	A	0	75	75	missense_variant	MODERATE	c.1348G>A	p.Gly450Arg	PBANKA_1107400	PBANKA_1107400
berg11	291004	G	A	0	77	77	missense_variant	MODERATE	c.2290G>A	p.Ala764Thr	PBANKA_1107400	PBANKA_1107400
berg11	306121	A	G	0	93	93	synonymous_variant	LOW	c.447A>G	p.Leu149Leu	TPT	PBANKA_1107900
berg11	309305	G	A	0	90	90	missense_variant	MODERATE	c.760G>A	p.Val254Ile	PBANKA_1108000	PBANKA_1108000
berg11	309614	G	C	0	70	70	missense_variant	MODERATE	c.1069G>C	p.Ala357Pro	PBANKA_1108000	PBANKA_1108000
berg11	310757	G	T	0	100	100	missense_variant	MODERATE	c.6326C>A	p.Ser2109Tyr	PBANKA_1108100	PBANKA_1108100
berg11	310933	C	T	0	88	88	synonymous_variant	LOW	c.6150G>A	p.Val2050Val	PBANKA_1108100	PBANKA_1108100
berg11	311023	A	G	0	79	79	synonymous_variant	LOW	c.6060T>C	p.Asp2020Asp	PBANKA_1108100	PBANKA_1108100
berg11	311828	G	A	1	102	103	missense_variant	MODERATE	c.5255C>T	p.Thr1752Met	PBANKA_1108100	PBANKA_1108100
berg11	312451	C	T	0	72	72	synonymous_variant	LOW	c.4632G>A	p.Val1544Val	PBANKA_1108100	PBANKA_1108100
berg11	312697	A	G	0	75	75	synonymous_variant	LOW	c.4386T>C	p.Tyr1462Tyr	PBANKA_1108100	PBANKA_1108100
berg11	315991	C	T	0	66	66	synonymous_variant	LOW	c.1092G>A	p.Gly364Gly	PBANKA_1108100	PBANKA_1108100
berg11	323631	T	C	0	67	67	missense_variant	MODERATE	c.2933T>C	p.Val978Ala	PRP5	PBANKA_1108300
berg11	343580	A	G	0	85	85	missense_variant	MODERATE	c.2575A>G	p.Ser859Gly	SMC4	PBANKA_1108700
berg11	344308	C	T	0	78	78	synonymous_variant	LOW	c.3303C>T	p.Asp1101Asp	SMC4	PBANKA_1108700
berg11	344437	A	G	0	25	25	synonymous_variant	LOW	c.3432A>G	p.Gln1144Gln	SMC4	PBANKA_1108700
berg11	357288	T	C	0	94	94	missense_variant	MODERATE	c.149A>G	p.Asn50Ser	PBANKA_1109000	PBANKA_1109000
berg11	360085	A	G	0	90	90	missense_variant	MODERATE	c.107A>G	p.Lys36Arg	PBANKA_1109100	PBANKA_1109100
berg11	360239	G	A	0	83	83	synonymous_variant	LOW	c.261G>A	p.Thr87Thr	PBANKA_1109100	PBANKA_1109100
berg11	362081	C	G	0	75	75	missense_variant	MODERATE	c.243C>G	p.Asn81Lys	PBANKA_1109200	PBANKA_1109200
berg11	362341	T	C	0	77	77	synonymous_variant	LOW	c.366T>C	p.Cys122Cys	PBANKA_1109200	PBANKA_1109200
berg11	363513	T	C	0	108	108	missense_variant	MODERATE	c.1538T>C	p.Leu513Ser	PBANKA_1109200	PBANKA_1109200
berg11	363697	A	G	1	89	92	synonymous_variant	LOW	c.1722A>G	p.Ser574Ser	PBANKA_1109200	PBANKA_1109200
berg11	365034	A	G	0	58	58	synonymous_variant	LOW	c.663T>C	p.Pro221Pro	PBANKA_1109300	PBANKA_1109300
berg11	371204	T	C	0	103	103	missense_variant	MODERATE	c.3169T>C	p.Ser1057Pro	PI4K	PBANKA_1109400
berg11	371355	A	G	0	97	97	missense_variant	MODERATE	c.3320A>G	p.Asn1107Ser	PI4K	PBANKA_1109400
berg11	372846	T	G	0	81	81	missense_variant	MODERATE	c.4516T>G	p.Tyr1506Asp	PI4K	PBANKA_1109400
berg11	374386	T	C	0	78	78	synonymous_variant	LOW	c.480T>C	p.Ile160Ile	PBANKA_1109500	PBANKA_1109500
berg11	376541	A	G	0	90	90	missense_variant	MODERATE	c.805A>G	p.Ser269Gly	PBANKA_1109600	PBANKA_1109600
berg11	377589	A	G	0	72	72	missense_variant	MODERATE	c.1547A>G	p.Asn516Ser	PBANKA_1109600	PBANKA_1109600
berg11	380427	G	A	0	100	100	synonymous_variant	LOW	c.4926C>T	p.Asn1642Asn	PBANKA_1109700	PBANKA_1109700
berg11	381139	T	C	0	90	90	missense_variant	MODERATE	c.4214A>G	p.Lys1405Arg	PBANKA_1109700	PBANKA_1109700
berg11	381956	T	C	0	108	108	missense_variant	MODERATE	c.3397A>G	p.Met1133Val	PBANKA_1109700	PBANKA_1109700
berg11	382279	C	T	0	96	96	missense_variant	MODERATE	c.3074G>A	p.Arg1025Lys	PBANKA_1109700	PBANKA_1109700
berg11	382392	C	T	0	87	87	synonymous_variant	LOW	c.2961G>A	p.Gly987Gly	PBANKA_1109700	PBANKA_1109700
berg11	391979	G	A	0	107	107	synonymous_variant	LOW	c.1317G>A	p.Gln439Gln	CYP87	PBANKA_1109800
berg11	392132	C	T	0	89	89	synonymous_variant	LOW	c.1470C>T	p.Ser490Ser	CYP87	PBANKA_1109800
berg11	399972	A	C	0	80	80	synonymous_variant	LOW	c.1164T>G	p.Pro388Pro	PBANKA_1110100	PBANKA_1110100
berg11	409303	A	G	0	67	67	missense_variant	MODERATE	c.910A>G	p.Asn304Asp	PBANKA_1110200	PBANKA_1110200
berg11	417290	T	C	0	80	80	missense_variant	MODERATE	c.35T>C	p.Val12Ala	PBANKA_1110600	PBANKA_1110600
berg11	417307	T	A	0	78	78	missense_variant	MODERATE	c.52T>A	p.Phe18Ile	PBANKA_1110600	PBANKA_1110600
berg11	423271	C	T	0	65	65	missense_variant	MODERATE	c.3448G>A	p.Ala1150Thr	PBANKA_1110800	PBANKA_1110800
berg11	423331	A	G	0	70	70	synonymous_variant	LOW	c.3388T>C	p.Leu1130Leu	PBANKA_1110800	PBANKA_1110800
berg11	426137	C	T	0	96	96	synonymous_variant	LOW	c.582G>A	p.Lys194Lys	PBANKA_1110800	PBANKA_1110800
berg11	426528	G	A	0	62	62	missense_variant	MODERATE	c.191C>T	p.Thr64Met	PBANKA_1110800	PBANKA_1110800
berg11	434509	A	G	0	65	65	missense_variant	MODERATE	c.1088A>G	p.Asn363Ser	PBANKA_1111000	PBANKA_1111000
berg11	435095	C	T	0	99	99	synonymous_variant	LOW	c.1674C>T	p.Pro558Pro	PBANKA_1111000	PBANKA_1111000
berg11	439877	T	C	0	81	81	synonymous_variant	LOW	c.6456T>C	p.Tyr2152Tyr	PBANKA_1111000	PBANKA_1111000
berg11	444622	A	C	0	70	70	missense_variant	MODERATE	c.11201A>C	p.Glu3734Ala	PBANKA_1111000	PBANKA_1111000
berg11	445521	G	T	0	101	101	missense_variant	MODERATE	c.12100G>T	p.Val4034Leu	PBANKA_1111000	PBANKA_1111000
berg11	454679	T	C	0	77	77	synonymous_variant	LOW	c.20928T>C	p.Ile6976Ile	PBANKA_1111000	PBANKA_1111000
berg11	459419	T	C	0	95	95	synonymous_variant	LOW	c.25668T>C	p.Asn8556Asn	PBANKA_1111000	PBANKA_1111000
berg11	508130	T	C	0	95	95	synonymous_variant	LOW	c.3570T>C	p.Cys1190Cys	PBANKA_1112900	PBANKA_1112900
berg11	509921	A	G	0	100	100	synonymous_variant	LOW	c.5361A>G	p.Gly1787Gly	PBANKA_1112900	PBANKA_1112900
berg11	519463	C	G	0	96	96	missense_variant	MODERATE	c.663G>C	p.Lys221Asn	PBANKA_1113300	PBANKA_1113300
berg11	522295	C	T	0	83	83	synonymous_variant	LOW	c.327C>T	p.Ser109Ser	PSOP12	PBANKA_1113400
berg11	523010	C	T	0	98	98	missense_variant	MODERATE	c.908C>T	p.Thr303Ile	PSOP12	PBANKA_1113400
berg11	523098	T	C	0	106	106	synonymous_variant	LOW	c.996T>C	p.Asn332Asn	PSOP12	PBANKA_1113400
berg11	523831	G	A	0	75	75	missense_variant	MODERATE	c.1729G>A	p.Val577Ile	PSOP12	PBANKA_1113400
berg11	524945	G	T	0	82	82	missense_variant	MODERATE	c.393C>A	p.Asp131Glu	RAB1a	PBANKA_1113500
berg11	539977	A	G	0	72	72	missense_variant	MODERATE	c.1178A>G	p.His393Arg	PBANKA_1114000	PBANKA_1114000
berg11	541686	A	C	0	73	73	missense_variant	MODERATE	c.2887A>C	p.Ile963Leu	PBANKA_1114000	PBANKA_1114000
berg11	545215	T	C	0	65	65	missense_variant	MODERATE	c.491A>G	p.Lys164Arg	PBANKA_1114200	PBANKA_1114200
berg11	553171	A	G	0	87	87	synonymous_variant	LOW	c.2604T>C	p.Ile868Ile	PBANKA_1114400	PBANKA_1114400
berg11	563153	C	T	0	68	68	synonymous_variant	LOW	c.333G>A	p.Glu111Glu	ROM9	PBANKA_1114700
berg11	567478	T	G	0	77	77	missense_variant	MODERATE	c.959T>G	p.Phe320Cys	PI3K	PBANKA_1114900
[truncated: 1,520 more rows]

## Sheet: Gametocytogenesis
Chromosome	Position	Ref	Alt	Ref allele count	Alt allele count	Depth	Function	Rank	Gene mutation	Protein mutation	Gene symbol	Gene ID
[truncated: 146 more rows]

[truncated: 5 more sheets: Essential, Slow, Dispensable, Fast, ArtR]
